# Supplementary material for: A new type of two-dimensional carbon crystal prepared from 1,3,5-trihydroxybenzene
Source: Sci Rep. 2017 Jan 17;7:40796. doi: 10.1038/srep40796 (PMC5240129; doi:10.1038/srep40796)
Supplement: Supplementary Information [file srep40796-s2.zip]

Archive with 12 entries (12 files):
- Al2O3-XYZa.log
- Al(HO)3-XYZ.gjf
- Al(HO)3-XYZ.log
- C6H2OH2OC6H2OH2-XYZa.gjf
- C6H2OH2OC6H2OH2-XYZa.log
- C6H3(OH)3-Z.gjf
- C6H3(OH)3-Z.log
- H2O-Z-DFT.gjf
- H2O-Z-DFT.log
- (C6H2(OH)2)2-XYZ-DG.gjf
- (C6H2(OH)2)2-XYZ-DG.out
- Al2O3-XYZa.gjf
