# Supplementary material for: A new type of two-dimensional carbon crystal prepared from 1,3,5-trihydroxybenzene
Source: Sci Rep. 2017 Jan 17;7:40796. doi: 10.1038/srep40796 (PMC5240129; doi:10.1038/srep40796)
Supplement: Supplementary Information [file srep40796-s2.zip › Al2O3-XYZa.log]

 Entering Gaussian System, Link 0=g09
 Initial command:
 /share/apps/g09/l1.exe "/scratch/cliu/Al2O3-XYZa/Gau-44836.inp" -scrdir="/scratch/cliu/Al2O3-XYZa/"
 Entering Link 1 = /share/apps/g09/l1.exe PID=     44837.
  
 Copyright (c) 1988,1990,1992,1993,1995,1998,2003,2009,2013,
            Gaussian, Inc.  All Rights Reserved.
  
 This is part of the Gaussian(R) 09 program.  It is based on
 the Gaussian(R) 03 system (copyright 2003, Gaussian, Inc.),
 the Gaussian(R) 98 system (copyright 1998, Gaussian, Inc.),
 the Gaussian(R) 94 system (copyright 1995, Gaussian, Inc.),
 the Gaussian 92(TM) system (copyright 1992, Gaussian, Inc.),
 the Gaussian 90(TM) system (copyright 1990, Gaussian, Inc.),
 the Gaussian 88(TM) system (copyright 1988, Gaussian, Inc.),
 the Gaussian 86(TM) system (copyright 1986, Carnegie Mellon
 University), and the Gaussian 82(TM) system (copyright 1983,
 Carnegie Mellon University). Gaussian is a federally registered
 trademark of Gaussian, Inc.
  
 This software contains proprietary and confidential information,
 including trade secrets, belonging to Gaussian, Inc.
  
 This software is provided under written license and may be
 used, copied, transmitted, or stored only in accord with that
 written license.
  
 The following legend is applicable only to US Government
 contracts under FAR:
  
                    RESTRICTED RIGHTS LEGEND
  
 Use, reproduction and disclosure by the US Government is
 subject to restrictions as set forth in subparagraphs (a)
 and (c) of the Commercial Computer Software - Restricted
 Rights clause in FAR 52.227-19.
  
 Gaussian, Inc.
 340 Quinnipiac St., Bldg. 40, Wallingford CT 06492
  
  
 ---------------------------------------------------------------
 Warning -- This program may not be used in any manner that
 competes with the business of Gaussian, Inc. or will provide
 assistance to any competitor of Gaussian, Inc.  The licensee
 of this program is prohibited from giving any competitor of
 Gaussian, Inc. access to this program.  By using this program,
 the user acknowledges that Gaussian, Inc. is engaged in the
 business of creating and licensing software in the field of
 computational chemistry and represents and warrants to the
 licensee that it is not a competitor of Gaussian, Inc. and that
 it will not use this program in any manner prohibited above.
 ---------------------------------------------------------------
  

 Cite this work as:
 Gaussian 09, Revision D.01,
 M. J. Frisch, G. W. Trucks, H. B. Schlegel, G. E. Scuseria, 
 M. A. Robb, J. R. Cheeseman, G. Scalmani, V. Barone, B. Mennucci, 
 G. A. Petersson, H. Nakatsuji, M. Caricato, X. Li, H. P. Hratchian, 
 A. F. Izmaylov, J. Bloino, G. Zheng, J. L. Sonnenberg, M. Hada, 
 M. Ehara, K. Toyota, R. Fukuda, J. Hasegawa, M. Ishida, T. Nakajima, 
 Y. Honda, O. Kitao, H. Nakai, T. Vreven, J. A. Montgomery, Jr., 
 J. E. Peralta, F. Ogliaro, M. Bearpark, J. J. Heyd, E. Brothers, 
 K. N. Kudin, V. N. Staroverov, T. Keith, R. Kobayashi, J. Normand, 
 K. Raghavachari, A. Rendell, J. C. Burant, S. S. Iyengar, J. Tomasi, 
 M. Cossi, N. Rega, J. M. Millam, M. Klene, J. E. Knox, J. B. Cross, 
 V. Bakken, C. Adamo, J. Jaramillo, R. Gomperts, R. E. Stratmann, 
 O. Yazyev, A. J. Austin, R. Cammi, C. Pomelli, J. W. Ochterski, 
 R. L. Martin, K. Morokuma, V. G. Zakrzewski, G. A. Voth, 
 P. Salvador, J. J. Dannenberg, S. Dapprich, A. D. Daniels, 
 O. Farkas, J. B. Foresman, J. V. Ortiz, J. Cioslowski, 
 and D. J. Fox, Gaussian, Inc., Wallingford CT, 2013.
 
 ******************************************
 Gaussian 09:  ES64L-G09RevD.01 24-Apr-2013
                10-Oct-2016 
 ******************************************
 %nprocs=8
 Will use up to    8 processors via shared memory.
 %mem=16000MB
 %chk=Al2O3.chk
 ----------------------------------------------------------------------
 #p freq=noraman rb3lyp/6-311g opt geom=connectivity scf=verytight temp
 erature=623
 ----------------------------------------------------------------------
 1/14=-1,18=20,19=15,26=3,38=1,57=2,112=623000/1,3;
 2/9=110,12=2,17=6,18=5,40=1/2;
 3/5=4,6=6,11=2,16=1,25=1,30=1,71=1,74=-5,116=1/1,2,3;
 4//1;
 5/5=2,17=3,38=5/2;
 6/7=2,8=2,9=2,10=2,28=1/1;
 7//1,2,3,16;
 1/14=-1,18=20,19=15,26=3/3(2);
 2/9=110/2;
 99//99;
 2/9=110/2;
 3/5=4,6=6,11=2,16=1,25=1,30=1,71=1,74=-5,116=1/1,2,3;
 4/5=5,16=3,69=1/1;
 5/5=2,17=3,38=5/2;
 7//1,2,3,16;
 1/14=-1,18=20,19=15,26=3/3(-5);
 2/9=110/2;
 6/7=2,8=2,9=2,10=2,19=2,28=1/1;
 99/9=1/99;
 Leave Link    1 at Mon Oct 10 16:34:09 2016, MaxMem=  2097152000 cpu:         0.4
 (Enter /share/apps/g09/l101.exe)
 ------------
 Title: Al2O3
 ------------
 Symbolic Z-matrix:
 Charge =  0 Multiplicity = 1
 Al                    0.4       0.       -1.07913 
 Al                    0.41      0.        1.07914 
 O                    -0.33      1.52324  -0.00001 
 O                     0.72917  -0.65162  -0.00001 
 O                    -1.83917  -0.87162  -0.00001 
 
 NAtoms=      5 NQM=        5 NQMF=       0 NMMI=      0 NMMIF=      0
                NMic=       0 NMicF=      0.
                    Isotopes and Nuclear Properties:
 (Nuclear quadrupole moments (NQMom) in fm**2, nuclear magnetic moments (NMagM)
  in nuclear magnetons)

  Atom         1           2           3           4           5
 IAtWgt=          27          27          16          16          16
 AtmWgt=  26.9815413  26.9815413  15.9949146  15.9949146  15.9949146
 NucSpn=           5           5           0           0           0
 AtZEff=   0.0000000   0.0000000   0.0000000   0.0000000   0.0000000
 NQMom=   14.6600000  14.6600000   0.0000000   0.0000000   0.0000000
 NMagM=    3.6415040   3.6415040   0.0000000   0.0000000   0.0000000
 AtZNuc=  13.0000000  13.0000000   8.0000000   8.0000000   8.0000000
 Leave Link  101 at Mon Oct 10 16:34:10 2016, MaxMem=  2097152000 cpu:         3.4
 (Enter /share/apps/g09/l103.exe)

 GradGradGradGradGradGradGradGradGradGradGradGradGradGradGradGradGradGrad
 Berny optimization.
 Initialization pass.
                           ----------------------------
                           !    Initial Parameters    !
                           ! (Angstroms and Degrees)  !
 --------------------------                            --------------------------
 ! Name  Definition              Value          Derivative Info.                !
 --------------------------------------------------------------------------------
 ! R1    R(1,2)                  2.1583         estimate D2E/DX2                !
 ! R2    R(1,3)                  2.0044         estimate D2E/DX2                !
 ! R3    R(1,4)                  1.3029         estimate D2E/DX2                !
 ! R4    R(1,5)                  2.634          estimate D2E/DX2                !
 ! R5    R(2,3)                  2.0081         estimate D2E/DX2                !
 ! R6    R(2,4)                  1.3004         estimate D2E/DX2                !
 ! R7    R(2,5)                  2.6425         estimate D2E/DX2                !
 ! A1    A(3,1,4)               91.5001         estimate D2E/DX2                !
 ! A2    A(3,1,5)               73.8178         estimate D2E/DX2                !
 ! A3    A(4,1,5)               73.1386         estimate D2E/DX2                !
 ! A4    A(3,2,4)               91.4087         estimate D2E/DX2                !
 ! A5    A(3,2,5)               73.566          estimate D2E/DX2                !
 ! A6    A(4,2,5)               72.826          estimate D2E/DX2                !
 ! D1    D(3,1,5,4)            -96.6864         estimate D2E/DX2                !
 ! D2    D(3,2,5,4)             96.7759         estimate D2E/DX2                !
 --------------------------------------------------------------------------------
 Trust Radius=3.00D-01 FncErr=1.00D-07 GrdErr=1.00D-06
 Number of steps in this run=     25 maximum allowed number of steps=    100.
 GradGradGradGradGradGradGradGradGradGradGradGradGradGradGradGradGradGrad

 Leave Link  103 at Mon Oct 10 16:34:10 2016, MaxMem=  2097152000 cpu:         0.1
 (Enter /share/apps/g09/l202.exe)
                          Input orientation:                          
 ---------------------------------------------------------------------
 Center     Atomic      Atomic             Coordinates (Angstroms)
 Number     Number       Type             X           Y           Z
 ---------------------------------------------------------------------
      1         13           0        0.400000    0.000000   -1.079129
      2         13           0        0.410000    0.000000    1.079142
      3          8           0       -0.330000    1.523242   -0.000007
      4          8           0        0.729166   -0.651621   -0.000007
      5          8           0       -1.839166   -0.871621   -0.000007
 ---------------------------------------------------------------------
                    Distance matrix (angstroms):
                    1          2          3          4          5
     1  Al   0.000000
     2  Al   2.158294   0.000000
     3  O    2.004413   2.008091   0.000000
     4  O    1.302868   1.300400   2.419062   0.000000
     5  O    2.634026   2.642543   2.830716   2.577737   0.000000
 Stoichiometry    Al2O3
 Framework group  C1[X(Al2O3)]
 Deg. of freedom     9
 Full point group                 C1      NOp   1
 Largest Abelian subgroup         C1      NOp   1
 Largest concise Abelian subgroup C1      NOp   1
                         Standard orientation:                         
 ---------------------------------------------------------------------
 Center     Atomic      Atomic             Coordinates (Angstroms)
 Number     Number       Type             X           Y           Z
 ---------------------------------------------------------------------
      1         13           0        0.364253    1.082319   -0.191458
      2         13           0        0.405679   -1.075446   -0.167676
      3          8           0        0.362491    0.025062    1.511444
      4          8           0        0.403410   -0.005716   -0.907076
      5          8           0       -2.017041   -0.030515   -0.020775
 ---------------------------------------------------------------------
 Rotational constants (GHZ):      4.4218546      3.9101626      3.5935957
 Leave Link  202 at Mon Oct 10 16:34:10 2016, MaxMem=  2097152000 cpu:         0.1
 (Enter /share/apps/g09/l301.exe)
 Standard basis: 6-311G (5D, 7F)
 Ernie: Thresh=  0.10000D-02 Tol=  0.10000D-05 Strict=F.
 There are    81 symmetry adapted cartesian basis functions of A   symmetry.
 There are    81 symmetry adapted basis functions of A   symmetry.
    81 basis functions,   158 primitive gaussians,    81 cartesian basis functions
    25 alpha electrons       25 beta electrons
       nuclear repulsion energy       261.6838754098 Hartrees.
 IExCor=  402 DFT=T Ex+Corr=B3LYP ExCW=0 ScaHFX=  0.200000
 ScaDFX=  0.800000  0.720000  1.000000  0.810000 ScalE2=  1.000000  1.000000
 IRadAn=      0 IRanWt=     -1 IRanGd=            0 ICorTp=0 IEmpDi=  4
 NAtoms=    5 NActive=    5 NUniq=    5 SFac= 1.00D+00 NAtFMM=   60 NAOKFM=F Big=F
 Integral buffers will be    131072 words long.
 Raffenetti 2 integral format.
 Two-electron integral symmetry is turned on.
 Leave Link  301 at Mon Oct 10 16:34:10 2016, MaxMem=  2097152000 cpu:         0.5
 (Enter /share/apps/g09/l302.exe)
 NPDir=0 NMtPBC=     1 NCelOv=     1 NCel=       1 NClECP=     1 NCelD=      1
         NCelK=      1 NCelE2=     1 NClLst=     1 CellRange=     0.0.
 One-electron integrals computed using PRISM.
 NBasis=    81 RedAO= T EigKep=  8.98D-03  NBF=    81
 NBsUse=    81 1.00D-06 EigRej= -1.00D+00 NBFU=    81
 Precomputing XC quadrature grid using
 IXCGrd= 4 IRadAn=           0 IRanWt=          -1 IRanGd=           0 AccXCQ= 0.00D+00.
 Generated NRdTot=       0 NPtTot=           0 NUsed=           0 NTot=          32
 NSgBfM=    81    81    81    81    81 MxSgAt=     5 MxSgA2=     5.
 Leave Link  302 at Mon Oct 10 16:34:10 2016, MaxMem=  2097152000 cpu:         1.1
 (Enter /share/apps/g09/l303.exe)
 DipDrv:  MaxL=1.
 Leave Link  303 at Mon Oct 10 16:34:10 2016, MaxMem=  2097152000 cpu:         0.2
 (Enter /share/apps/g09/l401.exe)
 ExpMin= 4.14D-02 ExpMax= 5.49D+04 ExpMxC= 1.87D+03 IAcc=2 IRadAn=         4 AccDes= 0.00D+00
 Harris functional with IExCor=  402 and IRadAn=       4 diagonalized for initial guess.
 HarFok:  IExCor=  402 AccDes= 0.00D+00 IRadAn=         4 IDoV= 1 UseB2=F ITyADJ=14
 ICtDFT=  3500011 ScaDFX=  1.000000  1.000000  1.000000  1.000000
 FoFCou: FMM=F IPFlag=           0 FMFlag=      100000 FMFlg1=           0
         NFxFlg=           0 DoJE=T BraDBF=F KetDBF=T FulRan=T
         wScrn=  0.000000 ICntrl=     500 IOpCl=  0 I1Cent=   200000004 NGrid=           0
         NMat0=    1 NMatS0=      1 NMatT0=    0 NMatD0=    1 NMtDS0=    0 NMtDT0=    0
 Petite list used in FoFCou.
 Harris En= -710.437570162706    
 JPrj=0 DoOrth=F DoCkMO=F.
 Leave Link  401 at Mon Oct 10 16:34:10 2016, MaxMem=  2097152000 cpu:         1.2
 (Enter /share/apps/g09/l502.exe)
 Closed shell SCF:
 Using DIIS extrapolation, IDIIS=  1040.
 Integral symmetry usage will be decided dynamically.
 Keep R1 ints in memory in canonical form, NReq=6457899.
 IVT=       39492 IEndB=       39492 NGot=  2097152000 MDV=  2091596328
 LenX=  2091596328 LenY=  2091589326
 Requested convergence on RMS density matrix=1.00D-08 within 128 cycles.
 Requested convergence on MAX density matrix=1.00D-06.
 Requested convergence on             energy=1.00D-06.
 No special actions if energy rises.
 FoFCou: FMM=F IPFlag=           0 FMFlag=           0 FMFlg1=           0
         NFxFlg=           0 DoJE=F BraDBF=F KetDBF=F FulRan=T
         wScrn=  0.000000 ICntrl=     600 IOpCl=  0 I1Cent=           0 NGrid=           0
         NMat0=    1 NMatS0=   3321 NMatT0=    0 NMatD0=    1 NMtDS0=    0 NMtDT0=    0
 Symmetry not used in FoFCou.

 Cycle   1  Pass 1  IDiag  1:
 E= -708.819668870346    
 DIIS: error= 1.11D-01 at cycle   1 NSaved=   1.
 NSaved= 1 IEnMin= 1 EnMin= -708.819668870346     IErMin= 1 ErrMin= 1.11D-01
 ErrMax= 1.11D-01  0.00D+00 EMaxC= 1.00D-01 BMatC= 1.22D+00 BMatP= 1.22D+00
 IDIUse=3 WtCom= 0.00D+00 WtEn= 1.00D+00
 Coeff-Com:  0.100D+01
 Coeff-En:   0.100D+01
 Coeff:      0.100D+01
 Gap=    -0.727 Goal=   None    Shift=    0.000
 GapD=   -0.727 DampG=0.250 DampE=0.250 DampFc=0.2500 IDamp=-1.
 Damping current iteration by 2.50D-01
 RMSDP=7.42D-02 MaxDP=1.71D+00              OVMax= 9.49D-01

 Cycle   2  Pass 1  IDiag  1:
 E= -709.299147781158     Delta-E=       -0.479478910812 Rises=F Damp=T
 DIIS: error= 2.58D-02 at cycle   2 NSaved=   2.
 NSaved= 2 IEnMin= 2 EnMin= -709.299147781158     IErMin= 2 ErrMin= 2.58D-02
 ErrMax= 2.58D-02  0.00D+00 EMaxC= 1.00D-01 BMatC= 1.23D-01 BMatP= 1.22D+00
 IDIUse=3 WtCom= 7.42D-01 WtEn= 2.58D-01
 Coeff-Com: -0.127D+00 0.113D+01
 Coeff-En:   0.258D+00 0.742D+00
 Coeff:     -0.280D-01 0.103D+01
 Gap=     0.319 Goal=   None    Shift=    0.000
 RMSDP=1.85D-02 MaxDP=4.15D-01 DE=-4.79D-01 OVMax= 9.60D-01

 Cycle   3  Pass 1  IDiag  1:
 E= -709.076361129555     Delta-E=        0.222786651603 Rises=F Damp=F
 DIIS: error= 8.04D-02 at cycle   3 NSaved=   3.
 NSaved= 3 IEnMin= 2 EnMin= -709.299147781158     IErMin= 2 ErrMin= 2.58D-02
 ErrMax= 8.04D-02  0.00D+00 EMaxC= 1.00D-01 BMatC= 8.34D-01 BMatP= 1.23D-01
 IDIUse=2 WtCom= 0.00D+00 WtEn= 1.00D+00
 Coeff-En:   0.000D+00 0.598D+00 0.402D+00
 Coeff:      0.000D+00 0.598D+00 0.402D+00
 Gap=     0.187 Goal=   None    Shift=    0.000
 RMSDP=2.17D-02 MaxDP=3.38D-01 DE= 2.23D-01 OVMax= 9.05D-01

 Cycle   4  Pass 1  IDiag  1:
 E= -705.119158932492     Delta-E=        3.957202197063 Rises=F Damp=F
 DIIS: error= 3.02D-01 at cycle   4 NSaved=   4.
 NSaved= 4 IEnMin= 2 EnMin= -709.299147781158     IErMin= 2 ErrMin= 2.58D-02
 ErrMax= 3.02D-01  0.00D+00 EMaxC= 1.00D-01 BMatC= 1.98D+00 BMatP= 1.23D-01
 IDIUse=2 WtCom= 0.00D+00 WtEn= 1.00D+00
 EnCoef did     7 forward-backward iterations
 Coeff-En:   0.180D+00 0.000D+00 0.559D+00 0.260D+00
 Coeff:      0.180D+00 0.000D+00 0.559D+00 0.260D+00
 Gap=     0.079 Goal=   None    Shift=    0.000
 RMSDP=1.86D-02 MaxDP=2.28D-01 DE= 3.96D+00 OVMax= 8.89D-01

 Cycle   5  Pass 1  IDiag  1:
 E= -707.333486514240     Delta-E=       -2.214327581748 Rises=F Damp=F
 DIIS: error= 1.61D-01 at cycle   5 NSaved=   5.
 NSaved= 5 IEnMin= 2 EnMin= -709.299147781158     IErMin= 2 ErrMin= 2.58D-02
 ErrMax= 1.61D-01  0.00D+00 EMaxC= 1.00D-01 BMatC= 1.87D+00 BMatP= 1.23D-01
 IDIUse=2 WtCom= 0.00D+00 WtEn= 1.00D+00
 EnCoef did     6 forward-backward iterations
 Coeff-En:   0.141D+00 0.000D+00 0.511D+00 0.237D+00 0.111D+00
 Coeff:      0.141D+00 0.000D+00 0.511D+00 0.237D+00 0.111D+00
 Gap=     0.058 Goal=   None    Shift=    0.000
 RMSDP=1.20D-02 MaxDP=1.79D-01 DE=-2.21D+00 OVMax= 7.92D-01

 Cycle   6  Pass 1  IDiag  1:
 E= -709.885854649091     Delta-E=       -2.552368134851 Rises=F Damp=F
 DIIS: error= 3.39D-02 at cycle   6 NSaved=   6.
 NSaved= 6 IEnMin= 6 EnMin= -709.885854649091     IErMin= 2 ErrMin= 2.58D-02
 ErrMax= 3.39D-02  0.00D+00 EMaxC= 1.00D-01 BMatC= 1.45D-01 BMatP= 1.23D-01
 IDIUse=2 WtCom= 0.00D+00 WtEn= 1.00D+00
 Coeff-En:   0.000D+00 0.000D+00 0.218D+00 0.000D+00 0.000D+00 0.782D+00
 Coeff:      0.000D+00 0.000D+00 0.218D+00 0.000D+00 0.000D+00 0.782D+00
 Gap=     0.057 Goal=   None    Shift=    0.000
 RMSDP=8.01D-03 MaxDP=1.15D-01 DE=-2.55D+00 OVMax= 4.85D-01

 Cycle   7  Pass 1  IDiag  1:
 E= -709.711681416587     Delta-E=        0.174173232504 Rises=F Damp=F
 DIIS: error= 5.69D-02 at cycle   7 NSaved=   7.
 NSaved= 7 IEnMin= 6 EnMin= -709.885854649091     IErMin= 2 ErrMin= 2.58D-02
 ErrMax= 5.69D-02  0.00D+00 EMaxC= 1.00D-01 BMatC= 2.77D-01 BMatP= 1.23D-01
 IDIUse=2 WtCom= 0.00D+00 WtEn= 1.00D+00
 Coeff-En:   0.000D+00 0.000D+00 0.000D+00 0.000D+00 0.000D+00 0.630D+00
 Coeff-En:   0.370D+00
 Coeff:      0.000D+00 0.000D+00 0.000D+00 0.000D+00 0.000D+00 0.630D+00
 Coeff:      0.370D+00
 Gap=     0.061 Goal=   None    Shift=    0.000
 RMSDP=7.16D-03 MaxDP=7.71D-02 DE= 1.74D-01 OVMax= 4.51D-01

 Cycle   8  Pass 1  IDiag  1:
 E= -709.853714669300     Delta-E=       -0.142033252714 Rises=F Damp=F
 DIIS: error= 4.80D-02 at cycle   8 NSaved=   8.
 NSaved= 8 IEnMin= 6 EnMin= -709.885854649091     IErMin= 2 ErrMin= 2.58D-02
 ErrMax= 4.80D-02  0.00D+00 EMaxC= 1.00D-01 BMatC= 1.85D-01 BMatP= 1.23D-01
 IDIUse=2 WtCom= 0.00D+00 WtEn= 1.00D+00
 EnCoef did     6 forward-backward iterations
 Coeff-En:   0.000D+00 0.000D+00 0.000D+00 0.000D+00 0.000D+00 0.463D+00
 Coeff-En:   0.324D+00 0.213D+00
 Coeff:      0.000D+00 0.000D+00 0.000D+00 0.000D+00 0.000D+00 0.463D+00
 Coeff:      0.324D+00 0.213D+00
 Gap=     0.048 Goal=   None    Shift=    0.000
 RMSDP=3.24D-03 MaxDP=3.36D-02 DE=-1.42D-01 OVMax= 1.77D-01

 Cycle   9  Pass 1  IDiag  1:
 E= -710.012938531332     Delta-E=       -0.159223862032 Rises=F Damp=F
 DIIS: error= 5.38D-03 at cycle   9 NSaved=   9.
 NSaved= 9 IEnMin= 9 EnMin= -710.012938531332     IErMin= 9 ErrMin= 5.38D-03
 ErrMax= 5.38D-03  0.00D+00 EMaxC= 1.00D-01 BMatC= 2.33D-03 BMatP= 1.23D-01
 IDIUse=3 WtCom= 9.46D-01 WtEn= 5.38D-02
 Coeff-Com:  0.433D-01-0.207D-01-0.344D-01-0.181D-02-0.506D-02 0.981D-02
 Coeff-Com:  0.597D-02 0.132D-01 0.990D+00
 Coeff-En:   0.000D+00 0.000D+00 0.000D+00 0.000D+00 0.000D+00 0.000D+00
 Coeff-En:   0.000D+00 0.000D+00 0.100D+01
 Coeff:      0.410D-01-0.196D-01-0.325D-01-0.171D-02-0.479D-02 0.928D-02
 Coeff:      0.565D-02 0.125D-01 0.990D+00
 Gap=     0.053 Goal=   None    Shift=    0.000
 RMSDP=4.74D-04 MaxDP=7.38D-03 DE=-1.59D-01 OVMax= 1.35D-02

 Cycle  10  Pass 1  IDiag  1:
 E= -710.014718568154     Delta-E=       -0.001780036822 Rises=F Damp=F
 DIIS: error= 7.56D-04 at cycle  10 NSaved=  10.
 NSaved=10 IEnMin=10 EnMin= -710.014718568154     IErMin=10 ErrMin= 7.56D-04
 ErrMax= 7.56D-04  0.00D+00 EMaxC= 1.00D-01 BMatC= 8.91D-05 BMatP= 2.33D-03
 IDIUse=3 WtCom= 9.92D-01 WtEn= 7.56D-03
 Coeff-Com: -0.100D-02 0.314D-02 0.157D-02-0.252D-03-0.733D-03-0.182D-01
 Coeff-Com:  0.216D-02 0.293D-02 0.111D-01 0.999D+00
 Coeff-En:   0.000D+00 0.000D+00 0.000D+00 0.000D+00 0.000D+00 0.000D+00
 Coeff-En:   0.000D+00 0.000D+00 0.000D+00 0.100D+01
 Coeff:     -0.997D-03 0.312D-02 0.155D-02-0.250D-03-0.727D-03-0.180D-01
 Coeff:      0.214D-02 0.291D-02 0.110D-01 0.999D+00
 Gap=     0.053 Goal=   None    Shift=    0.000
 RMSDP=1.79D-04 MaxDP=2.39D-03 DE=-1.78D-03 OVMax= 9.46D-03

 Cycle  11  Pass 1  IDiag  1:
 E= -710.014833948136     Delta-E=       -0.000115379982 Rises=F Damp=F
 DIIS: error= 2.30D-04 at cycle  11 NSaved=  11.
 NSaved=11 IEnMin=11 EnMin= -710.014833948136     IErMin=11 ErrMin= 2.30D-04
 ErrMax= 2.30D-04  0.00D+00 EMaxC= 1.00D-01 BMatC= 4.70D-06 BMatP= 8.91D-05
 IDIUse=3 WtCom= 9.98D-01 WtEn= 2.30D-03
 Coeff-Com: -0.125D-03 0.860D-03 0.483D-03 0.211D-04 0.755D-04-0.535D-02
 Coeff-Com: -0.419D-03-0.191D-02 0.144D-01 0.278D+00 0.714D+00
 Coeff-En:   0.000D+00 0.000D+00 0.000D+00 0.000D+00 0.000D+00 0.000D+00
 Coeff-En:   0.000D+00 0.000D+00 0.000D+00 0.000D+00 0.100D+01
 Coeff:     -0.125D-03 0.858D-03 0.482D-03 0.210D-04 0.753D-04-0.533D-02
 Coeff:     -0.418D-03-0.190D-02 0.144D-01 0.277D+00 0.715D+00
 Gap=     0.053 Goal=   None    Shift=    0.000
 RMSDP=6.73D-05 MaxDP=1.03D-03 DE=-1.15D-04 OVMax= 5.72D-03

 Cycle  12  Pass 1  IDiag  1:
 E= -710.014851822888     Delta-E=       -0.000017874752 Rises=F Damp=F
 DIIS: error= 1.33D-04 at cycle  12 NSaved=  12.
 NSaved=12 IEnMin=12 EnMin= -710.014851822888     IErMin=12 ErrMin= 1.33D-04
 ErrMax= 1.33D-04  0.00D+00 EMaxC= 1.00D-01 BMatC= 1.31D-06 BMatP= 4.70D-06
 IDIUse=3 WtCom= 9.99D-01 WtEn= 1.33D-03
 Coeff-Com: -0.366D-04-0.100D-03-0.941D-04 0.282D-05 0.157D-03 0.174D-03
 Coeff-Com: -0.279D-03-0.220D-02-0.397D-02-0.111D+00-0.129D+00 0.125D+01
 Coeff-En:   0.000D+00 0.000D+00 0.000D+00 0.000D+00 0.000D+00 0.000D+00
 Coeff-En:   0.000D+00 0.000D+00 0.000D+00 0.000D+00 0.000D+00 0.100D+01
 Coeff:     -0.366D-04-0.999D-04-0.939D-04 0.282D-05 0.156D-03 0.173D-03
 Coeff:     -0.279D-03-0.219D-02-0.397D-02-0.110D+00-0.128D+00 0.125D+01
 Gap=     0.053 Goal=   None    Shift=    0.000
 RMSDP=1.05D-04 MaxDP=1.37D-03 DE=-1.79D-05 OVMax= 7.56D-03

 Cycle  13  Pass 1  IDiag  1:
 E= -710.014870566979     Delta-E=       -0.000018744091 Rises=F Damp=F
 DIIS: error= 1.11D-04 at cycle  13 NSaved=  13.
 NSaved=13 IEnMin=13 EnMin= -710.014870566979     IErMin=13 ErrMin= 1.11D-04
 ErrMax= 1.11D-04  0.00D+00 EMaxC= 1.00D-01 BMatC= 1.04D-06 BMatP= 1.31D-06
 IDIUse=3 WtCom= 9.99D-01 WtEn= 1.11D-03
 Coeff-Com:  0.130D-03-0.520D-03-0.322D-03 0.240D-04 0.950D-04 0.267D-02
 Coeff-Com: -0.527D-03-0.935D-03-0.291D-02-0.175D+00-0.396D+00 0.890D+00
 Coeff-Com:  0.683D+00
 Coeff-En:   0.000D+00 0.000D+00 0.000D+00 0.000D+00 0.000D+00 0.000D+00
 Coeff-En:   0.000D+00 0.000D+00 0.000D+00 0.000D+00 0.000D+00 0.000D+00
 Coeff-En:   0.100D+01
 Coeff:      0.130D-03-0.520D-03-0.322D-03 0.239D-04 0.949D-04 0.267D-02
 Coeff:     -0.526D-03-0.933D-03-0.291D-02-0.175D+00-0.396D+00 0.889D+00
 Coeff:      0.683D+00
 Gap=     0.053 Goal=   None    Shift=    0.000
 RMSDP=8.27D-05 MaxDP=1.05D-03 DE=-1.87D-05 OVMax= 5.97D-03

 Cycle  14  Pass 1  IDiag  1:
 E= -710.014881473242     Delta-E=       -0.000010906263 Rises=F Damp=F
 DIIS: error= 1.33D-04 at cycle  14 NSaved=  14.
 NSaved=14 IEnMin=14 EnMin= -710.014881473242     IErMin=13 ErrMin= 1.11D-04
 ErrMax= 1.33D-04  0.00D+00 EMaxC= 1.00D-01 BMatC= 1.58D-06 BMatP= 1.04D-06
 IDIUse=3 WtCom= 9.99D-01 WtEn= 1.11D-03
 Coeff-Com:  0.339D-03-0.716D-03-0.373D-03 0.702D-04-0.295D-04 0.387D-02
 Coeff-Com: -0.102D-02 0.125D-02 0.703D-02-0.852D-01-0.322D+00-0.694D-01
 Coeff-Com:  0.639D+00 0.827D+00
 Coeff-En:   0.000D+00 0.000D+00 0.000D+00 0.000D+00 0.000D+00 0.000D+00
 Coeff-En:   0.000D+00 0.000D+00 0.000D+00 0.000D+00 0.000D+00 0.000D+00
 Coeff-En:   0.000D+00 0.100D+01
 Coeff:      0.339D-03-0.715D-03-0.373D-03 0.701D-04-0.294D-04 0.387D-02
 Coeff:     -0.102D-02 0.125D-02 0.702D-02-0.851D-01-0.322D+00-0.693D-01
 Coeff:      0.639D+00 0.827D+00
 Gap=     0.053 Goal=   None    Shift=    0.000
 RMSDP=1.03D-04 MaxDP=1.34D-03 DE=-1.09D-05 OVMax= 7.54D-03

 Cycle  15  Pass 1  IDiag  1:
 E= -710.014893072601     Delta-E=       -0.000011599359 Rises=F Damp=F
 DIIS: error= 1.39D-04 at cycle  15 NSaved=  15.
 NSaved=15 IEnMin=15 EnMin= -710.014893072601     IErMin=13 ErrMin= 1.11D-04
 ErrMax= 1.39D-04  0.00D+00 EMaxC= 1.00D-01 BMatC= 1.50D-06 BMatP= 1.04D-06
 IDIUse=3 WtCom= 9.99D-01 WtEn= 1.11D-03
 Coeff-Com: -0.143D-03-0.424D-04 0.604D-04 0.267D-04-0.320D-04 0.294D-03
 Coeff-Com: -0.269D-03 0.187D-02-0.467D-02 0.492D-01 0.284D+00 0.297D+00
 Coeff-Com: -0.132D+01-0.136D+01 0.306D+01
 Coeff-En:   0.000D+00 0.000D+00 0.000D+00 0.000D+00 0.000D+00 0.000D+00
 Coeff-En:   0.000D+00 0.000D+00 0.000D+00 0.000D+00 0.000D+00 0.000D+00
 Coeff-En:   0.000D+00 0.000D+00 0.100D+01
 Coeff:     -0.143D-03-0.423D-04 0.603D-04 0.266D-04-0.320D-04 0.293D-03
 Coeff:     -0.269D-03 0.187D-02-0.467D-02 0.491D-01 0.284D+00 0.296D+00
 Coeff:     -0.132D+01-0.136D+01 0.305D+01
 Gap=     0.054 Goal=   None    Shift=    0.000
 RMSDP=1.92D-04 MaxDP=2.48D-03 DE=-1.16D-05 OVMax= 1.39D-02

 Cycle  16  Pass 1  IDiag  1:
 E= -710.014904480481     Delta-E=       -0.000011407880 Rises=F Damp=F
 DIIS: error= 1.26D-04 at cycle  16 NSaved=  16.
 NSaved=16 IEnMin=16 EnMin= -710.014904480481     IErMin=13 ErrMin= 1.11D-04
 ErrMax= 1.26D-04  0.00D+00 EMaxC= 1.00D-01 BMatC= 1.28D-06 BMatP= 1.04D-06
 IDIUse=3 WtCom= 9.99D-01 WtEn= 1.11D-03
 Coeff-Com:  0.560D-04-0.704D-04 0.849D-04 0.146D-04-0.170D-04 0.209D-03
 Coeff-Com: -0.693D-03 0.479D-03-0.126D-02-0.162D-01 0.911D-01 0.497D+00
 Coeff-Com: -0.537D+00-0.809D+00 0.507D+00 0.127D+01
 Coeff-En:   0.000D+00 0.000D+00 0.000D+00 0.000D+00 0.000D+00 0.000D+00
 Coeff-En:   0.000D+00 0.000D+00 0.000D+00 0.000D+00 0.000D+00 0.000D+00
 Coeff-En:   0.000D+00 0.000D+00 0.000D+00 0.100D+01
 Coeff:      0.559D-04-0.703D-04 0.848D-04 0.146D-04-0.169D-04 0.209D-03
 Coeff:     -0.693D-03 0.479D-03-0.126D-02-0.162D-01 0.910D-01 0.496D+00
 Coeff:     -0.537D+00-0.808D+00 0.506D+00 0.127D+01
 Gap=     0.054 Goal=   None    Shift=    0.000
 RMSDP=7.02D-05 MaxDP=8.71D-04 DE=-1.14D-05 OVMax= 4.95D-03

 Cycle  17  Pass 1  IDiag  1:
 E= -710.014906787570     Delta-E=       -0.000002307089 Rises=F Damp=F
 DIIS: error= 2.77D-05 at cycle  17 NSaved=  17.
 NSaved=17 IEnMin=17 EnMin= -710.014906787570     IErMin=17 ErrMin= 2.77D-05
 ErrMax= 2.77D-05  0.00D+00 EMaxC= 1.00D-01 BMatC= 6.38D-08 BMatP= 1.04D-06
 IDIUse=1 WtCom= 1.00D+00 WtEn= 0.00D+00
 Coeff-Com: -0.411D-04 0.210D-04 0.697D-04-0.233D-05-0.848D-05-0.505D-06
 Coeff-Com: -0.117D-03 0.619D-04-0.460D-02-0.272D-01-0.327D-01 0.115D+00
 Coeff-Com:  0.436D-01-0.287D-01-0.187D+00 0.216D+00 0.907D+00
 Coeff:     -0.411D-04 0.210D-04 0.697D-04-0.233D-05-0.848D-05-0.505D-06
 Coeff:     -0.117D-03 0.619D-04-0.460D-02-0.272D-01-0.327D-01 0.115D+00
 Coeff:      0.436D-01-0.287D-01-0.187D+00 0.216D+00 0.907D+00
 Gap=     0.054 Goal=   None    Shift=    0.000
 RMSDP=6.74D-06 MaxDP=7.27D-05 DE=-2.31D-06 OVMax= 4.08D-04

 Cycle  18  Pass 1  IDiag  1:
 E= -710.014906872678     Delta-E=       -0.000000085108 Rises=F Damp=F
 DIIS: error= 2.49D-06 at cycle  18 NSaved=  18.
 NSaved=18 IEnMin=18 EnMin= -710.014906872678     IErMin=18 ErrMin= 2.49D-06
 ErrMax= 2.49D-06  0.00D+00 EMaxC= 1.00D-01 BMatC= 4.18D-10 BMatP= 6.38D-08
 IDIUse=1 WtCom= 1.00D+00 WtEn= 0.00D+00
 Coeff-Com:  0.345D-05-0.434D-05-0.334D-05-0.410D-06 0.977D-06 0.287D-04
 Coeff-Com:  0.223D-05-0.186D-05 0.190D-04-0.117D-02-0.763D-02-0.247D-01
 Coeff-Com:  0.251D-01 0.391D-01-0.108D-01-0.495D-01 0.760D-01 0.953D+00
 Coeff:      0.345D-05-0.434D-05-0.334D-05-0.410D-06 0.977D-06 0.287D-04
 Coeff:      0.223D-05-0.186D-05 0.190D-04-0.117D-02-0.763D-02-0.247D-01
 Coeff:      0.251D-01 0.391D-01-0.108D-01-0.495D-01 0.760D-01 0.953D+00
 Gap=     0.054 Goal=   None    Shift=    0.000
 RMSDP=1.31D-06 MaxDP=1.23D-05 DE=-8.51D-08 OVMax= 8.12D-05

 Cycle  19  Pass 1  IDiag  1:
 E= -710.014906873829     Delta-E=       -0.000000001151 Rises=F Damp=F
 DIIS: error= 1.78D-06 at cycle  19 NSaved=  19.
 NSaved=19 IEnMin=19 EnMin= -710.014906873829     IErMin=19 ErrMin= 1.78D-06
 ErrMax= 1.78D-06  0.00D+00 EMaxC= 1.00D-01 BMatC= 2.86D-10 BMatP= 4.18D-10
 IDIUse=1 WtCom= 1.00D+00 WtEn= 0.00D+00
 Coeff-Com:  0.184D-06 0.259D-06-0.285D-05-0.186D-06 0.674D-06 0.664D-05
 Coeff-Com:  0.587D-05-0.484D-05 0.799D-04 0.579D-04-0.895D-04-0.288D-03
 Coeff-Com:  0.628D-03 0.799D-03-0.802D-02 0.204D-01-0.189D-01-0.540D-01
 Coeff-Com:  0.106D+01
 Coeff:      0.184D-06 0.259D-06-0.285D-05-0.186D-06 0.674D-06 0.664D-05
 Coeff:      0.587D-05-0.484D-05 0.799D-04 0.579D-04-0.895D-04-0.288D-03
 Coeff:      0.628D-03 0.799D-03-0.802D-02 0.204D-01-0.189D-01-0.540D-01
 Coeff:      0.106D+01
 Gap=     0.054 Goal=   None    Shift=    0.000
 RMSDP=3.78D-07 MaxDP=3.65D-06 DE=-1.15D-09 OVMax= 3.02D-05

 Cycle  20  Pass 1  IDiag  1:
 E= -710.014906874221     Delta-E=       -0.000000000392 Rises=F Damp=F
 DIIS: error= 5.81D-07 at cycle  20 NSaved=  20.
 NSaved=20 IEnMin=20 EnMin= -710.014906874221     IErMin=20 ErrMin= 5.81D-07
 ErrMax= 5.81D-07  0.00D+00 EMaxC= 1.00D-01 BMatC= 3.06D-11 BMatP= 2.86D-10
 IDIUse=1 WtCom= 1.00D+00 WtEn= 0.00D+00
 Coeff-Com: -0.163D-06-0.130D-06 0.307D-06 0.271D-07 0.247D-07-0.477D-06
 Coeff-Com: -0.647D-06-0.313D-05 0.231D-04 0.212D-03 0.200D-04 0.161D-03
 Coeff-Com:  0.887D-04 0.258D-04-0.588D-04-0.643D-02 0.893D-02-0.525D-01
 Coeff-Com: -0.203D+00 0.125D+01
 Coeff:     -0.163D-06-0.130D-06 0.307D-06 0.271D-07 0.247D-07-0.477D-06
 Coeff:     -0.647D-06-0.313D-05 0.231D-04 0.212D-03 0.200D-04 0.161D-03
 Coeff:      0.887D-04 0.258D-04-0.588D-04-0.643D-02 0.893D-02-0.525D-01
 Coeff:     -0.203D+00 0.125D+01
 Gap=     0.054 Goal=   None    Shift=    0.000
 RMSDP=2.12D-07 MaxDP=2.04D-06 DE=-3.92D-10 OVMax= 1.17D-05

 Cycle  21  Pass 1  IDiag  1:
 E= -710.014906874281     Delta-E=       -0.000000000060 Rises=F Damp=F
 DIIS: error= 9.89D-08 at cycle  21 NSaved=  20.
 NSaved=20 IEnMin=20 EnMin= -710.014906874281     IErMin=20 ErrMin= 9.89D-08
 ErrMax= 9.89D-08  0.00D+00 EMaxC= 1.00D-01 BMatC= 4.22D-13 BMatP= 3.06D-11
 IDIUse=1 WtCom= 1.00D+00 WtEn= 0.00D+00
 Coeff-Com: -0.131D-06 0.280D-06 0.326D-06-0.833D-07-0.219D-05-0.270D-06
 Coeff-Com:  0.134D-05-0.167D-04 0.214D-04 0.231D-03 0.328D-03-0.135D-02
 Coeff-Com: -0.101D-02 0.330D-02-0.207D-02 0.502D-03 0.372D-02-0.810D-01
 Coeff-Com: -0.257D+00 0.133D+01
 Coeff:     -0.131D-06 0.280D-06 0.326D-06-0.833D-07-0.219D-05-0.270D-06
 Coeff:      0.134D-05-0.167D-04 0.214D-04 0.231D-03 0.328D-03-0.135D-02
 Coeff:     -0.101D-02 0.330D-02-0.207D-02 0.502D-03 0.372D-02-0.810D-01
 Coeff:     -0.257D+00 0.133D+01
 Gap=     0.054 Goal=   None    Shift=    0.000
 RMSDP=9.29D-08 MaxDP=1.12D-06 DE=-6.05D-11 OVMax= 8.44D-06

 Cycle  22  Pass 1  IDiag  1:
 E= -710.014906874292     Delta-E=       -0.000000000011 Rises=F Damp=F
 DIIS: error= 7.26D-08 at cycle  22 NSaved=  20.
 NSaved=20 IEnMin=20 EnMin= -710.014906874292     IErMin=20 ErrMin= 7.26D-08
 ErrMax= 7.26D-08  0.00D+00 EMaxC= 1.00D-01 BMatC= 6.09D-13 BMatP= 4.22D-13
 IDIUse=1 WtCom= 1.00D+00 WtEn= 0.00D+00
 Coeff-Com:  0.402D-07-0.130D-07 0.621D-08 0.300D-06-0.521D-07 0.617D-06
 Coeff-Com: -0.459D-05-0.864D-04-0.347D-04 0.112D-03 0.479D-03 0.192D-03
 Coeff-Com: -0.163D-02 0.308D-02-0.379D-02 0.794D-02 0.485D-01-0.164D+00
 Coeff-Com: -0.567D+00 0.168D+01
 Coeff:      0.402D-07-0.130D-07 0.621D-08 0.300D-06-0.521D-07 0.617D-06
 Coeff:     -0.459D-05-0.864D-04-0.347D-04 0.112D-03 0.479D-03 0.192D-03
 Coeff:     -0.163D-02 0.308D-02-0.379D-02 0.794D-02 0.485D-01-0.164D+00
 Coeff:     -0.567D+00 0.168D+01
 Gap=     0.054 Goal=   None    Shift=    0.000
 RMSDP=8.02D-08 MaxDP=9.46D-07 DE=-1.07D-11 OVMax= 7.09D-06

 Cycle  23  Pass 1  IDiag  1:
 E= -710.014906874299     Delta-E=       -0.000000000007 Rises=F Damp=F
 DIIS: error= 1.37D-08 at cycle  23 NSaved=  20.
 NSaved=20 IEnMin=20 EnMin= -710.014906874299     IErMin=20 ErrMin= 1.37D-08
 ErrMax= 1.37D-08  0.00D+00 EMaxC= 1.00D-01 BMatC= 2.10D-14 BMatP= 4.22D-13
 IDIUse=1 WtCom= 1.00D+00 WtEn= 0.00D+00
 Large coefficients: NSaved= 20 BigCof=    0.00 CofMax=   10.00 Det=-8.65D-15
 Inversion failed.  Reducing to 19 matrices.
 Large coefficients: NSaved= 19 BigCof=    0.00 CofMax=   10.00 Det=-8.65D-15
 Inversion failed.  Reducing to 18 matrices.
 Large coefficients: NSaved= 18 BigCof=    0.00 CofMax=   10.00 Det=-8.65D-15
 Inversion failed.  Reducing to 17 matrices.
 Large coefficients: NSaved= 17 BigCof=    0.00 CofMax=   10.00 Det=-8.67D-15
 Inversion failed.  Reducing to 16 matrices.
 Large coefficients: NSaved= 16 BigCof=    0.00 CofMax=   10.00 Det=-8.96D-15
 Inversion failed.  Reducing to 15 matrices.
 Coeff-Com: -0.322D-06-0.231D-05-0.593D-05 0.148D-04 0.392D-04 0.937D-04
 Coeff-Com: -0.377D-03 0.388D-03-0.302D-03 0.203D-02 0.346D-02 0.789D-02
 Coeff-Com: -0.138D+00-0.564D-02 0.113D+01
 Coeff:     -0.322D-06-0.231D-05-0.593D-05 0.148D-04 0.392D-04 0.937D-04
 Coeff:     -0.377D-03 0.388D-03-0.302D-03 0.203D-02 0.346D-02 0.789D-02
 Coeff:     -0.138D+00-0.564D-02 0.113D+01
 Gap=     0.054 Goal=   None    Shift=    0.000
 RMSDP=2.34D-08 MaxDP=2.42D-07 DE=-7.05D-12 OVMax= 1.83D-06

 Cycle  24  Pass 1  IDiag  1:
 E= -710.014906874294     Delta-E=        0.000000000005 Rises=F Damp=F
 DIIS: error= 6.43D-09 at cycle  24 NSaved=  16.
 NSaved=16 IEnMin=15 EnMin= -710.014906874299     IErMin=16 ErrMin= 6.43D-09
 ErrMax= 6.43D-09  0.00D+00 EMaxC= 1.00D-01 BMatC= 4.00D-15 BMatP= 2.10D-14
 IDIUse=1 WtCom= 1.00D+00 WtEn= 0.00D+00
 Large coefficients: NSaved= 16 BigCof=    0.00 CofMax=   10.00 Det=-2.07D-15
 Inversion failed.  Reducing to 15 matrices.
 Coeff-Com:  0.445D-05 0.239D-05-0.926D-05-0.317D-04-0.382D-04 0.144D-03
 Coeff-Com: -0.174D-03 0.275D-03 0.191D-03-0.314D-02 0.118D-01 0.390D-01
 Coeff-Com: -0.150D+00 0.105D+00 0.997D+00
 Coeff:      0.445D-05 0.239D-05-0.926D-05-0.317D-04-0.382D-04 0.144D-03
 Coeff:     -0.174D-03 0.275D-03 0.191D-03-0.314D-02 0.118D-01 0.390D-01
 Coeff:     -0.150D+00 0.105D+00 0.997D+00
 Gap=     0.054 Goal=   None    Shift=    0.000
 RMSDP=3.23D-09 MaxDP=3.73D-08 DE= 5.46D-12 OVMax= 2.39D-07

 SCF Done:  E(RB3LYP) =  -710.014906874     A.U. after   24 cycles
            NFock= 24  Conv=0.32D-08     -V/T= 1.9976
 KE= 7.117561282817D+02 PE=-2.217296926053D+03 EE= 5.338420154871D+02
 Leave Link  502 at Mon Oct 10 16:34:12 2016, MaxMem=  2097152000 cpu:        13.1
 (Enter /share/apps/g09/l601.exe)
 Copying SCF densities to generalized density rwf, IOpCl= 0 IROHF=0.

 **********************************************************************

            Population analysis using the SCF density.

 **********************************************************************

 Orbital symmetries:
       Occupied  (A) (A) (A) (A) (A) (A) (A) (A) (A) (A) (A) (A)
                 (A) (A) (A) (A) (A) (A) (A) (A) (A) (A) (A) (A)
                 (A)
       Virtual   (A) (A) (A) (A) (A) (A) (A) (A) (A) (A) (A) (A)
                 (A) (A) (A) (A) (A) (A) (A) (A) (A) (A) (A) (A)
                 (A) (A) (A) (A) (A) (A) (A) (A) (A) (A) (A) (A)
                 (A) (A) (A) (A) (A) (A) (A) (A) (A) (A) (A) (A)
                 (A) (A) (A) (A) (A) (A) (A) (A)
 The electronic state is 1-A.
 Alpha  occ. eigenvalues --  -56.07282 -56.07239 -19.11922 -19.11881 -19.11570
 Alpha  occ. eigenvalues --   -4.21271  -4.21155  -2.78124  -2.77335  -2.75860
 Alpha  occ. eigenvalues --   -2.75788  -2.75764  -2.75657  -1.11994  -0.89941
 Alpha  occ. eigenvalues --   -0.83484  -0.54518  -0.49467  -0.47901  -0.34441
 Alpha  occ. eigenvalues --   -0.33105  -0.29282  -0.26166  -0.25681  -0.23810
 Alpha virt. eigenvalues --   -0.18433  -0.16671  -0.03011  -0.02827   0.00825
 Alpha virt. eigenvalues --    0.02226   0.04095   0.04718   0.11154   0.11607
 Alpha virt. eigenvalues --    0.12043   0.14716   0.15579   0.20221   0.24752
 Alpha virt. eigenvalues --    0.33197   0.55106   0.62610   0.63004   0.63500
 Alpha virt. eigenvalues --    0.69904   0.70892   0.71593   0.76974   0.79713
 Alpha virt. eigenvalues --    0.88324   0.89289   0.93458   0.95294   0.97908
 Alpha virt. eigenvalues --    0.99261   1.18772   1.25214   1.40456   3.93075
 Alpha virt. eigenvalues --    3.99216   4.71181   4.76182   4.78559   4.81337
 Alpha virt. eigenvalues --    4.84216   4.88345   4.89421   4.93178   4.94592
 Alpha virt. eigenvalues --    7.81597   7.85066   7.85154   7.89337   7.93486
 Alpha virt. eigenvalues --    8.08023  49.67931  49.73626  49.84761 119.96087
 Alpha virt. eigenvalues --  120.12371
          Condensed to atoms (all electrons):
               1          2          3          4          5
     1  Al  11.870947  -0.099218   0.195247  -0.296828   0.107013
     2  Al  -0.099218  11.877151   0.195047  -0.299842   0.105918
     3  O    0.195247   0.195047   8.451801  -0.122953   0.001357
     4  O   -0.296828  -0.299842  -0.122953  10.038381  -0.025126
     5  O    0.107013   0.105918   0.001357  -0.025126   8.240490
 Mulliken charges:
               1
     1  Al   1.222839
     2  Al   1.220944
     3  O   -0.720499
     4  O   -1.293632
     5  O   -0.429652
 Sum of Mulliken charges =   0.00000
 Mulliken charges with hydrogens summed into heavy atoms:
               1
     1  Al   1.222839
     2  Al   1.220944
     3  O   -0.720499
     4  O   -1.293632
     5  O   -0.429652
 Electronic spatial extent (au):  <R**2>=            426.0531
 Charge=              0.0000 electrons
 Dipole moment (field-independent basis, Debye):
    X=              4.6780    Y=              0.0383    Z=             -3.8447  Tot=              6.0553
 Quadrupole moment (field-independent basis, Debye-Ang):
   XX=            -43.1322   YY=            -27.4090   ZZ=            -47.4338
   XY=             -0.2758   XZ=             -1.0576   YZ=             -0.2599
 Traceless Quadrupole moment (field-independent basis, Debye-Ang):
   XX=             -3.8072   YY=             11.9160   ZZ=             -8.1088
   XY=             -0.2758   XZ=             -1.0576   YZ=             -0.2599
 Octapole moment (field-independent basis, Debye-Ang**2):
  XXX=             13.2993  YYY=              0.0580  ZZZ=            -13.7855  XYY=              3.5559
  XXY=              0.0208  XXZ=             -4.8409  XZZ=             -4.3956  YZZ=             -0.0913
  YYZ=             -6.1361  XYZ=             -0.0619
 Hexadecapole moment (field-independent basis, Debye-Ang**3):
 XXXX=           -234.1091 YYYY=           -188.4340 ZZZZ=           -189.6916 XXXY=             -0.0359
 XXXZ=              3.0004 YYYX=             -0.0770 YYYZ=             -0.0519 ZZZX=             -5.8034
 ZZZY=             -0.4503 XXYY=            -69.6298 XXZZ=            -67.6977 YYZZ=            -57.2723
 XXYZ=              0.1144 YYXZ=             -2.6500 ZZXY=             -0.0807
 N-N= 2.616838754098D+02 E-N=-2.217296926326D+03  KE= 7.117561282817D+02
 No NMR shielding tensors so no spin-rotation constants.
 Leave Link  601 at Mon Oct 10 16:34:12 2016, MaxMem=  2097152000 cpu:         0.9
 (Enter /share/apps/g09/l701.exe)
 Compute integral first derivatives.
 ... and contract with generalized density number  0.
 Leave Link  701 at Mon Oct 10 16:34:12 2016, MaxMem=  2097152000 cpu:         1.0
 (Enter /share/apps/g09/l702.exe)
 L702 exits ... SP integral derivatives will be done elsewhere.
 Leave Link  702 at Mon Oct 10 16:34:12 2016, MaxMem=  2097152000 cpu:         0.2
 (Enter /share/apps/g09/l703.exe)
 Compute integral first derivatives, UseDBF=F ICtDFT=           0.
 Integral derivatives from FoFJK, PRISM(SPDF).
 Calling FoFJK, ICntrl=      2127 FMM=F ISym2X=0 I1Cent= 0 IOpClX= 0 NMat=1 NMatS=1 NMatT=0.
 FoFJK:  IHMeth= 1 ICntrl=    2127 DoSepK=F KAlg= 0 I1Cent=   0 FoldK=F
 IRaf=         0 NMat=   1 IRICut=       1 DoRegI=T DoRafI=F ISym2E= 0.
 FoFCou: FMM=F IPFlag=           0 FMFlag=      100000 FMFlg1=         800
         NFxFlg=           0 DoJE=F BraDBF=F KetDBF=F FulRan=T
         wScrn=  0.000000 ICntrl=    2127 IOpCl=  0 I1Cent=           0 NGrid=           0
         NMat0=    1 NMatS0=      1 NMatT0=    0 NMatD0=    1 NMtDS0=    0 NMtDT0=    0
 Symmetry not used in FoFCou.
 Leave Link  703 at Mon Oct 10 16:34:13 2016, MaxMem=  2097152000 cpu:         2.4
 (Enter /share/apps/g09/l716.exe)
 Dipole        = 1.84045474D+00 1.50748423D-02-1.51261143D+00
 ***** Axes restored to original set *****
 -------------------------------------------------------------------
 Center     Atomic                   Forces (Hartrees/Bohr)
 Number     Number              X              Y              Z
 -------------------------------------------------------------------
      1       13          -0.222252008    0.344317031   -0.602961969
      2       13          -0.218712440    0.349810832    0.612173750
      3        8           0.036477553   -0.054042453   -0.000076265
      4        8           0.374760239   -0.658299289   -0.008868214
      5        8           0.029726656    0.018213879   -0.000267302
 -------------------------------------------------------------------
 Cartesian Forces:  Max     0.658299289 RMS     0.332247025
 Leave Link  716 at Mon Oct 10 16:34:13 2016, MaxMem=  2097152000 cpu:         0.3
 (Enter /share/apps/g09/l103.exe)

 GradGradGradGradGradGradGradGradGradGradGradGradGradGradGradGradGradGrad
 Berny optimization.
 FormGI is forming the generalized inverse of G from B-inverse, IUseBI=4.
 Internal  Forces:  Max     0.532237361 RMS     0.224570990
 Search for a local minimum.
 Step number   1 out of a maximum of   25
 All quantities printed in internal units (Hartrees-Bohrs-Radians)
 RMS Force = .22457D+00 SwitMx=.10000D-02 MixMth= 1
 Mixed Optimization -- RFO/linear search
 Second derivative matrix not updated -- first step.
 The second derivative matrix:
                          R1        R2        R3        R4        R5
           R1           0.21334
           R2           0.00000   0.14907
           R3           0.00000   0.00000   2.08727
           R4           0.00000   0.00000   0.00000   0.04202
           R5           0.00000   0.00000   0.00000   0.00000   0.14771
           R6           0.00000   0.00000   0.00000   0.00000   0.00000
           R7           0.00000   0.00000   0.00000   0.00000   0.00000
           A1           0.00000   0.00000   0.00000   0.00000   0.00000
           A2           0.00000   0.00000   0.00000   0.00000   0.00000
           A3           0.00000   0.00000   0.00000   0.00000   0.00000
           A4           0.00000   0.00000   0.00000   0.00000   0.00000
           A5           0.00000   0.00000   0.00000   0.00000   0.00000
           A6           0.00000   0.00000   0.00000   0.00000   0.00000
           D1           0.00000   0.00000   0.00000   0.00000   0.00000
           D2           0.00000   0.00000   0.00000   0.00000   0.00000
                          R6        R7        A1        A2        A3
           R6           2.11864
           R7           0.00000   0.04144
           A1           0.00000   0.00000   0.25000
           A2           0.00000   0.00000   0.00000   0.25000
           A3           0.00000   0.00000   0.00000   0.00000   0.25000
           A4           0.00000   0.00000   0.00000   0.00000   0.00000
           A5           0.00000   0.00000   0.00000   0.00000   0.00000
           A6           0.00000   0.00000   0.00000   0.00000   0.00000
           D1           0.00000   0.00000   0.00000   0.00000   0.00000
           D2           0.00000   0.00000   0.00000   0.00000   0.00000
                          A4        A5        A6        D1        D2
           A4           0.25000
           A5           0.00000   0.25000
           A6           0.00000   0.00000   0.25000
           D1           0.00000   0.00000   0.00000   0.00230
           D2           0.00000   0.00000   0.00000   0.00000   0.00230
 ITU=  0
     Eigenvalues ---    0.04173   0.07023   0.13561   0.14618   0.15475
     Eigenvalues ---    0.24220   0.25000   1.61898   1.89449
 RFO step:  Lambda=-3.89121447D-01 EMin= 4.17296935D-02
 Linear search not attempted -- first point.
 Maximum step size (   0.300) exceeded in Quadratic search.
    -- Step size scaled by   0.643
 Iteration  1 RMS(Cart)=  0.05971746 RMS(Int)=  0.00402265
 Iteration  2 RMS(Cart)=  0.00252134 RMS(Int)=  0.00323370
 Iteration  3 RMS(Cart)=  0.00002032 RMS(Int)=  0.00323366
 Iteration  4 RMS(Cart)=  0.00000022 RMS(Int)=  0.00323366
 ITry= 1 IFail=0 DXMaxC= 1.45D-01 DCOld= 1.00D+10 DXMaxT= 3.00D-01 DXLimC= 3.00D+00 Rises=F
 Variable       Old X    -DE/DX   Delta X   Delta X   Delta X     New X
                                 (Linear)    (Quad)   (Total)
    R1        4.07858   0.34003   0.00000   0.13312   0.12554   4.20413
    R2        3.78779  -0.07711   0.00000  -0.05144  -0.05006   3.73773
    R3        2.46206   0.52358   0.00000   0.16808   0.17198   2.63404
    R4        4.97759  -0.02421   0.00000  -0.03564  -0.03554   4.94205
    R5        3.79474  -0.07850   0.00000  -0.05158  -0.05021   3.74454
    R6        2.45740   0.53224   0.00000   0.16837   0.17225   2.62965
    R7        4.99368  -0.02352   0.00000  -0.03488  -0.03477   4.95891
    A1        1.59698   0.12761   0.00000   0.02259   0.01815   1.61512
    A2        1.28836   0.05217   0.00000   0.01916   0.01769   1.30605
    A3        1.27651   0.08751   0.00000   0.05525   0.05346   1.32997
    A4        1.59538   0.12643   0.00000   0.02277   0.01832   1.61370
    A5        1.28397   0.05192   0.00000   0.01888   0.01742   1.30139
    A6        1.27105   0.08815   0.00000   0.05549   0.05366   1.32472
    D1       -1.68750  -0.09337   0.00000  -0.00013   0.00259  -1.68490
    D2        1.68906   0.09150   0.00000  -0.00004  -0.00277   1.68629
         Item               Value     Threshold  Converged?
 Maximum Force            0.532237     0.000450     NO 
 RMS     Force            0.224571     0.000300     NO 
 Maximum Displacement     0.144664     0.001800     NO 
 RMS     Displacement     0.060446     0.001200     NO 
 Predicted change in Energy=-1.839827D-01
 Lowest energy point so far.  Saving SCF results.
 GradGradGradGradGradGradGradGradGradGradGradGradGradGradGradGradGradGrad

 Leave Link  103 at Mon Oct 10 16:34:13 2016, MaxMem=  2097152000 cpu:         0.1
 (Enter /share/apps/g09/l202.exe)
                          Input orientation:                          
 ---------------------------------------------------------------------
 Center     Atomic      Atomic             Coordinates (Angstroms)
 Number     Number       Type             X           Y           Z
 ---------------------------------------------------------------------
      1         13           0        0.351825    0.019834   -1.112140
      2         13           0        0.362123    0.020019    1.112565
      3          8           0       -0.307608    1.516682   -0.000042
      4          8           0        0.805719   -0.687837   -0.000351
      5          8           0       -1.842059   -0.868698   -0.000040
 ---------------------------------------------------------------------
                    Distance matrix (angstroms):
                    1          2          3          4          5
     1  Al   0.000000
     2  Al   2.224729   0.000000
     3  O    1.977920   1.981523   0.000000
     4  O    1.393876   1.391553   2.469696   0.000000
     5  O    2.615220   2.624143   2.836296   2.653947   0.000000
 Stoichiometry    Al2O3
 Framework group  C1[X(Al2O3)]
 Deg. of freedom     9
 Full point group                 C1      NOp   1
 RotChk:  IX=0 Diff= 1.03D-02
 Largest Abelian subgroup         C1      NOp   1
 Largest concise Abelian subgroup C1      NOp   1
                         Standard orientation:                         
 ---------------------------------------------------------------------
 Center     Atomic      Atomic             Coordinates (Angstroms)
 Number     Number       Type             X           Y           Z
 ---------------------------------------------------------------------
      1         13           0        0.328588    1.117991   -0.157035
      2         13           0        0.385414   -1.105946   -0.139999
      3          8           0        0.385438    0.022499    1.488818
      4          8           0        0.465460    0.000973   -0.979488
      5          8           0       -2.011150   -0.043045   -0.026649
 ---------------------------------------------------------------------
 Rotational constants (GHZ):      4.2552098      3.9038278      3.5042960
 Leave Link  202 at Mon Oct 10 16:34:13 2016, MaxMem=  2097152000 cpu:         0.1
 (Enter /share/apps/g09/l301.exe)
 Standard basis: 6-311G (5D, 7F)
 Ernie: Thresh=  0.10000D-02 Tol=  0.10000D-05 Strict=F.
 There are    81 symmetry adapted cartesian basis functions of A   symmetry.
 There are    81 symmetry adapted basis functions of A   symmetry.
    81 basis functions,   158 primitive gaussians,    81 cartesian basis functions
    25 alpha electrons       25 beta electrons
       nuclear repulsion energy       255.2599346945 Hartrees.
 IExCor=  402 DFT=T Ex+Corr=B3LYP ExCW=0 ScaHFX=  0.200000
 ScaDFX=  0.800000  0.720000  1.000000  0.810000 ScalE2=  1.000000  1.000000
 IRadAn=      0 IRanWt=     -1 IRanGd=            0 ICorTp=0 IEmpDi=  4
 NAtoms=    5 NActive=    5 NUniq=    5 SFac= 1.00D+00 NAtFMM=   60 NAOKFM=F Big=F
 Integral buffers will be    131072 words long.
 Raffenetti 2 integral format.
 Two-electron integral symmetry is turned on.
 Leave Link  301 at Mon Oct 10 16:34:13 2016, MaxMem=  2097152000 cpu:         0.5
 (Enter /share/apps/g09/l302.exe)
 NPDir=0 NMtPBC=     1 NCelOv=     1 NCel=       1 NClECP=     1 NCelD=      1
         NCelK=      1 NCelE2=     1 NClLst=     1 CellRange=     0.0.
 One-electron integrals computed using PRISM.
 NBasis=    81 RedAO= T EigKep=  9.87D-03  NBF=    81
 NBsUse=    81 1.00D-06 EigRej= -1.00D+00 NBFU=    81
 Precomputing XC quadrature grid using
 IXCGrd= 4 IRadAn=           0 IRanWt=          -1 IRanGd=           0 AccXCQ= 0.00D+00.
 Generated NRdTot=       0 NPtTot=           0 NUsed=           0 NTot=          32
 NSgBfM=    81    81    81    81    81 MxSgAt=     5 MxSgA2=     5.
 Leave Link  302 at Mon Oct 10 16:34:13 2016, MaxMem=  2097152000 cpu:         1.1
 (Enter /share/apps/g09/l303.exe)
 DipDrv:  MaxL=1.
 Leave Link  303 at Mon Oct 10 16:34:13 2016, MaxMem=  2097152000 cpu:         0.2
 (Enter /share/apps/g09/l401.exe)
 Initial guess from the checkpoint file:  "Al2O3.chk"
 B after Tr=     0.000000    0.000000    0.000000
         Rot=    0.999993   -0.001732    0.001127   -0.003168 Ang=  -0.43 deg.
 Guess basis will be translated and rotated to current coordinates.
 JPrj=2 DoOrth=T DoCkMO=T.
 Generating alternative initial guess.
 ExpMin= 4.14D-02 ExpMax= 5.49D+04 ExpMxC= 1.87D+03 IAcc=2 IRadAn=         4 AccDes= 0.00D+00
 Harris functional with IExCor=  402 and IRadAn=       4 diagonalized for initial guess.
 HarFok:  IExCor=  402 AccDes= 0.00D+00 IRadAn=         4 IDoV= 1 UseB2=F ITyADJ=14
 ICtDFT=  3500011 ScaDFX=  1.000000  1.000000  1.000000  1.000000
 FoFCou: FMM=F IPFlag=           0 FMFlag=      100000 FMFlg1=           0
         NFxFlg=           0 DoJE=T BraDBF=F KetDBF=T FulRan=T
         wScrn=  0.000000 ICntrl=     500 IOpCl=  0 I1Cent=   200000004 NGrid=           0
         NMat0=    1 NMatS0=      1 NMatT0=    0 NMatD0=    1 NMtDS0=    0 NMtDT0=    0
 Petite list used in FoFCou.
 Harris En= -710.587136646372    
 Leave Link  401 at Mon Oct 10 16:34:13 2016, MaxMem=  2097152000 cpu:         1.9
 (Enter /share/apps/g09/l502.exe)
 Closed shell SCF:
 Using DIIS extrapolation, IDIIS=  1040.
 Integral symmetry usage will be decided dynamically.
 Keep R1 ints in memory in canonical form, NReq=6457899.
 IVT=       39492 IEndB=       39492 NGot=  2097152000 MDV=  2091596328
 LenX=  2091596328 LenY=  2091589326
 Requested convergence on RMS density matrix=1.00D-08 within 128 cycles.
 Requested convergence on MAX density matrix=1.00D-06.
 Requested convergence on             energy=1.00D-06.
 No special actions if energy rises.
 FoFCou: FMM=F IPFlag=           0 FMFlag=           0 FMFlg1=           0
         NFxFlg=           0 DoJE=F BraDBF=F KetDBF=F FulRan=T
         wScrn=  0.000000 ICntrl=     600 IOpCl=  0 I1Cent=           0 NGrid=           0
         NMat0=    1 NMatS0=   3321 NMatT0=    0 NMatD0=    1 NMtDS0=    0 NMtDT0=    0
 Symmetry not used in FoFCou.

 Cycle   1  Pass 1  IDiag  1:
 E= -710.205496971016    
 DIIS: error= 9.91D-03 at cycle   1 NSaved=   1.
 NSaved= 1 IEnMin= 1 EnMin= -710.205496971016     IErMin= 1 ErrMin= 9.91D-03
 ErrMax= 9.91D-03  0.00D+00 EMaxC= 1.00D-01 BMatC= 1.59D-02 BMatP= 1.59D-02
 IDIUse=3 WtCom= 9.01D-01 WtEn= 9.91D-02
 Coeff-Com:  0.100D+01
 Coeff-En:   0.100D+01
 Coeff:      0.100D+01
 Gap=     0.525 Goal=   None    Shift=    0.000
 GapD=    0.525 DampG=2.000 DampE=1.000 DampFc=2.0000 IDamp=-1.
 RMSDP=4.27D-03 MaxDP=4.79D-02              OVMax= 1.88D-01

 Cycle   2  Pass 1  IDiag  1:
 E= -710.142399456852     Delta-E=        0.063097514164 Rises=F Damp=F
 DIIS: error= 2.69D-02 at cycle   2 NSaved=   2.
 NSaved= 2 IEnMin= 1 EnMin= -710.205496971016     IErMin= 1 ErrMin= 9.91D-03
 ErrMax= 2.69D-02  0.00D+00 EMaxC= 1.00D-01 BMatC= 8.53D-02 BMatP= 1.59D-02
 IDIUse=2 WtCom= 0.00D+00 WtEn= 1.00D+00
 Coeff-En:   0.825D+00 0.175D+00
 Coeff:      0.825D+00 0.175D+00
 Gap=     0.050 Goal=   None    Shift=    0.000
 RMSDP=3.10D-03 MaxDP=4.08D-02 DE= 6.31D-02 OVMax= 1.56D-01

 Cycle   3  Pass 1  IDiag  1:
 E= -710.205662392374     Delta-E=       -0.063262935521 Rises=F Damp=F
 DIIS: error= 1.10D-02 at cycle   3 NSaved=   3.
 NSaved= 3 IEnMin= 3 EnMin= -710.205662392374     IErMin= 1 ErrMin= 9.91D-03
 ErrMax= 1.10D-02  0.00D+00 EMaxC= 1.00D-01 BMatC= 1.44D-02 BMatP= 1.59D-02
 IDIUse=3 WtCom= 8.90D-01 WtEn= 1.10D-01
 EnCoef did     2 forward-backward iterations
 Coeff-Com:  0.515D+00 0.150D+00 0.335D+00
 Coeff-En:   0.494D+00 0.890D-01 0.417D+00
 Coeff:      0.513D+00 0.143D+00 0.344D+00
 Gap=     0.057 Goal=   None    Shift=    0.000
 RMSDP=2.47D-03 MaxDP=2.65D-02 DE=-6.33D-02 OVMax= 1.42D-01

 Cycle   4  Pass 1  IDiag  1:
 E= -710.188022241528     Delta-E=        0.017640150845 Rises=F Damp=F
 DIIS: error= 1.68D-02 at cycle   4 NSaved=   4.
 NSaved= 4 IEnMin= 3 EnMin= -710.205662392374     IErMin= 1 ErrMin= 9.91D-03
 ErrMax= 1.68D-02  0.00D+00 EMaxC= 1.00D-01 BMatC= 3.02D-02 BMatP= 1.44D-02
 IDIUse=2 WtCom= 0.00D+00 WtEn= 1.00D+00
 Coeff-En:   0.000D+00 0.000D+00 0.628D+00 0.372D+00
 Coeff:      0.000D+00 0.000D+00 0.628D+00 0.372D+00
 Gap=     0.056 Goal=   None    Shift=    0.000
 RMSDP=1.86D-03 MaxDP=1.99D-02 DE= 1.76D-02 OVMax= 8.59D-02

 Cycle   5  Pass 1  IDiag  1:
 E= -710.213222314987     Delta-E=       -0.025200073459 Rises=F Damp=F
 DIIS: error= 9.99D-03 at cycle   5 NSaved=   5.
 NSaved= 5 IEnMin= 5 EnMin= -710.213222314987     IErMin= 1 ErrMin= 9.91D-03
 ErrMax= 9.99D-03  0.00D+00 EMaxC= 1.00D-01 BMatC= 7.78D-03 BMatP= 1.44D-02
 IDIUse=3 WtCom= 9.00D-01 WtEn= 9.99D-02
 EnCoef did     6 forward-backward iterations
 Coeff-Com:  0.102D-01-0.505D-02 0.391D+00 0.281D+00 0.322D+00
 Coeff-En:   0.000D+00 0.000D+00 0.347D+00 0.252D+00 0.401D+00
 Coeff:      0.922D-02-0.454D-02 0.387D+00 0.278D+00 0.330D+00
 Gap=     0.053 Goal=   None    Shift=    0.000
 RMSDP=6.30D-04 MaxDP=1.11D-02 DE=-2.52D-02 OVMax= 2.53D-02

 Cycle   6  Pass 1  IDiag  1:
 E= -710.218919525101     Delta-E=       -0.005697210114 Rises=F Damp=F
 DIIS: error= 6.36D-04 at cycle   6 NSaved=   6.
 NSaved= 6 IEnMin= 6 EnMin= -710.218919525101     IErMin= 6 ErrMin= 6.36D-04
 ErrMax= 6.36D-04  0.00D+00 EMaxC= 1.00D-01 BMatC= 3.54D-05 BMatP= 7.78D-03
 IDIUse=3 WtCom= 9.94D-01 WtEn= 6.36D-03
 Coeff-Com: -0.325D-02 0.949D-02 0.502D-01 0.240D-01 0.843D-01 0.835D+00
 Coeff-En:   0.000D+00 0.000D+00 0.000D+00 0.000D+00 0.000D+00 0.100D+01
 Coeff:     -0.323D-02 0.943D-02 0.499D-01 0.238D-01 0.838D-01 0.836D+00
 Gap=     0.053 Goal=   None    Shift=    0.000
 RMSDP=6.88D-05 MaxDP=6.83D-04 DE=-5.70D-03 OVMax= 3.34D-03

 Cycle   7  Pass 1  IDiag  1:
 E= -710.218944437478     Delta-E=       -0.000024912377 Rises=F Damp=F
 DIIS: error= 2.57D-04 at cycle   7 NSaved=   7.
 NSaved= 7 IEnMin= 7 EnMin= -710.218944437478     IErMin= 7 ErrMin= 2.57D-04
 ErrMax= 2.57D-04  0.00D+00 EMaxC= 1.00D-01 BMatC= 5.02D-06 BMatP= 3.54D-05
 IDIUse=3 WtCom= 9.97D-01 WtEn= 2.57D-03
 Coeff-Com: -0.567D-03 0.120D-03 0.828D-02-0.659D-02 0.106D-01 0.242D+00
 Coeff-Com:  0.746D+00
 Coeff-En:   0.000D+00 0.000D+00 0.000D+00 0.000D+00 0.000D+00 0.199D-01
 Coeff-En:   0.980D+00
 Coeff:     -0.566D-03 0.120D-03 0.826D-02-0.657D-02 0.105D-01 0.242D+00
 Coeff:      0.747D+00
 Gap=     0.053 Goal=   None    Shift=    0.000
 RMSDP=2.75D-05 MaxDP=3.56D-04 DE=-2.49D-05 OVMax= 1.91D-03

 Cycle   8  Pass 1  IDiag  1:
 E= -710.218950733793     Delta-E=       -0.000006296316 Rises=F Damp=F
 DIIS: error= 2.37D-05 at cycle   8 NSaved=   8.
 NSaved= 8 IEnMin= 8 EnMin= -710.218950733793     IErMin= 8 ErrMin= 2.37D-05
 ErrMax= 2.37D-05  0.00D+00 EMaxC= 1.00D-01 BMatC= 2.33D-08 BMatP= 5.02D-06
 IDIUse=1 WtCom= 1.00D+00 WtEn= 0.00D+00
 Coeff-Com: -0.540D-04 0.205D-03-0.157D-04-0.160D-02 0.111D-02 0.238D-01
 Coeff-Com:  0.963D-01 0.880D+00
 Coeff:     -0.540D-04 0.205D-03-0.157D-04-0.160D-02 0.111D-02 0.238D-01
 Coeff:      0.963D-01 0.880D+00
 Gap=     0.053 Goal=   None    Shift=    0.000
 RMSDP=1.16D-05 MaxDP=1.47D-04 DE=-6.30D-06 OVMax= 8.38D-04

 Cycle   9  Pass 1  IDiag  1:
 E= -710.218950996962     Delta-E=       -0.000000263169 Rises=F Damp=F
 DIIS: error= 1.71D-05 at cycle   9 NSaved=   9.
 NSaved= 9 IEnMin= 9 EnMin= -710.218950996962     IErMin= 9 ErrMin= 1.71D-05
 ErrMax= 1.71D-05  0.00D+00 EMaxC= 1.00D-01 BMatC= 2.65D-08 BMatP= 2.33D-08
 IDIUse=1 WtCom= 1.00D+00 WtEn= 0.00D+00
 Coeff-Com:  0.613D-04-0.654D-05-0.151D-02 0.117D-03-0.139D-02-0.298D-01
 Coeff-Com: -0.795D-01 0.649D+00 0.463D+00
 Coeff:      0.613D-04-0.654D-05-0.151D-02 0.117D-03-0.139D-02-0.298D-01
 Coeff:     -0.795D-01 0.649D+00 0.463D+00
 Gap=     0.053 Goal=   None    Shift=    0.000
 RMSDP=7.50D-06 MaxDP=8.02D-05 DE=-2.63D-07 OVMax= 5.11D-04

 Cycle  10  Pass 1  IDiag  1:
 E= -710.218951179334     Delta-E=       -0.000000182372 Rises=F Damp=F
 DIIS: error= 1.50D-05 at cycle  10 NSaved=  10.
 NSaved=10 IEnMin=10 EnMin= -710.218951179334     IErMin=10 ErrMin= 1.50D-05
 ErrMax= 1.50D-05  0.00D+00 EMaxC= 1.00D-01 BMatC= 1.74D-08 BMatP= 2.33D-08
 IDIUse=1 WtCom= 1.00D+00 WtEn= 0.00D+00
 Coeff-Com:  0.236D-04-0.622D-03 0.276D-03 0.108D-02-0.147D-02-0.194D-01
 Coeff-Com: -0.855D-01-0.409D+00 0.677D-01 0.145D+01
 Coeff:      0.236D-04-0.622D-03 0.276D-03 0.108D-02-0.147D-02-0.194D-01
 Coeff:     -0.855D-01-0.409D+00 0.677D-01 0.145D+01
 Gap=     0.053 Goal=   None    Shift=    0.000
 RMSDP=1.70D-05 MaxDP=2.03D-04 DE=-1.82D-07 OVMax= 1.22D-03

 Cycle  11  Pass 1  IDiag  1:
 E= -710.218951524179     Delta-E=       -0.000000344844 Rises=F Damp=F
 DIIS: error= 1.32D-05 at cycle  11 NSaved=  11.
 NSaved=11 IEnMin=11 EnMin= -710.218951524179     IErMin=11 ErrMin= 1.32D-05
 ErrMax= 1.32D-05  0.00D+00 EMaxC= 1.00D-01 BMatC= 8.15D-09 BMatP= 1.74D-08
 IDIUse=1 WtCom= 1.00D+00 WtEn= 0.00D+00
 Coeff-Com: -0.422D-04 0.959D-04 0.165D-02-0.630D-03 0.249D-02 0.339D-01
 Coeff-Com:  0.723D-01-0.413D+00-0.539D+00-0.866D+00 0.271D+01
 Coeff:     -0.422D-04 0.959D-04 0.165D-02-0.630D-03 0.249D-02 0.339D-01
 Coeff:      0.723D-01-0.413D+00-0.539D+00-0.866D+00 0.271D+01
 Gap=     0.053 Goal=   None    Shift=    0.000
 RMSDP=3.79D-05 MaxDP=4.50D-04 DE=-3.45D-07 OVMax= 2.85D-03

 Cycle  12  Pass 1  IDiag  1:
 E= -710.218951911706     Delta-E=       -0.000000387527 Rises=F Damp=F
 DIIS: error= 8.89D-06 at cycle  12 NSaved=  12.
 NSaved=12 IEnMin=12 EnMin= -710.218951911706     IErMin=12 ErrMin= 8.89D-06
 ErrMax= 8.89D-06  0.00D+00 EMaxC= 1.00D-01 BMatC= 6.97D-09 BMatP= 8.15D-09
 IDIUse=1 WtCom= 1.00D+00 WtEn= 0.00D+00
 Coeff-Com: -0.933D-05-0.111D-03 0.468D-03-0.183D-03 0.442D-03 0.574D-02
 Coeff-Com:  0.161D-01 0.165D+00 0.102D-01-0.420D+00-0.335D-01 0.126D+01
 Coeff:     -0.933D-05-0.111D-03 0.468D-03-0.183D-03 0.442D-03 0.574D-02
 Coeff:      0.161D-01 0.165D+00 0.102D-01-0.420D+00-0.335D-01 0.126D+01
 Gap=     0.053 Goal=   None    Shift=    0.000
 RMSDP=1.01D-05 MaxDP=1.19D-04 DE=-3.88D-07 OVMax= 7.42D-04

 Cycle  13  Pass 1  IDiag  1:
 E= -710.218951940533     Delta-E=       -0.000000028828 Rises=F Damp=F
 DIIS: error= 1.97D-06 at cycle  13 NSaved=  13.
 NSaved=13 IEnMin=13 EnMin= -710.218951940533     IErMin=13 ErrMin= 1.97D-06
 ErrMax= 1.97D-06  0.00D+00 EMaxC= 1.00D-01 BMatC= 3.02D-10 BMatP= 6.97D-09
 IDIUse=1 WtCom= 1.00D+00 WtEn= 0.00D+00
 Coeff-Com:  0.115D-05-0.186D-04-0.355D-04 0.437D-04-0.116D-03-0.257D-02
 Coeff-Com: -0.775D-02 0.536D-01 0.398D-01 0.167D-02-0.155D+00 0.113D-01
 Coeff-Com:  0.106D+01
 Coeff:      0.115D-05-0.186D-04-0.355D-04 0.437D-04-0.116D-03-0.257D-02
 Coeff:     -0.775D-02 0.536D-01 0.398D-01 0.167D-02-0.155D+00 0.113D-01
 Coeff:      0.106D+01
 Gap=     0.053 Goal=   None    Shift=    0.000
 RMSDP=1.00D-06 MaxDP=1.17D-05 DE=-2.88D-08 OVMax= 7.74D-05

 Cycle  14  Pass 1  IDiag  1:
 E= -710.218951941068     Delta-E=       -0.000000000535 Rises=F Damp=F
 DIIS: error= 7.06D-07 at cycle  14 NSaved=  14.
 NSaved=14 IEnMin=14 EnMin= -710.218951941068     IErMin=14 ErrMin= 7.06D-07
 ErrMax= 7.06D-07  0.00D+00 EMaxC= 1.00D-01 BMatC= 4.07D-11 BMatP= 3.02D-10
 IDIUse=1 WtCom= 1.00D+00 WtEn= 0.00D+00
 Coeff-Com:  0.361D-06 0.254D-05 0.209D-05 0.159D-04-0.935D-05-0.313D-03
 Coeff-Com: -0.201D-02-0.514D-02-0.309D-02 0.304D-02 0.338D-01-0.113D+00
 Coeff-Com:  0.152D+00 0.935D+00
 Coeff:      0.361D-06 0.254D-05 0.209D-05 0.159D-04-0.935D-05-0.313D-03
 Coeff:     -0.201D-02-0.514D-02-0.309D-02 0.304D-02 0.338D-01-0.113D+00
 Coeff:      0.152D+00 0.935D+00
 Gap=     0.053 Goal=   None    Shift=    0.000
 RMSDP=1.37D-07 MaxDP=1.68D-06 DE=-5.35D-10 OVMax= 8.77D-06

 Cycle  15  Pass 1  IDiag  1:
 E= -710.218951941128     Delta-E=       -0.000000000059 Rises=F Damp=F
 DIIS: error= 1.41D-07 at cycle  15 NSaved=  15.
 NSaved=15 IEnMin=15 EnMin= -710.218951941128     IErMin=15 ErrMin= 1.41D-07
 ErrMax= 1.41D-07  0.00D+00 EMaxC= 1.00D-01 BMatC= 1.55D-12 BMatP= 4.07D-11
 IDIUse=1 WtCom= 1.00D+00 WtEn= 0.00D+00
 Coeff-Com:  0.426D-07 0.187D-05-0.123D-05 0.306D-05 0.379D-05 0.130D-03
 Coeff-Com:  0.255D-03-0.215D-02-0.188D-02-0.190D-02 0.113D-01-0.895D-02
 Coeff-Com: -0.320D-01 0.158D-01 0.102D+01
 Coeff:      0.426D-07 0.187D-05-0.123D-05 0.306D-05 0.379D-05 0.130D-03
 Coeff:      0.255D-03-0.215D-02-0.188D-02-0.190D-02 0.113D-01-0.895D-02
 Coeff:     -0.320D-01 0.158D-01 0.102D+01
 Gap=     0.053 Goal=   None    Shift=    0.000
 RMSDP=3.70D-08 MaxDP=4.81D-07 DE=-5.95D-11 OVMax= 2.41D-06

 Cycle  16  Pass 1  IDiag  1:
 E= -710.218951941129     Delta-E=       -0.000000000002 Rises=F Damp=F
 DIIS: error= 6.23D-08 at cycle  16 NSaved=  16.
 NSaved=16 IEnMin=16 EnMin= -710.218951941129     IErMin=16 ErrMin= 6.23D-08
 ErrMax= 6.23D-08  0.00D+00 EMaxC= 1.00D-01 BMatC= 3.68D-13 BMatP= 1.55D-12
 IDIUse=1 WtCom= 1.00D+00 WtEn= 0.00D+00
 Coeff-Com: -0.223D-07-0.479D-06 0.385D-05-0.127D-05 0.425D-05 0.312D-04
 Coeff-Com:  0.182D-03-0.519D-03 0.127D-03 0.701D-03-0.260D-02 0.109D-01
 Coeff-Com: -0.254D-01-0.132D+00-0.528D-01 0.120D+01
 Coeff:     -0.223D-07-0.479D-06 0.385D-05-0.127D-05 0.425D-05 0.312D-04
 Coeff:      0.182D-03-0.519D-03 0.127D-03 0.701D-03-0.260D-02 0.109D-01
 Coeff:     -0.254D-01-0.132D+00-0.528D-01 0.120D+01
 Gap=     0.053 Goal=   None    Shift=    0.000
 RMSDP=2.42D-08 MaxDP=2.75D-07 DE=-1.59D-12 OVMax= 1.98D-06

 Cycle  17  Pass 1  IDiag  1:
 E= -710.218951941127     Delta-E=        0.000000000003 Rises=F Damp=F
 DIIS: error= 1.28D-08 at cycle  17 NSaved=  17.
 NSaved=17 IEnMin=16 EnMin= -710.218951941129     IErMin=17 ErrMin= 1.28D-08
 ErrMax= 1.28D-08  0.00D+00 EMaxC= 1.00D-01 BMatC= 1.49D-14 BMatP= 3.68D-13
 IDIUse=1 WtCom= 1.00D+00 WtEn= 0.00D+00
 Large coefficients: NSaved= 17 BigCof=    0.00 CofMax=   10.00 Det=-3.10D-15
 Inversion failed.  Reducing to 16 matrices.
 Large coefficients: NSaved= 16 BigCof=    0.00 CofMax=   10.00 Det=-3.27D-15
 Inversion failed.  Reducing to 15 matrices.
 Coeff-Com: -0.288D-07-0.121D-05-0.186D-05-0.241D-04-0.800D-04 0.472D-03
 Coeff-Com:  0.442D-03 0.205D-03-0.153D-02-0.164D-02 0.128D-01 0.554D-01
 Coeff-Com: -0.154D+00-0.484D+00 0.157D+01
 Coeff:     -0.288D-07-0.121D-05-0.186D-05-0.241D-04-0.800D-04 0.472D-03
 Coeff:      0.442D-03 0.205D-03-0.153D-02-0.164D-02 0.128D-01 0.554D-01
 Coeff:     -0.154D+00-0.484D+00 0.157D+01
 Gap=     0.053 Goal=   None    Shift=    0.000
 RMSDP=1.48D-08 MaxDP=1.72D-07 DE= 2.61D-12 OVMax= 1.32D-06

 Cycle  18  Pass 1  IDiag  1:
 E= -710.218951941127     Delta-E=       -0.000000000001 Rises=F Damp=F
 DIIS: error= 4.82D-09 at cycle  18 NSaved=  16.
 NSaved=16 IEnMin=14 EnMin= -710.218951941129     IErMin=16 ErrMin= 4.82D-09
 ErrMax= 4.82D-09  0.00D+00 EMaxC= 1.00D-01 BMatC= 8.21D-16 BMatP= 1.49D-14
 IDIUse=1 WtCom= 1.00D+00 WtEn= 0.00D+00
 Large coefficients: NSaved= 16 BigCof=    0.00 CofMax=   10.00 Det=-6.50D-16
 Inversion failed.  Reducing to 15 matrices.
 Coeff-Com: -0.110D-05-0.116D-05-0.101D-04-0.318D-04 0.189D-03 0.513D-04
 Coeff-Com: -0.252D-03 0.275D-03-0.116D-02 0.433D-02 0.178D-01 0.837D-02
 Coeff-Com: -0.211D+00-0.129D+00 0.131D+01
 Coeff:     -0.110D-05-0.116D-05-0.101D-04-0.318D-04 0.189D-03 0.513D-04
 Coeff:     -0.252D-03 0.275D-03-0.116D-02 0.433D-02 0.178D-01 0.837D-02
 Coeff:     -0.211D+00-0.129D+00 0.131D+01
 Gap=     0.053 Goal=   None    Shift=    0.000
 RMSDP=7.56D-09 MaxDP=8.66D-08 DE=-7.96D-13 OVMax= 6.68D-07

 SCF Done:  E(RB3LYP) =  -710.218951941     A.U. after   18 cycles
            NFock= 18  Conv=0.76D-08     -V/T= 1.9993
 KE= 7.106959116112D+02 PE=-2.203975826733D+03 EE= 5.278010284860D+02
 Leave Link  502 at Mon Oct 10 16:34:15 2016, MaxMem=  2097152000 cpu:        10.3
 (Enter /share/apps/g09/l701.exe)
 Compute integral first derivatives.
 ... and contract with generalized density number  0.
 Leave Link  701 at Mon Oct 10 16:34:15 2016, MaxMem=  2097152000 cpu:         1.0
 (Enter /share/apps/g09/l702.exe)
 L702 exits ... SP integral derivatives will be done elsewhere.
 Leave Link  702 at Mon Oct 10 16:34:15 2016, MaxMem=  2097152000 cpu:         0.2
 (Enter /share/apps/g09/l703.exe)
 Compute integral first derivatives, UseDBF=F ICtDFT=           0.
 Integral derivatives from FoFJK, PRISM(SPDF).
 Calling FoFJK, ICntrl=      2127 FMM=F ISym2X=0 I1Cent= 0 IOpClX= 0 NMat=1 NMatS=1 NMatT=0.
 FoFJK:  IHMeth= 1 ICntrl=    2127 DoSepK=F KAlg= 0 I1Cent=   0 FoldK=F
 IRaf=         0 NMat=   1 IRICut=       1 DoRegI=T DoRafI=F ISym2E= 0.
 FoFCou: FMM=F IPFlag=           0 FMFlag=      100000 FMFlg1=         800
         NFxFlg=           0 DoJE=F BraDBF=F KetDBF=F FulRan=T
         wScrn=  0.000000 ICntrl=    2127 IOpCl=  0 I1Cent=           0 NGrid=           0
         NMat0=    1 NMatS0=      1 NMatT0=    0 NMatD0=    1 NMtDS0=    0 NMtDT0=    0
 Symmetry not used in FoFCou.
 Leave Link  703 at Mon Oct 10 16:34:15 2016, MaxMem=  2097152000 cpu:         2.4
 (Enter /share/apps/g09/l716.exe)
 Dipole        = 1.71142874D+00 3.08527939D-02-1.24526999D+00
 ***** Axes restored to original set *****
 -------------------------------------------------------------------
 Center     Atomic                   Forces (Hartrees/Bohr)
 Number     Number              X              Y              Z
 -------------------------------------------------------------------
      1       13          -0.180325729    0.217608201   -0.355941626
      2       13          -0.178477997    0.221131444    0.361635114
      3        8           0.031776155   -0.051704041   -0.000001001
      4        8           0.292232269   -0.406220823   -0.005415117
      5        8           0.034795302    0.019185219   -0.000277371
 -------------------------------------------------------------------
 Cartesian Forces:  Max     0.406220823 RMS     0.211944156
 Leave Link  716 at Mon Oct 10 16:34:15 2016, MaxMem=  2097152000 cpu:         0.2
 (Enter /share/apps/g09/l103.exe)

 GradGradGradGradGradGradGradGradGradGradGradGradGradGradGradGradGradGrad
 Berny optimization.
 Using GEDIIS/GDIIS optimizer.
 FormGI is forming the generalized inverse of G from B-inverse, IUseBI=4.
 Internal  Forces:  Max     0.353169755 RMS     0.144341050
 Search for a local minimum.
 Step number   2 out of a maximum of   25
 All quantities printed in internal units (Hartrees-Bohrs-Radians)
 RMS Force = .14434D+00 SwitMx=.10000D-02 MixMth= 1
 Mixed Optimization -- RFO/linear search
 Update second derivatives using D2CorX and points    1    2
 DE= -2.04D-01 DEPred=-1.84D-01 R= 1.11D+00
 TightC=F SS=  1.41D+00  RLast= 2.99D-01 DXNew= 5.0454D-01 8.9771D-01
 Trust test= 1.11D+00 RLast= 2.99D-01 DXMaxT set to 5.05D-01
 The second derivative matrix:
                          R1        R2        R3        R4        R5
           R1           0.47549
           R2          -0.03420   0.15341
           R3           0.23492  -0.02068   1.45606
           R4           0.00618  -0.00087   0.01088   0.04213
           R5          -0.03502   0.00445  -0.02174  -0.00089   0.15227
           R6           0.23990  -0.02117  -0.64047   0.01109  -0.02225
           R7           0.00639  -0.00090   0.01099   0.00012  -0.00091
           A1           0.10867  -0.01437   0.11389   0.00246  -0.01471
           A2           0.02556  -0.00328   0.01835   0.00063  -0.00336
           A3           0.03195  -0.00387   0.00325   0.00091  -0.00398
           A4           0.10792  -0.01427   0.11291   0.00244  -0.01460
           A5           0.02551  -0.00328   0.01847   0.00063  -0.00336
           A6           0.03283  -0.00398   0.00414   0.00093  -0.00410
           D1          -0.09509   0.01270  -0.10964  -0.00209   0.01298
           D2           0.09400  -0.01255   0.10838   0.00206  -0.01283
                          R6        R7        A1        A2        A3
           R6           1.46877
           R7           0.01119   0.04156
           A1           0.11622   0.00255   0.29473
           A2           0.01876   0.00065   0.01068   0.25247
           A3           0.00345   0.00094   0.01374   0.00298   0.25313
           A4           0.11523   0.00253   0.04442   0.01061   0.01364
           A5           0.01889   0.00065   0.01066   0.00246   0.00298
           A6           0.00435   0.00096   0.01410   0.00306   0.00324
           D1          -0.11185  -0.00216  -0.03894  -0.00940  -0.01233
           D2           0.11056   0.00214   0.03849   0.00929   0.01218
                          A4        A5        A6        D1        D2
           A4           0.29412
           A5           0.01059   0.25246
           A6           0.01400   0.00306   0.25335
           D1          -0.03868  -0.00938  -0.01264   0.03608
           D2           0.03823   0.00927   0.01250  -0.03339   0.03531
 ITU=  1  0
 Use linear search instead of GDIIS.
 Linear search step of   0.598 exceeds DXMaxT=   0.505 but not scaled.
 Quartic linear search produced a step of  2.00000.
 Iteration  1 RMS(Cart)=  0.08620488 RMS(Int)=  0.05229441
 Iteration  2 RMS(Cart)=  0.03436430 RMS(Int)=  0.01675543
 Iteration  3 RMS(Cart)=  0.00092530 RMS(Int)=  0.01674289
 Iteration  4 RMS(Cart)=  0.00003349 RMS(Int)=  0.01674288
 Iteration  5 RMS(Cart)=  0.00000155 RMS(Int)=  0.01674288
 Iteration  6 RMS(Cart)=  0.00000008 RMS(Int)=  0.01674288
 ITry= 1 IFail=0 DXMaxC= 3.01D-01 DCOld= 1.00D+10 DXMaxT= 5.05D-01 DXLimC= 3.00D+00 Rises=F
 Variable       Old X    -DE/DX   Delta X   Delta X   Delta X     New X
                                 (Linear)    (Quad)   (Total)
    R1        4.20413   0.18777   0.25109   0.00000   0.21349   4.41761
    R2        3.73773  -0.05678  -0.10013   0.00000  -0.09186   3.64586
    R3        2.63404   0.34804   0.34396   0.00000   0.35922   2.99327
    R4        4.94205  -0.02756  -0.07107   0.00000  -0.06957   4.87248
    R5        3.74454  -0.05771  -0.10041   0.00000  -0.09215   3.65239
    R6        2.62965   0.35317   0.34451   0.00000   0.35970   2.98935
    R7        4.95891  -0.02699  -0.06954   0.00000  -0.06803   4.89088
    A1        1.61512   0.06525   0.03629   0.00000   0.01257   1.62769
    A2        1.30605   0.03711   0.03538   0.00000   0.02367   1.32973
    A3        1.32997   0.06777   0.10692   0.00000   0.09175   1.42172
    A4        1.61370   0.06450   0.03664   0.00000   0.01285   1.62656
    A5        1.30139   0.03690   0.03483   0.00000   0.02315   1.32454
    A6        1.32472   0.06791   0.10733   0.00000   0.09197   1.41669
    D1       -1.68490  -0.03928   0.00519   0.00000   0.01782  -1.66708
    D2        1.68629   0.03803  -0.00554   0.00000  -0.01814   1.66815
         Item               Value     Threshold  Converged?
 Maximum Force            0.353170     0.000450     NO 
 RMS     Force            0.144341     0.000300     NO 
 Maximum Displacement     0.300800     0.001800     NO 
 RMS     Displacement     0.116383     0.001200     NO 
 Predicted change in Energy=-1.587452D-01
 Lowest energy point so far.  Saving SCF results.
 GradGradGradGradGradGradGradGradGradGradGradGradGradGradGradGradGradGrad

 Leave Link  103 at Mon Oct 10 16:34:15 2016, MaxMem=  2097152000 cpu:         0.1
 (Enter /share/apps/g09/l202.exe)
                          Input orientation:                          
 ---------------------------------------------------------------------
 Center     Atomic      Atomic             Coordinates (Angstroms)
 Number     Number       Type             X           Y           Z
 ---------------------------------------------------------------------
      1         13           0        0.260218    0.054698   -1.168224
      2         13           0        0.271041    0.055273    1.169452
      3          8           0       -0.274355    1.494118   -0.000091
      4          8           0        0.964895   -0.751546   -0.001023
      5          8           0       -1.851799   -0.852543   -0.000122
 ---------------------------------------------------------------------
                    Distance matrix (angstroms):
                    1          2          3          4          5
     1  Al   0.000000
     2  Al   2.337701   0.000000
     3  O    1.929308   1.932761   0.000000
     4  O    1.583969   1.581898   2.564907   0.000000
     5  O    2.578403   2.588143   2.827570   2.818504   0.000000
 Stoichiometry    Al2O3
 Framework group  C1[X(Al2O3)]
 Deg. of freedom     9
 Full point group                 C1      NOp   1
 RotChk:  IX=0 Diff= 1.11D-01
 Largest Abelian subgroup         C1      NOp   1
 Largest concise Abelian subgroup C1      NOp   1
                         Standard orientation:                         
 ---------------------------------------------------------------------
 Center     Atomic      Atomic             Coordinates (Angstroms)
 Number     Number       Type             X           Y           Z
 ---------------------------------------------------------------------
      1         13           0        0.245265    1.181568   -0.074031
      2         13           0        0.371182   -1.152725   -0.065749
      3          8           0        0.312856    0.022981    1.467183
      4          8           0        0.676010    0.029302   -1.071878
      5          8           0       -1.990593   -0.099152   -0.168164
 ---------------------------------------------------------------------
 Rotational constants (GHZ):      3.9724644      3.8543096      3.3404220
 Leave Link  202 at Mon Oct 10 16:34:15 2016, MaxMem=  2097152000 cpu:         0.1
 (Enter /share/apps/g09/l301.exe)
 Standard basis: 6-311G (5D, 7F)
 Ernie: Thresh=  0.10000D-02 Tol=  0.10000D-05 Strict=F.
 There are    81 symmetry adapted cartesian basis functions of A   symmetry.
 There are    81 symmetry adapted basis functions of A   symmetry.
    81 basis functions,   158 primitive gaussians,    81 cartesian basis functions
    25 alpha electrons       25 beta electrons
       nuclear repulsion energy       244.5968723951 Hartrees.
 IExCor=  402 DFT=T Ex+Corr=B3LYP ExCW=0 ScaHFX=  0.200000
 ScaDFX=  0.800000  0.720000  1.000000  0.810000 ScalE2=  1.000000  1.000000
 IRadAn=      0 IRanWt=     -1 IRanGd=            0 ICorTp=0 IEmpDi=  4
 NAtoms=    5 NActive=    5 NUniq=    5 SFac= 1.00D+00 NAtFMM=   60 NAOKFM=F Big=F
 Integral buffers will be    131072 words long.
 Raffenetti 2 integral format.
 Two-electron integral symmetry is turned on.
 Leave Link  301 at Mon Oct 10 16:34:15 2016, MaxMem=  2097152000 cpu:         0.5
 (Enter /share/apps/g09/l302.exe)
 NPDir=0 NMtPBC=     1 NCelOv=     1 NCel=       1 NClECP=     1 NCelD=      1
         NCelK=      1 NCelE2=     1 NClLst=     1 CellRange=     0.0.
 One-electron integrals computed using PRISM.
 NBasis=    81 RedAO= T EigKep=  1.13D-02  NBF=    81
 NBsUse=    81 1.00D-06 EigRej= -1.00D+00 NBFU=    81
 Precomputing XC quadrature grid using
 IXCGrd= 4 IRadAn=           0 IRanWt=          -1 IRanGd=           0 AccXCQ= 0.00D+00.
 Generated NRdTot=       0 NPtTot=           0 NUsed=           0 NTot=          32
 NSgBfM=    81    81    81    81    81 MxSgAt=     5 MxSgA2=     5.
 Leave Link  302 at Mon Oct 10 16:34:16 2016, MaxMem=  2097152000 cpu:         1.1
 (Enter /share/apps/g09/l303.exe)
 DipDrv:  MaxL=1.
 Leave Link  303 at Mon Oct 10 16:34:16 2016, MaxMem=  2097152000 cpu:         0.2
 (Enter /share/apps/g09/l401.exe)
 Initial guess from the checkpoint file:  "Al2O3.chk"
 B after Tr=     0.000000    0.000000    0.000000
         Rot=    0.999170   -0.003617    0.037958   -0.014338 Ang=  -4.67 deg.
 Guess basis will be translated and rotated to current coordinates.
 JPrj=2 DoOrth=T DoCkMO=T.
 Generating alternative initial guess.
 ExpMin= 4.14D-02 ExpMax= 5.49D+04 ExpMxC= 1.87D+03 IAcc=2 IRadAn=         4 AccDes= 0.00D+00
 Harris functional with IExCor=  402 and IRadAn=       4 diagonalized for initial guess.
 HarFok:  IExCor=  402 AccDes= 0.00D+00 IRadAn=         4 IDoV= 1 UseB2=F ITyADJ=14
 ICtDFT=  3500011 ScaDFX=  1.000000  1.000000  1.000000  1.000000
 FoFCou: FMM=F IPFlag=           0 FMFlag=      100000 FMFlg1=           0
         NFxFlg=           0 DoJE=T BraDBF=F KetDBF=T FulRan=T
         wScrn=  0.000000 ICntrl=     500 IOpCl=  0 I1Cent=   200000004 NGrid=           0
         NMat0=    1 NMatS0=      1 NMatT0=    0 NMatD0=    1 NMtDS0=    0 NMtDT0=    0
 Petite list used in FoFCou.
 Harris En= -710.730418608489    
 Leave Link  401 at Mon Oct 10 16:34:16 2016, MaxMem=  2097152000 cpu:         1.9
 (Enter /share/apps/g09/l502.exe)
 Closed shell SCF:
 Using DIIS extrapolation, IDIIS=  1040.
 Integral symmetry usage will be decided dynamically.
 Keep R1 ints in memory in canonical form, NReq=6457899.
 IVT=       39492 IEndB=       39492 NGot=  2097152000 MDV=  2091596328
 LenX=  2091596328 LenY=  2091589326
 Requested convergence on RMS density matrix=1.00D-08 within 128 cycles.
 Requested convergence on MAX density matrix=1.00D-06.
 Requested convergence on             energy=1.00D-06.
 No special actions if energy rises.
 FoFCou: FMM=F IPFlag=           0 FMFlag=           0 FMFlg1=           0
         NFxFlg=           0 DoJE=F BraDBF=F KetDBF=F FulRan=T
         wScrn=  0.000000 ICntrl=     600 IOpCl=  0 I1Cent=           0 NGrid=           0
         NMat0=    1 NMatS0=   3321 NMatT0=    0 NMatD0=    1 NMtDS0=    0 NMtDT0=    0
 Symmetry not used in FoFCou.

 Cycle   1  Pass 1  IDiag  1:
 E= -710.383478600535    
 DIIS: error= 1.72D-02 at cycle   1 NSaved=   1.
 NSaved= 1 IEnMin= 1 EnMin= -710.383478600535     IErMin= 1 ErrMin= 1.72D-02
 ErrMax= 1.72D-02  0.00D+00 EMaxC= 1.00D-01 BMatC= 3.99D-02 BMatP= 3.99D-02
 IDIUse=3 WtCom= 8.28D-01 WtEn= 1.72D-01
 Coeff-Com:  0.100D+01
 Coeff-En:   0.100D+01
 Coeff:      0.100D+01
 Recover alternate guess density for next cycle.
 RMSDP=1.14D-02 MaxDP=2.05D-01              OVMax= 0.00D+00

 Cycle   2  Pass 1  IDiag  1:
 E= -709.456682629673     Delta-E=        0.926795970862 Rises=F Damp=F
 Switch densities from cycles 1 and 2 for lowest energy.
 DIIS: error= 1.14D-01 at cycle   2 NSaved=   2.
 NSaved= 2 IEnMin= 1 EnMin= -710.383478600535     IErMin= 1 ErrMin= 1.72D-02
 ErrMax= 1.14D-01  0.00D+00 EMaxC= 1.00D+00 BMatC= 9.45D-01 BMatP= 3.99D-02
 IDIUse=1 WtCom= 1.00D+00 WtEn= 0.00D+00
 Coeff-Com:  0.997D+00 0.258D-02
 Coeff:      0.997D+00 0.258D-02
 Gap=     0.046 Goal=   None    Shift=    0.000
 RMSDP=6.64D-03 MaxDP=7.02D-02 DE= 9.27D-01 OVMax= 5.14D-01

 Cycle   3  Pass 1  IDiag  1:
 E= -710.170686482773     Delta-E=       -0.714003853100 Rises=F Damp=F
 DIIS: error= 5.00D-02 at cycle   3 NSaved=   3.
 NSaved= 3 IEnMin= 1 EnMin= -710.383478600535     IErMin= 1 ErrMin= 1.72D-02
 ErrMax= 5.00D-02  0.00D+00 EMaxC= 1.00D+00 BMatC= 2.90D-01 BMatP= 3.99D-02
 IDIUse=1 WtCom= 1.00D+00 WtEn= 0.00D+00
 Coeff-Com:  0.781D+00-0.269D-01 0.246D+00
 Coeff:      0.781D+00-0.269D-01 0.246D+00
 Gap=     0.109 Goal=   None    Shift=    0.000
 RMSDP=5.23D-03 MaxDP=6.53D-02 DE=-7.14D-01 OVMax= 2.39D-01

 Cycle   4  Pass 1  IDiag  1:
 E= -710.409245957465     Delta-E=       -0.238559474692 Rises=F Damp=F
 DIIS: error= 1.22D-02 at cycle   4 NSaved=   4.
 NSaved= 4 IEnMin= 4 EnMin= -710.409245957465     IErMin= 4 ErrMin= 1.22D-02
 ErrMax= 1.22D-02  0.00D+00 EMaxC= 1.00D+00 BMatC= 1.33D-02 BMatP= 3.99D-02
 IDIUse=1 WtCom= 1.00D+00 WtEn= 0.00D+00
 Coeff-Com:  0.243D+00 0.287D-01 0.131D+00 0.597D+00
 Coeff:      0.243D+00 0.287D-01 0.131D+00 0.597D+00
 Gap=     0.058 Goal=   None    Shift=    0.000
 RMSDP=3.04D-03 MaxDP=3.22D-02 DE=-2.39D-01 OVMax= 1.47D-01

 Cycle   5  Pass 1  IDiag  1:
 E= -710.361761438235     Delta-E=        0.047484519230 Rises=F Damp=F
 DIIS: error= 2.59D-02 at cycle   5 NSaved=   5.
 NSaved= 5 IEnMin= 4 EnMin= -710.409245957465     IErMin= 4 ErrMin= 1.22D-02
 ErrMax= 2.59D-02  0.00D+00 EMaxC= 1.00D+00 BMatC= 6.32D-02 BMatP= 1.33D-02
 IDIUse=1 WtCom= 1.00D+00 WtEn= 0.00D+00
 Coeff-Com:  0.349D-01 0.284D-01 0.700D-01 0.662D+00 0.205D+00
 Coeff:      0.349D-01 0.284D-01 0.700D-01 0.662D+00 0.205D+00
 Gap=     0.057 Goal=   None    Shift=    0.000
 RMSDP=2.26D-03 MaxDP=2.34D-02 DE= 4.75D-02 OVMax= 1.19D-01

 Cycle   6  Pass 1  IDiag  1:
 E= -710.422753990945     Delta-E=       -0.060992552711 Rises=F Damp=F
 DIIS: error= 2.42D-03 at cycle   6 NSaved=   6.
 NSaved= 6 IEnMin= 6 EnMin= -710.422753990945     IErMin= 6 ErrMin= 2.42D-03
 ErrMax= 2.42D-03  0.00D+00 EMaxC= 1.00D+00 BMatC= 7.02D-04 BMatP= 1.33D-02
 IDIUse=1 WtCom= 1.00D+00 WtEn= 0.00D+00
 Coeff-Com: -0.529D-02-0.558D-02 0.837D-02 0.285D-01 0.100D+00 0.874D+00
 Coeff:     -0.529D-02-0.558D-02 0.837D-02 0.285D-01 0.100D+00 0.874D+00
 Gap=     0.053 Goal=   None    Shift=    0.000
 RMSDP=2.91D-04 MaxDP=2.99D-03 DE=-6.10D-02 OVMax= 1.55D-02

 Cycle   7  Pass 1  IDiag  1:
 E= -710.423381837486     Delta-E=       -0.000627846540 Rises=F Damp=F
 DIIS: error= 8.55D-04 at cycle   7 NSaved=   7.
 NSaved= 7 IEnMin= 7 EnMin= -710.423381837486     IErMin= 7 ErrMin= 8.55D-04
 ErrMax= 8.55D-04  0.00D+00 EMaxC= 1.00D+00 BMatC= 6.19D-05 BMatP= 7.02D-04
 IDIUse=1 WtCom= 1.00D+00 WtEn= 0.00D+00
 Coeff-Com: -0.373D-03-0.589D-03 0.213D-03 0.192D-01-0.641D-02 0.127D+00
 Coeff-Com:  0.861D+00
 Coeff:     -0.373D-03-0.589D-03 0.213D-03 0.192D-01-0.641D-02 0.127D+00
 Coeff:      0.861D+00
 Gap=     0.053 Goal=   None    Shift=    0.000
 RMSDP=8.12D-05 MaxDP=1.28D-03 DE=-6.28D-04 OVMax= 4.08D-03

 Cycle   8  Pass 1  IDiag  1:
 E= -710.423445939081     Delta-E=       -0.000064101595 Rises=F Damp=F
 DIIS: error= 6.24D-05 at cycle   8 NSaved=   8.
 NSaved= 8 IEnMin= 8 EnMin= -710.423445939081     IErMin= 8 ErrMin= 6.24D-05
 ErrMax= 6.24D-05  0.00D+00 EMaxC= 1.00D+00 BMatC= 8.30D-07 BMatP= 6.19D-05
 IDIUse=1 WtCom= 1.00D+00 WtEn= 0.00D+00
 Coeff-Com: -0.207D-03-0.102D-03-0.413D-04 0.824D-02-0.637D-02 0.527D-01
 Coeff-Com:  0.467D+00 0.479D+00
 Coeff:     -0.207D-03-0.102D-03-0.413D-04 0.824D-02-0.637D-02 0.527D-01
 Coeff:      0.467D+00 0.479D+00
 Gap=     0.053 Goal=   None    Shift=    0.000
 RMSDP=2.82D-05 MaxDP=7.28D-04 DE=-6.41D-05 OVMax= 1.32D-03

 Cycle   9  Pass 1  IDiag  1:
 E= -710.423447300466     Delta-E=       -0.000001361386 Rises=F Damp=F
 DIIS: error= 2.81D-05 at cycle   9 NSaved=   9.
 NSaved= 9 IEnMin= 9 EnMin= -710.423447300466     IErMin= 9 ErrMin= 2.81D-05
 ErrMax= 2.81D-05  0.00D+00 EMaxC= 1.00D+00 BMatC= 1.30D-07 BMatP= 8.30D-07
 IDIUse=1 WtCom= 1.00D+00 WtEn= 0.00D+00
 Coeff-Com: -0.125D-03 0.659D-04-0.308D-04 0.246D-03-0.250D-02 0.861D-02
 Coeff-Com:  0.101D+00 0.305D+00 0.588D+00
 Coeff:     -0.125D-03 0.659D-04-0.308D-04 0.246D-03-0.250D-02 0.861D-02
 Coeff:      0.101D+00 0.305D+00 0.588D+00
 Gap=     0.053 Goal=   None    Shift=    0.000
 RMSDP=1.01D-05 MaxDP=2.66D-04 DE=-1.36D-06 OVMax= 4.60D-04

 Cycle  10  Pass 1  IDiag  1:
 E= -710.423447609033     Delta-E=       -0.000000308567 Rises=F Damp=F
 DIIS: error= 9.17D-06 at cycle  10 NSaved=  10.
 NSaved=10 IEnMin=10 EnMin= -710.423447609033     IErMin=10 ErrMin= 9.17D-06
 ErrMax= 9.17D-06  0.00D+00 EMaxC= 1.00D+00 BMatC= 7.15D-09 BMatP= 1.30D-07
 IDIUse=1 WtCom= 1.00D+00 WtEn= 0.00D+00
 Coeff-Com:  0.142D-04 0.122D-04 0.473D-05-0.914D-03 0.162D-03-0.780D-02
 Coeff-Com: -0.451D-01 0.116D-01 0.155D+00 0.887D+00
 Coeff:      0.142D-04 0.122D-04 0.473D-05-0.914D-03 0.162D-03-0.780D-02
 Coeff:     -0.451D-01 0.116D-01 0.155D+00 0.887D+00
 Gap=     0.053 Goal=   None    Shift=    0.000
 RMSDP=3.29D-06 MaxDP=3.39D-05 DE=-3.09D-07 OVMax= 2.32D-04

 Cycle  11  Pass 1  IDiag  1:
 E= -710.423447625081     Delta-E=       -0.000000016048 Rises=F Damp=F
 DIIS: error= 8.67D-06 at cycle  11 NSaved=  11.
 NSaved=11 IEnMin=11 EnMin= -710.423447625081     IErMin=11 ErrMin= 8.67D-06
 ErrMax= 8.67D-06  0.00D+00 EMaxC= 1.00D+00 BMatC= 6.17D-09 BMatP= 7.15D-09
 IDIUse=1 WtCom= 1.00D+00 WtEn= 0.00D+00
 Coeff-Com:  0.930D-05-0.282D-05 0.461D-05-0.290D-03 0.562D-04 0.133D-02
 Coeff-Com:  0.898D-02-0.299D-01-0.825D-01-0.477D-01 0.115D+01
 Coeff:      0.930D-05-0.282D-05 0.461D-05-0.290D-03 0.562D-04 0.133D-02
 Coeff:      0.898D-02-0.299D-01-0.825D-01-0.477D-01 0.115D+01
 Gap=     0.053 Goal=   None    Shift=    0.000
 DSYEVD-2 returned Info=        3443 IAlg= 4 N=    81 NDim=    81 NE2=    25822089 trying  DSYEV.
 RMSDP=1.50D-06 MaxDP=1.76D-05 DE=-1.60D-08 OVMax= 1.04D-04

 Cycle  12  Pass 1  IDiag  1:
 E= -710.423447634734     Delta-E=       -0.000000009653 Rises=F Damp=F
 DIIS: error= 1.19D-06 at cycle  12 NSaved=  12.
 NSaved=12 IEnMin=12 EnMin= -710.423447634734     IErMin=12 ErrMin= 1.19D-06
 ErrMax= 1.19D-06  0.00D+00 EMaxC= 1.00D+00 BMatC= 5.59D-11 BMatP= 6.17D-09
 IDIUse=1 WtCom= 1.00D+00 WtEn= 0.00D+00
 Coeff-Com: -0.353D-06-0.393D-07-0.783D-05 0.913D-04-0.364D-04 0.866D-04
 Coeff-Com:  0.112D-02 0.473D-02 0.544D-02-0.492D-01-0.144D+00 0.118D+01
 Coeff:     -0.353D-06-0.393D-07-0.783D-05 0.913D-04-0.364D-04 0.866D-04
 Coeff:      0.112D-02 0.473D-02 0.544D-02-0.492D-01-0.144D+00 0.118D+01
 Gap=     0.053 Goal=   None    Shift=    0.000
 RMSDP=8.78D-07 MaxDP=1.11D-05 DE=-9.65D-09 OVMax= 6.43D-05

 Cycle  13  Pass 1  IDiag  1:
 E= -710.423447635936     Delta-E=       -0.000000001202 Rises=F Damp=F
 DIIS: error= 1.12D-06 at cycle  13 NSaved=  13.
 NSaved=13 IEnMin=13 EnMin= -710.423447635936     IErMin=13 ErrMin= 1.12D-06
 ErrMax= 1.12D-06  0.00D+00 EMaxC= 1.00D+00 BMatC= 1.54D-10 BMatP= 5.59D-11
 IDIUse=1 WtCom= 1.00D+00 WtEn= 0.00D+00
 Coeff-Com: -0.117D-05 0.133D-05-0.656D-05 0.755D-04 0.662D-05-0.755D-03
 Coeff-Com: -0.484D-02 0.727D-02 0.250D-01 0.328D-01-0.149D+00-0.858D+00
 Coeff-Com:  0.195D+01
 Coeff:     -0.117D-05 0.133D-05-0.656D-05 0.755D-04 0.662D-05-0.755D-03
 Coeff:     -0.484D-02 0.727D-02 0.250D-01 0.328D-01-0.149D+00-0.858D+00
 Coeff:      0.195D+01
 Gap=     0.053 Goal=   None    Shift=    0.000
 RMSDP=1.25D-06 MaxDP=1.60D-05 DE=-1.20D-09 OVMax= 8.62D-05

 Cycle  14  Pass 1  IDiag  1:
 E= -710.423447637480     Delta-E=       -0.000000001544 Rises=F Damp=F
 DIIS: error= 5.32D-07 at cycle  14 NSaved=  14.
 NSaved=14 IEnMin=14 EnMin= -710.423447637480     IErMin=14 ErrMin= 5.32D-07
 ErrMax= 5.32D-07  0.00D+00 EMaxC= 1.00D+00 BMatC= 1.31D-11 BMatP= 5.59D-11
 IDIUse=1 WtCom= 1.00D+00 WtEn= 0.00D+00
 Coeff-Com: -0.966D-06-0.129D-05 0.997D-06-0.324D-04 0.292D-04-0.438D-04
 Coeff-Com: -0.111D-02 0.129D-02 0.617D-02 0.234D-01-0.219D-01-0.929D+00
 Coeff-Com:  0.119D+00 0.180D+01
 Coeff:     -0.966D-06-0.129D-05 0.997D-06-0.324D-04 0.292D-04-0.438D-04
 Coeff:     -0.111D-02 0.129D-02 0.617D-02 0.234D-01-0.219D-01-0.929D+00
 Coeff:      0.119D+00 0.180D+01
 Gap=     0.053 Goal=   None    Shift=    0.000
 RMSDP=1.87D-06 MaxDP=2.39D-05 DE=-1.54D-09 OVMax= 1.46D-04

 Cycle  15  Pass 1  IDiag  1:
 E= -710.423447638422     Delta-E=       -0.000000000942 Rises=F Damp=F
 DIIS: error= 7.93D-07 at cycle  15 NSaved=  15.
 NSaved=15 IEnMin=15 EnMin= -710.423447638422     IErMin=14 ErrMin= 5.32D-07
 ErrMax= 7.93D-07  0.00D+00 EMaxC= 1.00D+00 BMatC= 6.08D-11 BMatP= 1.31D-11
 IDIUse=1 WtCom= 1.00D+00 WtEn= 0.00D+00
 Coeff-Com:  0.585D-06-0.256D-06 0.134D-05 0.174D-05 0.169D-05 0.139D-03
 Coeff-Com:  0.856D-03-0.218D-02-0.758D-02-0.172D-01 0.951D-01 0.348D+00
 Coeff-Com: -0.690D+00-0.328D-03 0.127D+01
 Coeff:      0.585D-06-0.256D-06 0.134D-05 0.174D-05 0.169D-05 0.139D-03
 Coeff:      0.856D-03-0.218D-02-0.758D-02-0.172D-01 0.951D-01 0.348D+00
 Coeff:     -0.690D+00-0.328D-03 0.127D+01
 Gap=     0.053 Goal=   None    Shift=    0.000
 RMSDP=4.67D-07 MaxDP=5.78D-06 DE=-9.42D-10 OVMax= 3.32D-05

 Cycle  16  Pass 1  IDiag  1:
 E= -710.423447638544     Delta-E=       -0.000000000121 Rises=F Damp=F
 DIIS: error= 1.03D-07 at cycle  16 NSaved=  16.
 NSaved=16 IEnMin=16 EnMin= -710.423447638544     IErMin=16 ErrMin= 1.03D-07
 ErrMax= 1.03D-07  0.00D+00 EMaxC= 1.00D+00 BMatC= 1.00D-12 BMatP= 1.31D-11
 IDIUse=1 WtCom= 1.00D+00 WtEn= 0.00D+00
 Coeff-Com: -0.135D-06-0.359D-07 0.924D-07 0.417D-05 0.581D-07 0.679D-05
 Coeff-Com: -0.541D-04 0.197D-03 0.507D-03 0.530D-03-0.146D-01-0.760D-02
 Coeff-Com:  0.918D-01-0.626D-01-0.319D+00 0.131D+01
 Coeff:     -0.135D-06-0.359D-07 0.924D-07 0.417D-05 0.581D-07 0.679D-05
 Coeff:     -0.541D-04 0.197D-03 0.507D-03 0.530D-03-0.146D-01-0.760D-02
 Coeff:      0.918D-01-0.626D-01-0.319D+00 0.131D+01
 Gap=     0.053 Goal=   None    Shift=    0.000
 RMSDP=7.61D-08 MaxDP=9.21D-07 DE=-1.21D-10 OVMax= 5.43D-06

 Cycle  17  Pass 1  IDiag  1:
 E= -710.423447638548     Delta-E=       -0.000000000004 Rises=F Damp=F
 DIIS: error= 1.14D-08 at cycle  17 NSaved=  17.
 NSaved=17 IEnMin=17 EnMin= -710.423447638548     IErMin=17 ErrMin= 1.14D-08
 ErrMax= 1.14D-08  0.00D+00 EMaxC= 1.00D+00 BMatC= 5.44D-15 BMatP= 1.00D-12
 IDIUse=1 WtCom= 1.00D+00 WtEn= 0.00D+00
 Large coefficients: NSaved= 17 BigCof=    0.00 CofMax=   10.00 Det=-4.36D-15
 Inversion failed.  Reducing to 16 matrices.
 Large coefficients: NSaved= 16 BigCof=    0.00 CofMax=   10.00 Det=-4.44D-15
 Inversion failed.  Reducing to 15 matrices.
 Coeff-Com:  0.498D-07-0.119D-05 0.390D-06 0.196D-05 0.439D-05 0.215D-04
 Coeff-Com:  0.466D-04 0.385D-03 0.424D-03-0.906D-02 0.607D-02 0.102D-01
 Coeff-Com: -0.264D-02-0.227D+00 0.122D+01
 Coeff:      0.498D-07-0.119D-05 0.390D-06 0.196D-05 0.439D-05 0.215D-04
 Coeff:      0.466D-04 0.385D-03 0.424D-03-0.906D-02 0.607D-02 0.102D-01
 Coeff:     -0.264D-02-0.227D+00 0.122D+01
 Gap=     0.053 Goal=   None    Shift=    0.000
 RMSDP=1.13D-08 MaxDP=1.16D-07 DE=-4.32D-12 OVMax= 8.50D-07

 Cycle  18  Pass 1  IDiag  1:
 E= -710.423447638548     Delta-E=       -0.000000000001 Rises=F Damp=F
 DIIS: error= 6.10D-09 at cycle  18 NSaved=  16.
 NSaved=16 IEnMin=16 EnMin= -710.423447638548     IErMin=16 ErrMin= 6.10D-09
 ErrMax= 6.10D-09  0.00D+00 EMaxC= 1.00D+00 BMatC= 3.17D-15 BMatP= 5.44D-15
 IDIUse=1 WtCom= 1.00D+00 WtEn= 0.00D+00
 Large coefficients: NSaved= 16 BigCof=    0.00 CofMax=   10.00 Det=-9.40D-16
 Inversion failed.  Reducing to 15 matrices.
 Coeff-Com: -0.117D-07-0.102D-05-0.583D-05-0.213D-04-0.334D-04-0.434D-04
 Coeff-Com:  0.241D-03 0.150D-02-0.320D-02-0.830D-02 0.123D-01 0.540D-01
 Coeff-Com: -0.239D+00-0.272D+00 0.145D+01
 Coeff:     -0.117D-07-0.102D-05-0.583D-05-0.213D-04-0.334D-04-0.434D-04
 Coeff:      0.241D-03 0.150D-02-0.320D-02-0.830D-02 0.123D-01 0.540D-01
 Coeff:     -0.239D+00-0.272D+00 0.145D+01
 Gap=     0.053 Goal=   None    Shift=    0.000
 RMSDP=7.82D-09 MaxDP=8.28D-08 DE=-5.68D-13 OVMax= 6.89D-07

 SCF Done:  E(RB3LYP) =  -710.423447639     A.U. after   18 cycles
            NFock= 18  Conv=0.78D-08     -V/T= 2.0015
 KE= 7.093451044853D+02 PE=-2.182023491834D+03 EE= 5.176580673149D+02
 Leave Link  502 at Mon Oct 10 16:34:17 2016, MaxMem=  2097152000 cpu:        10.2
 (Enter /share/apps/g09/l701.exe)
 Compute integral first derivatives.
 ... and contract with generalized density number  0.
 Leave Link  701 at Mon Oct 10 16:34:17 2016, MaxMem=  2097152000 cpu:         1.0
 (Enter /share/apps/g09/l702.exe)
 L702 exits ... SP integral derivatives will be done elsewhere.
 Leave Link  702 at Mon Oct 10 16:34:17 2016, MaxMem=  2097152000 cpu:         0.2
 (Enter /share/apps/g09/l703.exe)
 Compute integral first derivatives, UseDBF=F ICtDFT=           0.
 Integral derivatives from FoFJK, PRISM(SPDF).
 Calling FoFJK, ICntrl=      2127 FMM=F ISym2X=0 I1Cent= 0 IOpClX= 0 NMat=1 NMatS=1 NMatT=0.
 FoFJK:  IHMeth= 1 ICntrl=    2127 DoSepK=F KAlg= 0 I1Cent=   0 FoldK=F
 IRaf=         0 NMat=   1 IRICut=       1 DoRegI=T DoRafI=F ISym2E= 0.
 FoFCou: FMM=F IPFlag=           0 FMFlag=      100000 FMFlg1=         800
         NFxFlg=           0 DoJE=F BraDBF=F KetDBF=F FulRan=T
         wScrn=  0.000000 ICntrl=    2127 IOpCl=  0 I1Cent=           0 NGrid=           0
         NMat0=    1 NMatS0=      1 NMatT0=    0 NMatD0=    1 NMtDS0=    0 NMtDT0=    0
 Symmetry not used in FoFCou.
 Leave Link  703 at Mon Oct 10 16:34:18 2016, MaxMem=  2097152000 cpu:         2.3
 (Enter /share/apps/g09/l716.exe)
 Dipole        = 1.39015798D+00 7.00174245D-02-6.32165105D-01
 ***** Axes restored to original set *****
 -------------------------------------------------------------------
 Center     Atomic                   Forces (Hartrees/Bohr)
 Number     Number              X              Y              Z
 -------------------------------------------------------------------
      1       13          -0.091841226    0.071385117   -0.093169794
      2       13          -0.091385969    0.072907563    0.095078634
      3        8           0.020108504   -0.043837013    0.000154393
      4        8           0.120894459   -0.121850006   -0.001769904
      5        8           0.042224233    0.021394339   -0.000293329
 -------------------------------------------------------------------
 Cartesian Forces:  Max     0.121850006 RMS     0.072549242
 Leave Link  716 at Mon Oct 10 16:34:18 2016, MaxMem=  2097152000 cpu:         0.2
 (Enter /share/apps/g09/l103.exe)

 GradGradGradGradGradGradGradGradGradGradGradGradGradGradGradGradGradGrad
 Berny optimization.
 Using GEDIIS/GDIIS optimizer.
 FormGI is forming the generalized inverse of G from B-inverse, IUseBI=4.
 Internal  Forces:  Max     0.121128893 RMS     0.049179013
 Search for a local minimum.
 Step number   3 out of a maximum of   25
 All quantities printed in internal units (Hartrees-Bohrs-Radians)
 RMS Force = .49179D-01 SwitMx=.10000D-02 MixMth= 1
 Mixed Optimization -- RFO/linear search
 Update second derivatives using D2CorX and points    2    3
 The second derivative matrix:
                          R1        R2        R3        R4        R5
           R1           0.31927
           R2          -0.01774   0.15198
           R3           0.08411  -0.00759   1.33693
           R4           0.00135  -0.00028   0.00541   0.04201
           R5          -0.01805   0.00296  -0.00815  -0.00028   0.15073
           R6           0.08549  -0.00770  -0.76303   0.00550  -0.00827
           R7           0.00140  -0.00028   0.00535  -0.00001  -0.00028
           A1           0.04722  -0.00799   0.05545   0.00053  -0.00812
           A2           0.02181  -0.00363   0.02178   0.00030  -0.00370
           A3           0.03286  -0.00534   0.01711   0.00055  -0.00545
           A4           0.04685  -0.00793   0.05479   0.00053  -0.00806
           A5           0.02175  -0.00362   0.02186   0.00030  -0.00369
           A6           0.03314  -0.00539   0.01736   0.00055  -0.00549
           D1          -0.02958   0.00521  -0.04095  -0.00023   0.00529
           D2           0.02893  -0.00510   0.03997   0.00022  -0.00517
                          R6        R7        A1        A2        A3
           R6           1.34271
           R7           0.00544   0.04143
           A1           0.05637   0.00055   0.27058
           A2           0.02212   0.00031   0.00945   0.25426
           A3           0.01735   0.00056   0.01453   0.00646   0.25950
           A4           0.05569   0.00055   0.02042   0.00937   0.01441
           A5           0.02220   0.00031   0.00942   0.00424   0.00644
           A6           0.01761   0.00057   0.01466   0.00652   0.00958
           D1          -0.04163  -0.00024  -0.01299  -0.00638  -0.01003
           D2           0.04063   0.00024   0.01271   0.00624   0.00981
                          A4        A5        A6        D1        D2
           A4           0.27027
           A5           0.00934   0.25423
           A6           0.01453   0.00650   0.25967
           D1          -0.01289  -0.00636  -0.01011   0.00973
           D2           0.01262   0.00622   0.00989  -0.00726   0.00939
 ITU=  0  1  0
 Use linear search instead of GDIIS.
 Linear search step of   0.899 exceeds DXMaxT=   0.505 but not scaled.
 Quartic linear search produced a step of  1.52163.
 Iteration  1 RMS(Cart)=  0.09784999 RMS(Int)=  0.12752848
 Iteration  2 RMS(Cart)=  0.05809806 RMS(Int)=  0.04603585
 Iteration  3 RMS(Cart)=  0.02500496 RMS(Int)=  0.02944486
 Iteration  4 RMS(Cart)=  0.00079645 RMS(Int)=  0.02943902
 Iteration  5 RMS(Cart)=  0.00004163 RMS(Int)=  0.02943900
 Iteration  6 RMS(Cart)=  0.00000238 RMS(Int)=  0.02943900
 Iteration  7 RMS(Cart)=  0.00000015 RMS(Int)=  0.02943900
 ITry= 1 IFail=0 DXMaxC= 4.62D-01 DCOld= 1.00D+10 DXMaxT= 5.05D-01 DXLimC= 3.00D+00 Rises=F
 Variable       Old X    -DE/DX   Delta X   Delta X   Delta X     New X
                                 (Linear)    (Quad)   (Total)
    R1        4.41761   0.04832   0.32485   0.00000   0.26281   4.68042
    R2        3.64586  -0.03213  -0.13978   0.00000  -0.12299   3.52287
    R3        2.99327   0.11945   0.54660   0.00000   0.56455   3.55782
    R4        4.87248  -0.02902  -0.10587   0.00000  -0.10123   4.77125
    R5        3.65239  -0.03264  -0.14021   0.00000  -0.12340   3.52899
    R6        2.98935   0.12113   0.54733   0.00000   0.56517   3.55452
    R7        4.89088  -0.02852  -0.10352   0.00000  -0.09882   4.79206
    A1        1.62769   0.00725   0.01913   0.00000  -0.01955   1.60815
    A2        1.32973   0.00872   0.03602   0.00000   0.00755   1.33728
    A3        1.42172   0.02245   0.13961   0.00000   0.10454   1.52627
    A4        1.62656   0.00702   0.01956   0.00000  -0.01923   1.60733
    A5        1.32454   0.00860   0.03522   0.00000   0.00682   1.33136
    A6        1.41669   0.02226   0.13995   0.00000   0.10457   1.52126
    D1       -1.66708  -0.00018   0.02711   0.00000   0.04725  -1.61984
    D2        1.66815  -0.00016  -0.02760   0.00000  -0.04759   1.62056
         Item               Value     Threshold  Converged?
 Maximum Force            0.121129     0.000450     NO 
 RMS     Force            0.049179     0.000300     NO 
 Maximum Displacement     0.462384     0.001800     NO 
 RMS     Displacement     0.167063     0.001200     NO 
 Predicted change in Energy=-5.946643D-02
 Lowest energy point so far.  Saving SCF results.
 GradGradGradGradGradGradGradGradGradGradGradGradGradGradGradGradGradGrad

 Leave Link  103 at Mon Oct 10 16:34:18 2016, MaxMem=  2097152000 cpu:         0.1
 (Enter /share/apps/g09/l202.exe)
                          Input orientation:                          
 ---------------------------------------------------------------------
 Center     Atomic      Atomic             Coordinates (Angstroms)
 Number     Number       Type             X           Y           Z
 ---------------------------------------------------------------------
      1         13           0        0.134990    0.098342   -1.237190
      2         13           0        0.146494    0.099568    1.239557
      3          8           0       -0.249157    1.439008   -0.000107
      4          8           0        1.209578   -0.831269   -0.001997
      5          8           0       -1.871905   -0.805649   -0.000270
 ---------------------------------------------------------------------
                    Distance matrix (angstroms):
                    1          2          3          4          5
     1  Al   0.000000
     2  Al   2.476774   0.000000
     3  O    1.864223   1.867460   0.000000
     4  O    1.882715   1.880973   2.698530   0.000000
     5  O    2.524836   2.535848   2.769801   3.081590   0.000000
 Stoichiometry    Al2O3
 Framework group  C1[X(Al2O3)]
 Deg. of freedom     9
 Full point group                 C1      NOp   1
 RotChk:  IX=0 Diff= 4.09D-01
 Largest Abelian subgroup         C1      NOp   1
 Largest concise Abelian subgroup C1      NOp   1
                         Standard orientation:                         
 ---------------------------------------------------------------------
 Center     Atomic      Atomic             Coordinates (Angstroms)
 Number     Number       Type             X           Y           Z
 ---------------------------------------------------------------------
      1         13           0       -0.045694    1.255164    0.054613
      2         13           0        0.479167   -1.165357    0.051475
      3          8           0       -0.004913   -0.002448    1.430140
      4          8           0        1.144947    0.246183   -0.998454
      5          8           0       -1.844427   -0.389671   -0.604078
 ---------------------------------------------------------------------
 Rotational constants (GHZ):      3.7167049      3.6754531      3.0782147
 Leave Link  202 at Mon Oct 10 16:34:18 2016, MaxMem=  2097152000 cpu:         0.1
 (Enter /share/apps/g09/l301.exe)
 Standard basis: 6-311G (5D, 7F)
 Ernie: Thresh=  0.10000D-02 Tol=  0.10000D-05 Strict=F.
 There are    81 symmetry adapted cartesian basis functions of A   symmetry.
 There are    81 symmetry adapted basis functions of A   symmetry.
    81 basis functions,   158 primitive gaussians,    81 cartesian basis functions
    25 alpha electrons       25 beta electrons
       nuclear repulsion energy       232.8570073739 Hartrees.
 IExCor=  402 DFT=T Ex+Corr=B3LYP ExCW=0 ScaHFX=  0.200000
 ScaDFX=  0.800000  0.720000  1.000000  0.810000 ScalE2=  1.000000  1.000000
 IRadAn=      0 IRanWt=     -1 IRanGd=            0 ICorTp=0 IEmpDi=  4
 NAtoms=    5 NActive=    5 NUniq=    5 SFac= 1.00D+00 NAtFMM=   60 NAOKFM=F Big=F
 Integral buffers will be    131072 words long.
 Raffenetti 2 integral format.
 Two-electron integral symmetry is turned on.
 Leave Link  301 at Mon Oct 10 16:34:18 2016, MaxMem=  2097152000 cpu:         0.5
 (Enter /share/apps/g09/l302.exe)
 NPDir=0 NMtPBC=     1 NCelOv=     1 NCel=       1 NClECP=     1 NCelD=      1
         NCelK=      1 NCelE2=     1 NClLst=     1 CellRange=     0.0.
 One-electron integrals computed using PRISM.
 NBasis=    81 RedAO= T EigKep=  1.32D-02  NBF=    81
 NBsUse=    81 1.00D-06 EigRej= -1.00D+00 NBFU=    81
 Precomputing XC quadrature grid using
 IXCGrd= 4 IRadAn=           0 IRanWt=          -1 IRanGd=           0 AccXCQ= 0.00D+00.
 Generated NRdTot=       0 NPtTot=           0 NUsed=           0 NTot=          32
 NSgBfM=    81    81    81    81    81 MxSgAt=     5 MxSgA2=     5.
 Leave Link  302 at Mon Oct 10 16:34:18 2016, MaxMem=  2097152000 cpu:         1.1
 (Enter /share/apps/g09/l303.exe)
 DipDrv:  MaxL=1.
 Leave Link  303 at Mon Oct 10 16:34:18 2016, MaxMem=  2097152000 cpu:         0.2
 (Enter /share/apps/g09/l401.exe)
 Initial guess from the checkpoint file:  "Al2O3.chk"
 B after Tr=     0.000000    0.000000    0.000000
         Rot=    0.989196   -0.018891    0.121896   -0.079223 Ang= -16.86 deg.
 Guess basis will be translated and rotated to current coordinates.
 JPrj=2 DoOrth=T DoCkMO=T.
 Generating alternative initial guess.
 ExpMin= 4.14D-02 ExpMax= 5.49D+04 ExpMxC= 1.87D+03 IAcc=2 IRadAn=         4 AccDes= 0.00D+00
 Harris functional with IExCor=  402 and IRadAn=       4 diagonalized for initial guess.
 HarFok:  IExCor=  402 AccDes= 0.00D+00 IRadAn=         4 IDoV= 1 UseB2=F ITyADJ=14
 ICtDFT=  3500011 ScaDFX=  1.000000  1.000000  1.000000  1.000000
 FoFCou: FMM=F IPFlag=           0 FMFlag=      100000 FMFlg1=           0
         NFxFlg=           0 DoJE=T BraDBF=F KetDBF=T FulRan=T
         wScrn=  0.000000 ICntrl=     500 IOpCl=  0 I1Cent=   200000004 NGrid=           0
         NMat0=    1 NMatS0=      1 NMatT0=    0 NMatD0=    1 NMtDS0=    0 NMtDT0=    0
 Petite list used in FoFCou.
 Harris En= -710.762166764930    
 Leave Link  401 at Mon Oct 10 16:34:18 2016, MaxMem=  2097152000 cpu:         1.9
 (Enter /share/apps/g09/l502.exe)
 Closed shell SCF:
 Using DIIS extrapolation, IDIIS=  1040.
 Integral symmetry usage will be decided dynamically.
 Keep R1 ints in memory in canonical form, NReq=6457899.
 IVT=       39492 IEndB=       39492 NGot=  2097152000 MDV=  2091596328
 LenX=  2091596328 LenY=  2091589326
 Requested convergence on RMS density matrix=1.00D-08 within 128 cycles.
 Requested convergence on MAX density matrix=1.00D-06.
 Requested convergence on             energy=1.00D-06.
 No special actions if energy rises.
 FoFCou: FMM=F IPFlag=           0 FMFlag=           0 FMFlg1=           0
         NFxFlg=           0 DoJE=F BraDBF=F KetDBF=F FulRan=T
         wScrn=  0.000000 ICntrl=     600 IOpCl=  0 I1Cent=           0 NGrid=           0
         NMat0=    1 NMatS0=   3321 NMatT0=    0 NMatD0=    1 NMtDS0=    0 NMtDT0=    0
 Symmetry not used in FoFCou.

 Cycle   1  Pass 1  IDiag  1:
 E= -710.423715349642    
 DIIS: error= 2.04D-02 at cycle   1 NSaved=   1.
 NSaved= 1 IEnMin= 1 EnMin= -710.423715349642     IErMin= 1 ErrMin= 2.04D-02
 ErrMax= 2.04D-02  0.00D+00 EMaxC= 1.00D-01 BMatC= 4.30D-02 BMatP= 4.30D-02
 IDIUse=3 WtCom= 7.96D-01 WtEn= 2.04D-01
 Coeff-Com:  0.100D+01
 Coeff-En:   0.100D+01
 Coeff:      0.100D+01
 Recover alternate guess density for next cycle.
 RMSDP=1.09D-02 MaxDP=2.16D-01              OVMax= 0.00D+00

 Cycle   2  Pass 1  IDiag  1:
 E= -709.601552819578     Delta-E=        0.822162530064 Rises=F Damp=F
 Switch densities from cycles 1 and 2 for lowest energy.
 DIIS: error= 1.14D-01 at cycle   2 NSaved=   2.
 NSaved= 2 IEnMin= 1 EnMin= -710.423715349642     IErMin= 1 ErrMin= 2.04D-02
 ErrMax= 1.14D-01  0.00D+00 EMaxC= 1.00D+00 BMatC= 8.59D-01 BMatP= 4.30D-02
 IDIUse=1 WtCom= 1.00D+00 WtEn= 0.00D+00
 Coeff-Com:  0.987D+00 0.133D-01
 Coeff:      0.987D+00 0.133D-01
 Gap=     0.055 Goal=   None    Shift=    0.000
 RMSDP=1.22D-02 MaxDP=1.50D-01 DE= 8.22D-01 OVMax= 8.00D-01

 Cycle   3  Pass 1  IDiag  1:
 E= -708.484240626973     Delta-E=        1.117312192605 Rises=F Damp=F
 DIIS: error= 1.38D-01 at cycle   3 NSaved=   3.
 NSaved= 3 IEnMin= 1 EnMin= -710.423715349642     IErMin= 1 ErrMin= 2.04D-02
 ErrMax= 1.38D-01  0.00D+00 EMaxC= 1.00D+00 BMatC= 1.53D+00 BMatP= 4.30D-02
 IDIUse=1 WtCom= 1.00D+00 WtEn= 0.00D+00
 Coeff-Com:  0.902D+00-0.120D-01 0.110D+00
 Coeff:      0.902D+00-0.120D-01 0.110D+00
 Gap=     0.028 Goal=   None    Shift=    0.000
 RMSDP=1.09D-02 MaxDP=1.42D-01 DE= 1.12D+00 OVMax= 8.02D-01

 Cycle   4  Pass 1  IDiag  1:
 E= -710.439327778942     Delta-E=       -1.955087151969 Rises=F Damp=F
 DIIS: error= 2.14D-02 at cycle   4 NSaved=   4.
 NSaved= 4 IEnMin= 4 EnMin= -710.439327778942     IErMin= 1 ErrMin= 2.04D-02
 ErrMax= 2.14D-02  0.00D+00 EMaxC= 1.00D+00 BMatC= 4.15D-02 BMatP= 4.30D-02
 IDIUse=1 WtCom= 1.00D+00 WtEn= 0.00D+00
 Coeff-Com:  0.551D+00 0.316D-02 0.822D-01 0.364D+00
 Coeff:      0.551D+00 0.316D-02 0.822D-01 0.364D+00
 Gap=     0.058 Goal=   None    Shift=    0.000
 RMSDP=4.17D-03 MaxDP=4.48D-02 DE=-1.96D+00 OVMax= 2.03D-01

 Cycle   5  Pass 1  IDiag  1:
 E= -710.395122543137     Delta-E=        0.044205235805 Rises=F Damp=F
 DIIS: error= 2.81D-02 at cycle   5 NSaved=   5.
 NSaved= 5 IEnMin= 4 EnMin= -710.439327778942     IErMin= 1 ErrMin= 2.04D-02
 ErrMax= 2.81D-02  0.00D+00 EMaxC= 1.00D+00 BMatC= 8.35D-02 BMatP= 4.15D-02
 IDIUse=1 WtCom= 1.00D+00 WtEn= 0.00D+00
 Coeff-Com:  0.132D-01-0.353D-01 0.165D-01 0.580D+00 0.425D+00
 Coeff:      0.132D-01-0.353D-01 0.165D-01 0.580D+00 0.425D+00
 Gap=     0.055 Goal=   None    Shift=    0.000
 RMSDP=2.65D-03 MaxDP=2.69D-02 DE= 4.42D-02 OVMax= 1.39D-01

 Cycle   6  Pass 1  IDiag  1:
 E= -710.480729517174     Delta-E=       -0.085606974036 Rises=F Damp=F
 DIIS: error= 8.30D-04 at cycle   6 NSaved=   6.
 NSaved= 6 IEnMin= 6 EnMin= -710.480729517174     IErMin= 6 ErrMin= 8.30D-04
 ErrMax= 8.30D-04  0.00D+00 EMaxC= 1.00D+00 BMatC= 9.32D-05 BMatP= 4.15D-02
 IDIUse=1 WtCom= 1.00D+00 WtEn= 0.00D+00
 Coeff-Com:  0.817D-02-0.224D-02-0.984D-03 0.722D-01 0.446D-01 0.878D+00
 Coeff:      0.817D-02-0.224D-02-0.984D-03 0.722D-01 0.446D-01 0.878D+00
 Gap=     0.051 Goal=   None    Shift=    0.000
 RMSDP=1.59D-04 MaxDP=1.12D-03 DE=-8.56D-02 OVMax= 8.48D-03

 Cycle   7  Pass 1  IDiag  1:
 E= -710.480778790035     Delta-E=       -0.000049272861 Rises=F Damp=F
 DIIS: error= 9.40D-04 at cycle   7 NSaved=   7.
 NSaved= 7 IEnMin= 7 EnMin= -710.480778790035     IErMin= 6 ErrMin= 8.30D-04
 ErrMax= 9.40D-04  0.00D+00 EMaxC= 1.00D+00 BMatC= 6.30D-05 BMatP= 9.32D-05
 IDIUse=1 WtCom= 1.00D+00 WtEn= 0.00D+00
 Coeff-Com:  0.511D-02-0.100D-02-0.478D-03 0.138D-01-0.107D-01 0.233D+00
 Coeff-Com:  0.760D+00
 Coeff:      0.511D-02-0.100D-02-0.478D-03 0.138D-01-0.107D-01 0.233D+00
 Coeff:      0.760D+00
 Gap=     0.051 Goal=   None    Shift=    0.000
 RMSDP=1.09D-04 MaxDP=1.24D-03 DE=-4.93D-05 OVMax= 7.27D-03

 Cycle   8  Pass 1  IDiag  1:
 E= -710.480850996652     Delta-E=       -0.000072206617 Rises=F Damp=F
 DIIS: error= 2.47D-04 at cycle   8 NSaved=   8.
 NSaved= 8 IEnMin= 8 EnMin= -710.480850996652     IErMin= 8 ErrMin= 2.47D-04
 ErrMax= 2.47D-04  0.00D+00 EMaxC= 1.00D+00 BMatC= 4.77D-06 BMatP= 6.30D-05
 IDIUse=1 WtCom= 1.00D+00 WtEn= 0.00D+00
 Coeff-Com: -0.934D-03 0.721D-03 0.136D-03 0.463D-02-0.608D-02 0.621D-01
 Coeff-Com:  0.295D+00 0.645D+00
 Coeff:     -0.934D-03 0.721D-03 0.136D-03 0.463D-02-0.608D-02 0.621D-01
 Coeff:      0.295D+00 0.645D+00
 Gap=     0.051 Goal=   None    Shift=    0.000
 RMSDP=3.90D-05 MaxDP=3.98D-04 DE=-7.22D-05 OVMax= 2.63D-03

 Cycle   9  Pass 1  IDiag  1:
 E= -710.480858609617     Delta-E=       -0.000007612966 Rises=F Damp=F
 DIIS: error= 7.12D-05 at cycle   9 NSaved=   9.
 NSaved= 9 IEnMin= 9 EnMin= -710.480858609617     IErMin= 9 ErrMin= 7.12D-05
 ErrMax= 7.12D-05  0.00D+00 EMaxC= 1.00D+00 BMatC= 5.93D-07 BMatP= 4.77D-06
 IDIUse=1 WtCom= 1.00D+00 WtEn= 0.00D+00
 Coeff-Com: -0.172D-03-0.135D-03 0.919D-04-0.331D-02 0.666D-04-0.139D-01
 Coeff-Com: -0.373D-02 0.588D-01 0.962D+00
 Coeff:     -0.172D-03-0.135D-03 0.919D-04-0.331D-02 0.666D-04-0.139D-01
 Coeff:     -0.373D-02 0.588D-01 0.962D+00
 Gap=     0.051 Goal=   None    Shift=    0.000
 RMSDP=3.65D-05 MaxDP=4.40D-04 DE=-7.61D-06 OVMax= 2.32D-03

 Cycle  10  Pass 1  IDiag  1:
 E= -710.480861521105     Delta-E=       -0.000002911488 Rises=F Damp=F
 DIIS: error= 6.27D-05 at cycle  10 NSaved=  10.
 NSaved=10 IEnMin=10 EnMin= -710.480861521105     IErMin=10 ErrMin= 6.27D-05
 ErrMax= 6.27D-05  0.00D+00 EMaxC= 1.00D+00 BMatC= 2.85D-07 BMatP= 5.93D-07
 IDIUse=1 WtCom= 1.00D+00 WtEn= 0.00D+00
 Coeff-Com:  0.156D-03 0.327D-04-0.325D-04-0.151D-02 0.113D-02-0.155D-02
 Coeff-Com: -0.197D-01-0.211D+00 0.724D-01 0.116D+01
 Coeff:      0.156D-03 0.327D-04-0.325D-04-0.151D-02 0.113D-02-0.155D-02
 Coeff:     -0.197D-01-0.211D+00 0.724D-01 0.116D+01
 Gap=     0.051 Goal=   None    Shift=    0.000
 RMSDP=3.49D-05 MaxDP=4.60D-04 DE=-2.91D-06 OVMax= 2.15D-03

 Cycle  11  Pass 1  IDiag  1:
 E= -710.480863479644     Delta-E=       -0.000001958539 Rises=F Damp=F
 DIIS: error= 4.13D-05 at cycle  11 NSaved=  11.
 NSaved=11 IEnMin=11 EnMin= -710.480863479644     IErMin=11 ErrMin= 4.13D-05
 ErrMax= 4.13D-05  0.00D+00 EMaxC= 1.00D+00 BMatC= 1.22D-07 BMatP= 2.85D-07
 IDIUse=1 WtCom= 1.00D+00 WtEn= 0.00D+00
 Coeff-Com:  0.143D-03 0.677D-04-0.446D-04-0.561D-03 0.969D-03 0.213D-02
 Coeff-Com: -0.948D-02-0.183D+00-0.950D-01 0.705D+00 0.580D+00
 Coeff:      0.143D-03 0.677D-04-0.446D-04-0.561D-03 0.969D-03 0.213D-02
 Coeff:     -0.948D-02-0.183D+00-0.950D-01 0.705D+00 0.580D+00
 Gap=     0.051 Goal=   None    Shift=    0.000
 RMSDP=1.84D-05 MaxDP=2.52D-04 DE=-1.96D-06 OVMax= 1.22D-03

 Cycle  12  Pass 1  IDiag  1:
 E= -710.480864234560     Delta-E=       -0.000000754916 Rises=F Damp=F
 DIIS: error= 3.67D-05 at cycle  12 NSaved=  12.
 NSaved=12 IEnMin=12 EnMin= -710.480864234560     IErMin=12 ErrMin= 3.67D-05
 ErrMax= 3.67D-05  0.00D+00 EMaxC= 1.00D+00 BMatC= 8.25D-08 BMatP= 1.22D-07
 IDIUse=1 WtCom= 1.00D+00 WtEn= 0.00D+00
 Coeff-Com: -0.104D-03-0.194D-04 0.131D-04 0.770D-03-0.109D-03 0.364D-02
 Coeff-Com:  0.254D-01 0.701D-01 0.776D-01-0.120D+01 0.241D+00 0.179D+01
 Coeff:     -0.104D-03-0.194D-04 0.131D-04 0.770D-03-0.109D-03 0.364D-02
 Coeff:      0.254D-01 0.701D-01 0.776D-01-0.120D+01 0.241D+00 0.179D+01
 Gap=     0.051 Goal=   None    Shift=    0.000
 RMSDP=4.75D-05 MaxDP=6.83D-04 DE=-7.55D-07 OVMax= 3.29D-03

 Cycle  13  Pass 1  IDiag  1:
 E= -710.480865500965     Delta-E=       -0.000001266406 Rises=F Damp=F
 DIIS: error= 2.46D-05 at cycle  13 NSaved=  13.
 NSaved=13 IEnMin=13 EnMin= -710.480865500965     IErMin=13 ErrMin= 2.46D-05
 ErrMax= 2.46D-05  0.00D+00 EMaxC= 1.00D+00 BMatC= 4.63D-08 BMatP= 8.25D-08
 IDIUse=1 WtCom= 1.00D+00 WtEn= 0.00D+00
 Coeff-Com: -0.990D-04-0.610D-04 0.256D-04 0.146D-03 0.936D-04 0.614D-02
 Coeff-Com:  0.112D-01-0.245D-01 0.103D+00-0.280D+00-0.235D+00 0.409D-01
 Coeff-Com:  0.138D+01
 Coeff:     -0.990D-04-0.610D-04 0.256D-04 0.146D-03 0.936D-04 0.614D-02
 Coeff:      0.112D-01-0.245D-01 0.103D+00-0.280D+00-0.235D+00 0.409D-01
 Coeff:      0.138D+01
 Gap=     0.051 Goal=   None    Shift=    0.000
 RMSDP=2.96D-05 MaxDP=4.01D-04 DE=-1.27D-06 OVMax= 2.06D-03

 Cycle  14  Pass 1  IDiag  1:
 E= -710.480865836554     Delta-E=       -0.000000335589 Rises=F Damp=F
 DIIS: error= 8.48D-06 at cycle  14 NSaved=  14.
 NSaved=14 IEnMin=14 EnMin= -710.480865836554     IErMin=14 ErrMin= 8.48D-06
 ErrMax= 8.48D-06  0.00D+00 EMaxC= 1.00D+00 BMatC= 8.77D-09 BMatP= 4.63D-08
 IDIUse=1 WtCom= 1.00D+00 WtEn= 0.00D+00
 Coeff-Com:  0.432D-05-0.713D-05 0.398D-05 0.139D-03-0.338D-04 0.177D-02
 Coeff-Com: -0.867D-02-0.391D-01-0.527D-01 0.426D+00-0.262D-01-0.520D+00
 Coeff-Com: -0.583D-01 0.128D+01
 Coeff:      0.432D-05-0.713D-05 0.398D-05 0.139D-03-0.338D-04 0.177D-02
 Coeff:     -0.867D-02-0.391D-01-0.527D-01 0.426D+00-0.262D-01-0.520D+00
 Coeff:     -0.583D-01 0.128D+01
 Gap=     0.051 Goal=   None    Shift=    0.000
 RMSDP=7.16D-06 MaxDP=9.99D-05 DE=-3.36D-07 OVMax= 5.18D-04

 Cycle  15  Pass 1  IDiag  1:
 E= -710.480865862794     Delta-E=       -0.000000026240 Rises=F Damp=F
 DIIS: error= 1.24D-06 at cycle  15 NSaved=  15.
 NSaved=15 IEnMin=15 EnMin= -710.480865862794     IErMin=15 ErrMin= 1.24D-06
 ErrMax= 1.24D-06  0.00D+00 EMaxC= 1.00D+00 BMatC= 1.11D-10 BMatP= 8.77D-09
 IDIUse=1 WtCom= 1.00D+00 WtEn= 0.00D+00
 Coeff-Com:  0.335D-05 0.974D-06-0.549D-06 0.908D-05 0.399D-05-0.100D-03
 Coeff-Com: -0.181D-02-0.815D-03-0.103D-01 0.475D-01 0.199D-02-0.541D-01
 Coeff-Com: -0.335D-01 0.354D-01 0.102D+01
 Coeff:      0.335D-05 0.974D-06-0.549D-06 0.908D-05 0.399D-05-0.100D-03
 Coeff:     -0.181D-02-0.815D-03-0.103D-01 0.475D-01 0.199D-02-0.541D-01
 Coeff:     -0.335D-01 0.354D-01 0.102D+01
 Gap=     0.051 Goal=   None    Shift=    0.000
 RMSDP=1.30D-06 MaxDP=1.72D-05 DE=-2.62D-08 OVMax= 9.78D-05

 Cycle  16  Pass 1  IDiag  1:
 E= -710.480865863445     Delta-E=       -0.000000000651 Rises=F Damp=F
 DIIS: error= 4.31D-07 at cycle  16 NSaved=  16.
 NSaved=16 IEnMin=16 EnMin= -710.480865863445     IErMin=16 ErrMin= 4.31D-07
 ErrMax= 4.31D-07  0.00D+00 EMaxC= 1.00D+00 BMatC= 2.07D-11 BMatP= 1.11D-10
 IDIUse=1 WtCom= 1.00D+00 WtEn= 0.00D+00
 Coeff-Com: -0.262D-06 0.521D-06-0.253D-06 0.163D-05 0.195D-05-0.559D-04
 Coeff-Com:  0.386D-03 0.399D-03 0.385D-02-0.193D-01 0.135D-02 0.250D-01
 Coeff-Com:  0.274D-03-0.642D-01-0.246D-01 0.108D+01
 Coeff:     -0.262D-06 0.521D-06-0.253D-06 0.163D-05 0.195D-05-0.559D-04
 Coeff:      0.386D-03 0.399D-03 0.385D-02-0.193D-01 0.135D-02 0.250D-01
 Coeff:      0.274D-03-0.642D-01-0.246D-01 0.108D+01
 Gap=     0.051 Goal=   None    Shift=    0.000
 RMSDP=1.55D-07 MaxDP=1.67D-06 DE=-6.51D-10 OVMax= 1.03D-05

 Cycle  17  Pass 1  IDiag  1:
 E= -710.480865863475     Delta-E=       -0.000000000030 Rises=F Damp=F
 DIIS: error= 2.40D-07 at cycle  17 NSaved=  17.
 NSaved=17 IEnMin=17 EnMin= -710.480865863475     IErMin=17 ErrMin= 2.40D-07
 ErrMax= 2.40D-07  0.00D+00 EMaxC= 1.00D+00 BMatC= 4.61D-12 BMatP= 2.07D-11
 IDIUse=1 WtCom= 1.00D+00 WtEn= 0.00D+00
 Coeff-Com: -0.117D-06-0.946D-07-0.375D-07-0.324D-05 0.178D-05 0.187D-04
 Coeff-Com:  0.180D-03-0.315D-03 0.166D-02-0.478D-02-0.860D-04 0.561D-02
 Coeff-Com: -0.627D-03 0.159D-02-0.851D-01 0.220D-01 0.106D+01
 Coeff:     -0.117D-06-0.946D-07-0.375D-07-0.324D-05 0.178D-05 0.187D-04
 Coeff:      0.180D-03-0.315D-03 0.166D-02-0.478D-02-0.860D-04 0.561D-02
 Coeff:     -0.627D-03 0.159D-02-0.851D-01 0.220D-01 0.106D+01
 Gap=     0.051 Goal=   None    Shift=    0.000
 RMSDP=5.78D-08 MaxDP=6.92D-07 DE=-3.00D-11 OVMax= 4.90D-06

 Cycle  18  Pass 1  IDiag  1:
 E= -710.480865863487     Delta-E=       -0.000000000011 Rises=F Damp=F
 DIIS: error= 3.28D-08 at cycle  18 NSaved=  18.
 NSaved=18 IEnMin=18 EnMin= -710.480865863487     IErMin=18 ErrMin= 3.28D-08
 ErrMax= 3.28D-08  0.00D+00 EMaxC= 1.00D+00 BMatC= 8.06D-14 BMatP= 4.61D-12
 IDIUse=1 WtCom= 1.00D+00 WtEn= 0.00D+00
 Coeff-Com:  0.639D-08-0.198D-08-0.593D-08 0.104D-06-0.734D-07-0.104D-05
 Coeff-Com: -0.982D-05 0.127D-04-0.142D-03 0.542D-03 0.440D-04-0.650D-03
 Coeff-Com: -0.321D-03 0.970D-03-0.129D-02-0.469D-01 0.757D-01 0.972D+00
 Coeff:      0.639D-08-0.198D-08-0.593D-08 0.104D-06-0.734D-07-0.104D-05
 Coeff:     -0.982D-05 0.127D-04-0.142D-03 0.542D-03 0.440D-04-0.650D-03
 Coeff:     -0.321D-03 0.970D-03-0.129D-02-0.469D-01 0.757D-01 0.972D+00
 Gap=     0.051 Goal=   None    Shift=    0.000
 RMSDP=1.27D-08 MaxDP=1.49D-07 DE=-1.11D-11 OVMax= 8.83D-07

 Cycle  19  Pass 1  IDiag  1:
 E= -710.480865863490     Delta-E=       -0.000000000003 Rises=F Damp=F
 DIIS: error= 1.24D-08 at cycle  19 NSaved=  19.
 NSaved=19 IEnMin=19 EnMin= -710.480865863490     IErMin=19 ErrMin= 1.24D-08
 ErrMax= 1.24D-08  0.00D+00 EMaxC= 1.00D+00 BMatC= 1.06D-14 BMatP= 8.06D-14
 IDIUse=1 WtCom= 1.00D+00 WtEn= 0.00D+00
 Large coefficients: NSaved= 19 BigCof=    0.00 CofMax=   10.00 Det=-3.68D-16
 Inversion failed.  Reducing to 18 matrices.
 Large coefficients: NSaved= 18 BigCof=    0.00 CofMax=   10.00 Det=-3.77D-16
 Inversion failed.  Reducing to 17 matrices.
 Large coefficients: NSaved= 17 BigCof=    0.00 CofMax=   10.00 Det=-3.79D-16
 Inversion failed.  Reducing to 16 matrices.
 Large coefficients: NSaved= 16 BigCof=    0.00 CofMax=   10.00 Det=-4.08D-16
 Inversion failed.  Reducing to 15 matrices.
 Coeff-Com:  0.971D-07 0.408D-06-0.209D-05 0.321D-06-0.841D-05 0.236D-04
 Coeff-Com: -0.417D-04-0.892D-04 0.372D-03-0.388D-03 0.130D-02 0.633D-02
 Coeff-Com: -0.116D-01-0.277D+00 0.128D+01
 Coeff:      0.971D-07 0.408D-06-0.209D-05 0.321D-06-0.841D-05 0.236D-04
 Coeff:     -0.417D-04-0.892D-04 0.372D-03-0.388D-03 0.130D-02 0.633D-02
 Coeff:     -0.116D-01-0.277D+00 0.128D+01
 Gap=     0.051 Goal=   None    Shift=    0.000
 RMSDP=1.58D-09 MaxDP=1.97D-08 DE=-3.07D-12 OVMax= 1.19D-07

 SCF Done:  E(RB3LYP) =  -710.480865863     A.U. after   19 cycles
            NFock= 19  Conv=0.16D-08     -V/T= 2.0028
 KE= 7.084861589810D+02 PE=-2.158112529566D+03 EE= 5.062884973480D+02
 Leave Link  502 at Mon Oct 10 16:34:20 2016, MaxMem=  2097152000 cpu:        10.6
 (Enter /share/apps/g09/l701.exe)
 Compute integral first derivatives.
 ... and contract with generalized density number  0.
 Leave Link  701 at Mon Oct 10 16:34:20 2016, MaxMem=  2097152000 cpu:         1.0
 (Enter /share/apps/g09/l702.exe)
 L702 exits ... SP integral derivatives will be done elsewhere.
 Leave Link  702 at Mon Oct 10 16:34:20 2016, MaxMem=  2097152000 cpu:         0.2
 (Enter /share/apps/g09/l703.exe)
 Compute integral first derivatives, UseDBF=F ICtDFT=           0.
 Integral derivatives from FoFJK, PRISM(SPDF).
 Calling FoFJK, ICntrl=      2127 FMM=F ISym2X=0 I1Cent= 0 IOpClX= 0 NMat=1 NMatS=1 NMatT=0.
 FoFJK:  IHMeth= 1 ICntrl=    2127 DoSepK=F KAlg= 0 I1Cent=   0 FoldK=F
 IRaf=         0 NMat=   1 IRICut=       1 DoRegI=T DoRafI=F ISym2E= 0.
 FoFCou: FMM=F IPFlag=           0 FMFlag=      100000 FMFlg1=         800
         NFxFlg=           0 DoJE=F BraDBF=F KetDBF=F FulRan=T
         wScrn=  0.000000 ICntrl=    2127 IOpCl=  0 I1Cent=           0 NGrid=           0
         NMat0=    1 NMatS0=      1 NMatT0=    0 NMatD0=    1 NMtDS0=    0 NMtDT0=    0
 Symmetry not used in FoFCou.
 Leave Link  703 at Mon Oct 10 16:34:20 2016, MaxMem=  2097152000 cpu:         2.3
 (Enter /share/apps/g09/l716.exe)
 Dipole        = 7.44732283D-01 1.59488000D-01 1.38755488D-01
 ***** Axes restored to original set *****
 -------------------------------------------------------------------
 Center     Atomic                   Forces (Hartrees/Bohr)
 Number     Number              X              Y              Z
 -------------------------------------------------------------------
      1       13          -0.014187615   -0.009512293    0.033408663
      2       13          -0.014098422   -0.008784519   -0.033405583
      3        8           0.003777563   -0.026607564    0.000381853
      4        8          -0.024383641    0.020636827    0.000002885
      5        8           0.048892115    0.024267550   -0.000387818
 -------------------------------------------------------------------
 Cartesian Forces:  Max     0.048892115 RMS     0.022393599
 Leave Link  716 at Mon Oct 10 16:34:20 2016, MaxMem=  2097152000 cpu:         0.2
 (Enter /share/apps/g09/l103.exe)

 GradGradGradGradGradGradGradGradGradGradGradGradGradGradGradGradGradGrad
 Berny optimization.
 Using GEDIIS/GDIIS optimizer.
 FormGI is forming the generalized inverse of G from B-inverse, IUseBI=4.
 Internal  Forces:  Max     0.030415002 RMS     0.014878016
 Search for a local minimum.
 Step number   4 out of a maximum of   25
 All quantities printed in internal units (Hartrees-Bohrs-Radians)
 RMS Force = .14878D-01 SwitMx=.10000D-02 MixMth= 1
 Mixed Optimization -- RFO/linear search
 Update second derivatives using D2CorX and points    3    4
 The second derivative matrix:
                          R1        R2        R3        R4        R5
           R1           0.25649
           R2          -0.00910   0.15127
           R3          -0.01906   0.00397   1.18164
           R4           0.00075  -0.00024   0.00465   0.04201
           R5          -0.00916   0.00222   0.00388  -0.00023   0.14994
           R6          -0.01929   0.00407  -0.92090   0.00473   0.00397
           R7           0.00072  -0.00022   0.00442  -0.00002  -0.00022
           A1           0.02000  -0.00375   0.00805   0.00022  -0.00378
           A2           0.01331  -0.00305   0.01100   0.00027  -0.00307
           A3           0.01737  -0.00390  -0.00458   0.00046  -0.00394
           A4           0.01987  -0.00372   0.00776   0.00022  -0.00375
           A5           0.01328  -0.00304   0.01111   0.00027  -0.00307
           A6           0.01750  -0.00393  -0.00460   0.00046  -0.00396
           D1          -0.00701   0.00138   0.00007   0.00005   0.00138
           D2           0.00675  -0.00131  -0.00047  -0.00006  -0.00131
                          R6        R7        A1        A2        A3
           R6           1.18221
           R7           0.00450   0.04143
           A1           0.00826   0.00023   0.25928
           A2           0.01114   0.00026   0.00517   0.25382
           A3          -0.00471   0.00045   0.00712   0.00520   0.25667
           A4           0.00797   0.00023   0.00923   0.00511   0.00704
           A5           0.01125   0.00026   0.00515   0.00381   0.00519
           A6          -0.00473   0.00045   0.00718   0.00523   0.00671
           D1          -0.00002   0.00005  -0.00394  -0.00245  -0.00342
           D2          -0.00038  -0.00006   0.00384   0.00235   0.00329
                          A4        A5        A6        D1        D2
           A4           0.25919
           A5           0.00510   0.25379
           A6           0.00710   0.00522   0.25675
           D1          -0.00394  -0.00244  -0.00345   0.00271
           D2           0.00384   0.00234   0.00332  -0.00039   0.00268
 ITU=  0  0  1  0
 Use linear search instead of GDIIS.
     Eigenvalues ---    0.04191   0.06504   0.13685   0.14745   0.15667
     Eigenvalues ---    0.21234   0.24325   0.28585   1.82487
 RFO step:  Lambda=-2.63282218D-02 EMin= 4.19057438D-02
 Quartic linear search produced a step of -0.14857.
 Maximum step size (   0.505) exceeded in Quadratic search.
    -- Step size scaled by   0.854
 Iteration  1 RMS(Cart)=  0.06370696 RMS(Int)=  0.04865552
 Iteration  2 RMS(Cart)=  0.03263075 RMS(Int)=  0.00125706
 Iteration  3 RMS(Cart)=  0.00026355 RMS(Int)=  0.00122457
 Iteration  4 RMS(Cart)=  0.00000062 RMS(Int)=  0.00122457
 ITry= 1 IFail=0 DXMaxC= 2.74D-01 DCOld= 1.00D+10 DXMaxT= 5.05D-01 DXLimC= 3.00D+00 Rises=F
 Variable       Old X    -DE/DX   Delta X   Delta X   Delta X     New X
                                 (Linear)    (Quad)   (Total)
    R1        4.68042  -0.00194  -0.03905  -0.01025  -0.04667   4.63375
    R2        3.52287  -0.01486   0.01827  -0.06887  -0.05130   3.47157
    R3        3.55782  -0.01922  -0.08388  -0.00380  -0.08845   3.46936
    R4        4.77125  -0.03042   0.01504  -0.34917  -0.33435   4.43690
    R5        3.52899  -0.01534   0.01833  -0.07164  -0.05399   3.47499
    R6        3.55452  -0.01902  -0.08397  -0.00359  -0.08832   3.46621
    R7        4.79206  -0.02980   0.01468  -0.34561  -0.33115   4.46091
    A1        1.60815  -0.00406   0.00290  -0.02223  -0.01823   1.58992
    A2        1.33728  -0.01059  -0.00112  -0.03000  -0.02993   1.30735
    A3        1.52627  -0.00476  -0.01553  -0.01369  -0.02765   1.49862
    A4        1.60733  -0.00398   0.00286  -0.02145  -0.01749   1.58984
    A5        1.33136  -0.01064  -0.00101  -0.03044  -0.03024   1.30112
    A6        1.52126  -0.00498  -0.01554  -0.01459  -0.02853   1.49273
    D1       -1.61984   0.00244  -0.00702   0.01790   0.00967  -1.61016
    D2        1.62056  -0.00222   0.00707  -0.01663  -0.00832   1.61225
         Item               Value     Threshold  Converged?
 Maximum Force            0.030415     0.000450     NO 
 RMS     Force            0.014878     0.000300     NO 
 Maximum Displacement     0.274358     0.001800     NO 
 RMS     Displacement     0.092614     0.001200     NO 
 Predicted change in Energy=-1.762606D-02
 Lowest energy point so far.  Saving SCF results.
 GradGradGradGradGradGradGradGradGradGradGradGradGradGradGradGradGradGrad

 Leave Link  103 at Mon Oct 10 16:34:20 2016, MaxMem=  2097152000 cpu:         0.1
 (Enter /share/apps/g09/l202.exe)
                          Input orientation:                          
 ---------------------------------------------------------------------
 Center     Atomic      Atomic             Coordinates (Angstroms)
 Number     Number       Type             X           Y           Z
 ---------------------------------------------------------------------
      1         13           0        0.105141    0.076597   -1.224832
      2         13           0        0.117494    0.078966    1.227211
      3          8           0       -0.272440    1.392216    0.000493
      4          8           0        1.146526   -0.812532   -0.001915
      5          8           0       -1.726721   -0.735246   -0.000966
 ---------------------------------------------------------------------
                    Distance matrix (angstroms):
                    1          2          3          4          5
     1  Al   0.000000
     2  Al   2.452074   0.000000
     3  O    1.837074   1.838888   0.000000
     4  O    1.835908   1.834237   2.621905   0.000000
     5  O    2.347904   2.360612   2.577020   2.874287   0.000000
 Stoichiometry    Al2O3
 Framework group  C1[X(Al2O3)]
 Deg. of freedom     9
 Full point group                 C1      NOp   1
 RotChk:  IX=3 Diff= 1.73D+00
 Largest Abelian subgroup         C1      NOp   1
 Largest concise Abelian subgroup C1      NOp   1
                         Standard orientation:                         
 ---------------------------------------------------------------------
 Center     Atomic      Atomic             Coordinates (Angstroms)
 Number     Number       Type             X           Y           Z
 ---------------------------------------------------------------------
      1         13           0       -1.214669    0.241379    0.067608
      2         13           0        1.235175    0.137201    0.058591
      3          8           0       -0.002847   -0.200375    1.375730
      4          8           0        0.052408    1.227786   -0.822380
      5          8           0       -0.082883   -1.642603   -0.758423
 ---------------------------------------------------------------------
 Rotational constants (GHZ):      4.1942316      3.8392418      3.3442964
 Leave Link  202 at Mon Oct 10 16:34:21 2016, MaxMem=  2097152000 cpu:         0.1
 (Enter /share/apps/g09/l301.exe)
 Standard basis: 6-311G (5D, 7F)
 Ernie: Thresh=  0.10000D-02 Tol=  0.10000D-05 Strict=F.
 There are    81 symmetry adapted cartesian basis functions of A   symmetry.
 There are    81 symmetry adapted basis functions of A   symmetry.
    81 basis functions,   158 primitive gaussians,    81 cartesian basis functions
    25 alpha electrons       25 beta electrons
       nuclear repulsion energy       240.9334036354 Hartrees.
 IExCor=  402 DFT=T Ex+Corr=B3LYP ExCW=0 ScaHFX=  0.200000
 ScaDFX=  0.800000  0.720000  1.000000  0.810000 ScalE2=  1.000000  1.000000
 IRadAn=      0 IRanWt=     -1 IRanGd=            0 ICorTp=0 IEmpDi=  4
 NAtoms=    5 NActive=    5 NUniq=    5 SFac= 1.00D+00 NAtFMM=   60 NAOKFM=F Big=F
 Integral buffers will be    131072 words long.
 Raffenetti 2 integral format.
 Two-electron integral symmetry is turned on.
 Leave Link  301 at Mon Oct 10 16:34:21 2016, MaxMem=  2097152000 cpu:         0.5
 (Enter /share/apps/g09/l302.exe)
 NPDir=0 NMtPBC=     1 NCelOv=     1 NCel=       1 NClECP=     1 NCelD=      1
         NCelK=      1 NCelE2=     1 NClLst=     1 CellRange=     0.0.
 One-electron integrals computed using PRISM.
 NBasis=    81 RedAO= T EigKep=  1.26D-02  NBF=    81
 NBsUse=    81 1.00D-06 EigRej= -1.00D+00 NBFU=    81
 Precomputing XC quadrature grid using
 IXCGrd= 4 IRadAn=           0 IRanWt=          -1 IRanGd=           0 AccXCQ= 0.00D+00.
 Generated NRdTot=       0 NPtTot=           0 NUsed=           0 NTot=          32
 NSgBfM=    81    81    81    81    81 MxSgAt=     5 MxSgA2=     5.
 Leave Link  302 at Mon Oct 10 16:34:21 2016, MaxMem=  2097152000 cpu:         1.1
 (Enter /share/apps/g09/l303.exe)
 DipDrv:  MaxL=1.
 Leave Link  303 at Mon Oct 10 16:34:21 2016, MaxMem=  2097152000 cpu:         0.2
 (Enter /share/apps/g09/l401.exe)
 Initial guess from the checkpoint file:  "Al2O3.chk"
 B after Tr=     0.000000    0.000000    0.000000
         Rot=    0.790262   -0.048429    0.038980   -0.609607 Ang= -75.58 deg.
 Guess basis will be translated and rotated to current coordinates.
 JPrj=2 DoOrth=T DoCkMO=T.
 Generating alternative initial guess.
 ExpMin= 4.14D-02 ExpMax= 5.49D+04 ExpMxC= 1.87D+03 IAcc=2 IRadAn=         4 AccDes= 0.00D+00
 Harris functional with IExCor=  402 and IRadAn=       4 diagonalized for initial guess.
 HarFok:  IExCor=  402 AccDes= 0.00D+00 IRadAn=         4 IDoV= 1 UseB2=F ITyADJ=14
 ICtDFT=  3500011 ScaDFX=  1.000000  1.000000  1.000000  1.000000
 FoFCou: FMM=F IPFlag=           0 FMFlag=      100000 FMFlg1=           0
         NFxFlg=           0 DoJE=T BraDBF=F KetDBF=T FulRan=T
         wScrn=  0.000000 ICntrl=     500 IOpCl=  0 I1Cent=   200000004 NGrid=           0
         NMat0=    1 NMatS0=      1 NMatT0=    0 NMatD0=    1 NMtDS0=    0 NMtDT0=    0
 Petite list used in FoFCou.
 Harris En= -710.791337058380    
 Leave Link  401 at Mon Oct 10 16:34:21 2016, MaxMem=  2097152000 cpu:         1.9
 (Enter /share/apps/g09/l502.exe)
 Closed shell SCF:
 Using DIIS extrapolation, IDIIS=  1040.
 Integral symmetry usage will be decided dynamically.
 Keep R1 ints in memory in canonical form, NReq=6457899.
 IVT=       39492 IEndB=       39492 NGot=  2097152000 MDV=  2091596328
 LenX=  2091596328 LenY=  2091589326
 Requested convergence on RMS density matrix=1.00D-08 within 128 cycles.
 Requested convergence on MAX density matrix=1.00D-06.
 Requested convergence on             energy=1.00D-06.
 No special actions if energy rises.
 FoFCou: FMM=F IPFlag=           0 FMFlag=           0 FMFlg1=           0
         NFxFlg=           0 DoJE=F BraDBF=F KetDBF=F FulRan=T
         wScrn=  0.000000 ICntrl=     600 IOpCl=  0 I1Cent=           0 NGrid=           0
         NMat0=    1 NMatS0=   3321 NMatT0=    0 NMatD0=    1 NMtDS0=    0 NMtDT0=    0
 Symmetry not used in FoFCou.

 Cycle   1  Pass 1  IDiag  1:
 E= -710.500844506511    
 DIIS: error= 3.52D-03 at cycle   1 NSaved=   1.
 NSaved= 1 IEnMin= 1 EnMin= -710.500844506511     IErMin= 1 ErrMin= 3.52D-03
 ErrMax= 3.52D-03  0.00D+00 EMaxC= 1.00D-01 BMatC= 1.56D-03 BMatP= 1.56D-03
 IDIUse=3 WtCom= 9.65D-01 WtEn= 3.52D-02
 Coeff-Com:  0.100D+01
 Coeff-En:   0.100D+01
 Coeff:      0.100D+01
 Gap=     0.495 Goal=   None    Shift=    0.000
 GapD=    0.495 DampG=2.000 DampE=1.000 DampFc=2.0000 IDamp=-1.
 RMSDP=2.28D-03 MaxDP=3.12D-02              OVMax= 1.00D-01

 Cycle   2  Pass 1  IDiag  1:
 E= -710.476359946502     Delta-E=        0.024484560009 Rises=F Damp=F
 DIIS: error= 2.13D-02 at cycle   2 NSaved=   2.
 NSaved= 2 IEnMin= 1 EnMin= -710.500844506511     IErMin= 1 ErrMin= 3.52D-03
 ErrMax= 2.13D-02  0.00D+00 EMaxC= 1.00D-01 BMatC= 2.75D-02 BMatP= 1.56D-03
 IDIUse=2 WtCom= 0.00D+00 WtEn= 1.00D+00
 Coeff-En:   0.876D+00 0.124D+00
 Coeff:      0.876D+00 0.124D+00
 Gap=     0.051 Goal=   None    Shift=    0.000
 RMSDP=1.78D-03 MaxDP=2.53D-02 DE= 2.45D-02 OVMax= 1.12D-01

 Cycle   3  Pass 1  IDiag  1:
 E= -710.504692342026     Delta-E=       -0.028332395524 Rises=F Damp=F
 DIIS: error= 2.43D-03 at cycle   3 NSaved=   3.
 NSaved= 3 IEnMin= 3 EnMin= -710.504692342026     IErMin= 3 ErrMin= 2.43D-03
 ErrMax= 2.43D-03  0.00D+00 EMaxC= 1.00D-01 BMatC= 5.96D-04 BMatP= 1.56D-03
 IDIUse=3 WtCom= 9.76D-01 WtEn= 2.43D-02
 Coeff-Com:  0.321D+00 0.635D-01 0.616D+00
 Coeff-En:   0.000D+00 0.000D+00 0.100D+01
 Coeff:      0.313D+00 0.619D-01 0.625D+00
 Gap=     0.050 Goal=   None    Shift=    0.000
 RMSDP=5.45D-04 MaxDP=5.47D-03 DE=-2.83D-02 OVMax= 2.33D-02

 Cycle   4  Pass 1  IDiag  1:
 E= -710.503608657082     Delta-E=        0.001083684945 Rises=F Damp=F
 DIIS: error= 4.28D-03 at cycle   4 NSaved=   4.
 NSaved= 4 IEnMin= 3 EnMin= -710.504692342026     IErMin= 3 ErrMin= 2.43D-03
 ErrMax= 4.28D-03  0.00D+00 EMaxC= 1.00D-01 BMatC= 1.89D-03 BMatP= 5.96D-04
 IDIUse=3 WtCom= 1.33D-01 WtEn= 8.67D-01
 Coeff-Com: -0.485D-02-0.268D-02 0.648D+00 0.360D+00
 Coeff-En:   0.000D+00 0.000D+00 0.677D+00 0.323D+00
 Coeff:     -0.642D-03-0.356D-03 0.673D+00 0.328D+00
 Gap=     0.050 Goal=   None    Shift=    0.000
 RMSDP=4.19D-04 MaxDP=3.75D-03 DE= 1.08D-03 OVMax= 2.96D-02

 Cycle   5  Pass 1  IDiag  1:
 E= -710.505187711310     Delta-E=       -0.001579054228 Rises=F Damp=F
 DIIS: error= 1.64D-03 at cycle   5 NSaved=   5.
 NSaved= 5 IEnMin= 5 EnMin= -710.505187711310     IErMin= 5 ErrMin= 1.64D-03
 ErrMax= 1.64D-03  0.00D+00 EMaxC= 1.00D-01 BMatC= 1.39D-04 BMatP= 5.96D-04
 IDIUse=3 WtCom= 9.84D-01 WtEn= 1.64D-02
 Coeff-Com: -0.295D-01-0.167D-02 0.488D+00 0.253D+00 0.290D+00
 Coeff-En:   0.000D+00 0.000D+00 0.213D-01 0.000D+00 0.979D+00
 Coeff:     -0.290D-01-0.164D-02 0.481D+00 0.249D+00 0.301D+00
 Gap=     0.050 Goal=   None    Shift=    0.000
 RMSDP=1.02D-04 MaxDP=1.65D-03 DE=-1.58D-03 OVMax= 3.71D-03

 Cycle   6  Pass 1  IDiag  1:
 E= -710.505288801814     Delta-E=       -0.000101090504 Rises=F Damp=F
 DIIS: error= 4.63D-04 at cycle   6 NSaved=   6.
 NSaved= 6 IEnMin= 6 EnMin= -710.505288801814     IErMin= 6 ErrMin= 4.63D-04
 ErrMax= 4.63D-04  0.00D+00 EMaxC= 1.00D-01 BMatC= 1.96D-05 BMatP= 1.39D-04
 IDIUse=3 WtCom= 9.95D-01 WtEn= 4.63D-03
 Coeff-Com: -0.109D-01 0.187D-01 0.318D-01 0.184D-01 0.143D+00 0.799D+00
 Coeff-En:   0.000D+00 0.000D+00 0.000D+00 0.000D+00 0.588D-01 0.941D+00
 Coeff:     -0.108D-01 0.186D-01 0.317D-01 0.183D-01 0.143D+00 0.799D+00
 Gap=     0.050 Goal=   None    Shift=    0.000
 RMSDP=8.19D-05 MaxDP=9.10D-04 DE=-1.01D-04 OVMax= 5.74D-03

 Cycle   7  Pass 1  IDiag  1:
 E= -710.505318678980     Delta-E=       -0.000029877166 Rises=F Damp=F
 DIIS: error= 1.54D-04 at cycle   7 NSaved=   7.
 NSaved= 7 IEnMin= 7 EnMin= -710.505318678980     IErMin= 7 ErrMin= 1.54D-04
 ErrMax= 1.54D-04  0.00D+00 EMaxC= 1.00D-01 BMatC= 2.66D-06 BMatP= 1.96D-05
 IDIUse=3 WtCom= 9.98D-01 WtEn= 1.54D-03
 Coeff-Com:  0.720D-03 0.637D-02-0.462D-01 0.211D-02-0.657D-01 0.130D+00
 Coeff-Com:  0.973D+00
 Coeff-En:   0.000D+00 0.000D+00 0.000D+00 0.000D+00 0.000D+00 0.000D+00
 Coeff-En:   0.100D+01
 Coeff:      0.719D-03 0.636D-02-0.462D-01 0.211D-02-0.656D-01 0.130D+00
 Coeff:      0.973D+00
 Gap=     0.050 Goal=   None    Shift=    0.000
 RMSDP=6.66D-05 MaxDP=7.43D-04 DE=-2.99D-05 OVMax= 4.69D-03

 Cycle   8  Pass 1  IDiag  1:
 E= -710.505328881161     Delta-E=       -0.000010202181 Rises=F Damp=F
 DIIS: error= 9.91D-05 at cycle   8 NSaved=   8.
 NSaved= 8 IEnMin= 8 EnMin= -710.505328881161     IErMin= 8 ErrMin= 9.91D-05
 ErrMax= 9.91D-05  0.00D+00 EMaxC= 1.00D-01 BMatC= 7.41D-07 BMatP= 2.66D-06
 IDIUse=1 WtCom= 1.00D+00 WtEn= 0.00D+00
 Coeff-Com:  0.128D-02-0.181D-02 0.171D-02 0.119D-01-0.426D-01-0.186D+00
 Coeff-Com: -0.300D+00 0.152D+01
 Coeff:      0.128D-02-0.181D-02 0.171D-02 0.119D-01-0.426D-01-0.186D+00
 Coeff:     -0.300D+00 0.152D+01
 Gap=     0.050 Goal=   None    Shift=    0.000
 RMSDP=8.51D-05 MaxDP=9.65D-04 DE=-1.02D-05 OVMax= 5.84D-03

 Cycle   9  Pass 1  IDiag  1:
 E= -710.505336661977     Delta-E=       -0.000007780816 Rises=F Damp=F
 DIIS: error= 6.03D-05 at cycle   9 NSaved=   9.
 NSaved= 9 IEnMin= 9 EnMin= -710.505336661977     IErMin= 9 ErrMin= 6.03D-05
 ErrMax= 6.03D-05  0.00D+00 EMaxC= 1.00D-01 BMatC= 2.29D-07 BMatP= 7.41D-07
 IDIUse=1 WtCom= 1.00D+00 WtEn= 0.00D+00
 Coeff-Com:  0.183D-03-0.117D-02 0.154D-01 0.624D-02-0.507D-02-0.132D+00
 Coeff-Com: -0.459D+00 0.720D+00 0.855D+00
 Coeff:      0.183D-03-0.117D-02 0.154D-01 0.624D-02-0.507D-02-0.132D+00
 Coeff:     -0.459D+00 0.720D+00 0.855D+00
 Gap=     0.050 Goal=   None    Shift=    0.000
 RMSDP=5.31D-05 MaxDP=5.88D-04 DE=-7.78D-06 OVMax= 3.59D-03

 Cycle  10  Pass 1  IDiag  1:
 E= -710.505339455275     Delta-E=       -0.000002793298 Rises=F Damp=F
 DIIS: error= 3.55D-05 at cycle  10 NSaved=  10.
 NSaved=10 IEnMin=10 EnMin= -710.505339455275     IErMin=10 ErrMin= 3.55D-05
 ErrMax= 3.55D-05  0.00D+00 EMaxC= 1.00D-01 BMatC= 1.10D-07 BMatP= 2.29D-07
 IDIUse=1 WtCom= 1.00D+00 WtEn= 0.00D+00
 Coeff-Com: -0.103D-02 0.146D-02 0.142D-01-0.393D-02 0.295D-01 0.236D-01
 Coeff-Com: -0.205D+00-0.593D+00 0.833D+00 0.901D+00
 Coeff:     -0.103D-02 0.146D-02 0.142D-01-0.393D-02 0.295D-01 0.236D-01
 Coeff:     -0.205D+00-0.593D+00 0.833D+00 0.901D+00
 Gap=     0.050 Goal=   None    Shift=    0.000
 RMSDP=6.28D-05 MaxDP=7.06D-04 DE=-2.79D-06 OVMax= 4.27D-03

 Cycle  11  Pass 1  IDiag  1:
 E= -710.505340973072     Delta-E=       -0.000001517797 Rises=F Damp=F
 DIIS: error= 9.11D-06 at cycle  11 NSaved=  11.
 NSaved=11 IEnMin=11 EnMin= -710.505340973072     IErMin=11 ErrMin= 9.11D-06
 ErrMax= 9.11D-06  0.00D+00 EMaxC= 1.00D-01 BMatC= 4.86D-09 BMatP= 1.10D-07
 IDIUse=1 WtCom= 1.00D+00 WtEn= 0.00D+00
 Coeff-Com:  0.229D-04 0.155D-03-0.227D-02 0.484D-03-0.277D-02 0.132D-02
 Coeff-Com:  0.561D-01 0.341D-01-0.205D+00-0.123D+00 0.124D+01
 Coeff:      0.229D-04 0.155D-03-0.227D-02 0.484D-03-0.277D-02 0.132D-02
 Coeff:      0.561D-01 0.341D-01-0.205D+00-0.123D+00 0.124D+01
 Gap=     0.050 Goal=   None    Shift=    0.000
 RMSDP=1.07D-05 MaxDP=1.25D-04 DE=-1.52D-06 OVMax= 7.27D-04

 Cycle  12  Pass 1  IDiag  1:
 E= -710.505341011545     Delta-E=       -0.000000038473 Rises=F Damp=F
 DIIS: error= 2.99D-06 at cycle  12 NSaved=  12.
 NSaved=12 IEnMin=12 EnMin= -710.505341011545     IErMin=12 ErrMin= 2.99D-06
 ErrMax= 2.99D-06  0.00D+00 EMaxC= 1.00D-01 BMatC= 1.07D-09 BMatP= 4.86D-09
 IDIUse=1 WtCom= 1.00D+00 WtEn= 0.00D+00
 Coeff-Com:  0.413D-04-0.728D-04-0.653D-03-0.178D-03-0.496D-03-0.729D-03
 Coeff-Com:  0.196D-01 0.258D-01-0.566D-01-0.507D-01 0.128D+00 0.936D+00
 Coeff:      0.413D-04-0.728D-04-0.653D-03-0.178D-03-0.496D-03-0.729D-03
 Coeff:      0.196D-01 0.258D-01-0.566D-01-0.507D-01 0.128D+00 0.936D+00
 Gap=     0.050 Goal=   None    Shift=    0.000
 RMSDP=8.99D-07 MaxDP=7.29D-06 DE=-3.85D-08 OVMax= 6.72D-05

 Cycle  13  Pass 1  IDiag  1:
 E= -710.505341013128     Delta-E=       -0.000000001583 Rises=F Damp=F
 DIIS: error= 2.11D-06 at cycle  13 NSaved=  13.
 NSaved=13 IEnMin=13 EnMin= -710.505341013128     IErMin=13 ErrMin= 2.11D-06
 ErrMax= 2.11D-06  0.00D+00 EMaxC= 1.00D-01 BMatC= 2.62D-10 BMatP= 1.07D-09
 IDIUse=1 WtCom= 1.00D+00 WtEn= 0.00D+00
 Coeff-Com:  0.127D-04 0.161D-04 0.608D-04 0.840D-04-0.221D-03-0.167D-02
 Coeff-Com: -0.417D-02 0.895D-02 0.761D-02-0.197D-02-0.112D+00 0.116D+00
 Coeff-Com:  0.987D+00
 Coeff:      0.127D-04 0.161D-04 0.608D-04 0.840D-04-0.221D-03-0.167D-02
 Coeff:     -0.417D-02 0.895D-02 0.761D-02-0.197D-02-0.112D+00 0.116D+00
 Coeff:      0.987D+00
 Gap=     0.050 Goal=   None    Shift=    0.000
 RMSDP=3.69D-07 MaxDP=3.43D-06 DE=-1.58D-09 OVMax= 2.83D-05

 Cycle  14  Pass 1  IDiag  1:
 E= -710.505341013538     Delta-E=       -0.000000000410 Rises=F Damp=F
 DIIS: error= 2.80D-07 at cycle  14 NSaved=  14.
 NSaved=14 IEnMin=14 EnMin= -710.505341013538     IErMin=14 ErrMin= 2.80D-07
 ErrMax= 2.80D-07  0.00D+00 EMaxC= 1.00D-01 BMatC= 6.70D-12 BMatP= 2.62D-10
 IDIUse=1 WtCom= 1.00D+00 WtEn= 0.00D+00
 Coeff-Com: -0.278D-05-0.502D-07 0.664D-04-0.280D-05 0.438D-04-0.257D-03
 Coeff-Com: -0.105D-02 0.358D-03 0.187D-02 0.156D-02-0.467D-03-0.654D-01
 Coeff-Com: -0.234D+00 0.130D+01
 Coeff:     -0.278D-05-0.502D-07 0.664D-04-0.280D-05 0.438D-04-0.257D-03
 Coeff:     -0.105D-02 0.358D-03 0.187D-02 0.156D-02-0.467D-03-0.654D-01
 Coeff:     -0.234D+00 0.130D+01
 Gap=     0.050 Goal=   None    Shift=    0.000
 RMSDP=1.32D-07 MaxDP=1.26D-06 DE=-4.10D-10 OVMax= 9.82D-06

 Cycle  15  Pass 1  IDiag  1:
 E= -710.505341013555     Delta-E=       -0.000000000017 Rises=F Damp=F
 DIIS: error= 4.87D-08 at cycle  15 NSaved=  15.
 NSaved=15 IEnMin=15 EnMin= -710.505341013555     IErMin=15 ErrMin= 4.87D-08
 ErrMax= 4.87D-08  0.00D+00 EMaxC= 1.00D-01 BMatC= 2.48D-13 BMatP= 6.70D-12
 IDIUse=1 WtCom= 1.00D+00 WtEn= 0.00D+00
 Coeff-Com: -0.343D-06 0.397D-06 0.262D-05-0.354D-05 0.159D-04-0.118D-04
 Coeff-Com:  0.164D-03 0.276D-04-0.498D-03-0.188D-03 0.395D-02-0.795D-02
 Coeff-Com: -0.593D-01 0.127D+00 0.937D+00
 Coeff:     -0.343D-06 0.397D-06 0.262D-05-0.354D-05 0.159D-04-0.118D-04
 Coeff:      0.164D-03 0.276D-04-0.498D-03-0.188D-03 0.395D-02-0.795D-02
 Coeff:     -0.593D-01 0.127D+00 0.937D+00
 Gap=     0.050 Goal=   None    Shift=    0.000
 RMSDP=1.42D-08 MaxDP=1.17D-07 DE=-1.73D-11 OVMax= 8.56D-07

 Cycle  16  Pass 1  IDiag  1:
 E= -710.505341013557     Delta-E=       -0.000000000002 Rises=F Damp=F
 DIIS: error= 3.88D-08 at cycle  16 NSaved=  16.
 NSaved=16 IEnMin=16 EnMin= -710.505341013557     IErMin=16 ErrMin= 3.88D-08
 ErrMax= 3.88D-08  0.00D+00 EMaxC= 1.00D-01 BMatC= 8.80D-14 BMatP= 2.48D-13
 IDIUse=1 WtCom= 1.00D+00 WtEn= 0.00D+00
 Coeff-Com: -0.178D-06-0.163D-06 0.105D-05-0.419D-06 0.329D-05 0.385D-04
 Coeff-Com: -0.764D-04-0.325D-03 0.376D-03 0.355D-03-0.104D-02-0.224D-03
 Coeff-Com:  0.245D-01-0.832D-01 0.194D-01 0.104D+01
 Coeff:     -0.178D-06-0.163D-06 0.105D-05-0.419D-06 0.329D-05 0.385D-04
 Coeff:     -0.764D-04-0.325D-03 0.376D-03 0.355D-03-0.104D-02-0.224D-03
 Coeff:      0.245D-01-0.832D-01 0.194D-01 0.104D+01
 Gap=     0.050 Goal=   None    Shift=    0.000
 RMSDP=5.91D-09 MaxDP=6.87D-08 DE=-2.05D-12 OVMax= 3.61D-07

 SCF Done:  E(RB3LYP) =  -710.505341014     A.U. after   16 cycles
            NFock= 16  Conv=0.59D-08     -V/T= 2.0026
 KE= 7.086653393928D+02 PE=-2.174561724962D+03 EE= 5.144576409199D+02
 Leave Link  502 at Mon Oct 10 16:34:22 2016, MaxMem=  2097152000 cpu:         9.3
 (Enter /share/apps/g09/l701.exe)
 Compute integral first derivatives.
 ... and contract with generalized density number  0.
 Leave Link  701 at Mon Oct 10 16:34:23 2016, MaxMem=  2097152000 cpu:         1.0
 (Enter /share/apps/g09/l702.exe)
 L702 exits ... SP integral derivatives will be done elsewhere.
 Leave Link  702 at Mon Oct 10 16:34:23 2016, MaxMem=  2097152000 cpu:         0.2
 (Enter /share/apps/g09/l703.exe)
 Compute integral first derivatives, UseDBF=F ICtDFT=           0.
 Integral derivatives from FoFJK, PRISM(SPDF).
 Calling FoFJK, ICntrl=      2127 FMM=F ISym2X=0 I1Cent= 0 IOpClX= 0 NMat=1 NMatS=1 NMatT=0.
 FoFJK:  IHMeth= 1 ICntrl=    2127 DoSepK=F KAlg= 0 I1Cent=   0 FoldK=F
 IRaf=         0 NMat=   1 IRICut=       1 DoRegI=T DoRafI=F ISym2E= 0.
 FoFCou: FMM=F IPFlag=           0 FMFlag=      100000 FMFlg1=         800
         NFxFlg=           0 DoJE=F BraDBF=F KetDBF=F FulRan=T
         wScrn=  0.000000 ICntrl=    2127 IOpCl=  0 I1Cent=           0 NGrid=           0
         NMat0=    1 NMatS0=      1 NMatT0=    0 NMatD0=    1 NMtDS0=    0 NMtDT0=    0
 Symmetry not used in FoFCou.
 Leave Link  703 at Mon Oct 10 16:34:23 2016, MaxMem=  2097152000 cpu:         2.3
 (Enter /share/apps/g09/l716.exe)
 Dipole        = 2.81282367D-02 6.36554445D-01 2.00890349D-01
 ***** Axes restored to original set *****
 -------------------------------------------------------------------
 Center     Atomic                   Forces (Hartrees/Bohr)
 Number     Number              X              Y              Z
 -------------------------------------------------------------------
      1       13          -0.020974126   -0.012683070    0.024667893
      2       13          -0.020837556   -0.011933484   -0.024421154
      3        8          -0.000769318   -0.008576448    0.000321740
      4        8          -0.003365556    0.007807405   -0.000155127
      5        8           0.045946556    0.025385596   -0.000413352
 -------------------------------------------------------------------
 Cartesian Forces:  Max     0.045946556 RMS     0.018769704
 Leave Link  716 at Mon Oct 10 16:34:23 2016, MaxMem=  2097152000 cpu:         0.2
 (Enter /share/apps/g09/l103.exe)

 GradGradGradGradGradGradGradGradGradGradGradGradGradGradGradGradGradGrad
 Berny optimization.
 Using GEDIIS/GDIIS optimizer.
 FormGI is forming the generalized inverse of G from B-inverse, IUseBI=4.
 Internal  Forces:  Max     0.030827024 RMS     0.012050102
 Search for a local minimum.
 Step number   5 out of a maximum of   25
 All quantities printed in internal units (Hartrees-Bohrs-Radians)
 RMS Force = .12050D-01 SwitMx=.10000D-02 MixMth= 1
 Mixed Optimization -- RFO/linear search
 Update second derivatives using D2CorX and points    4    5
 DE= -2.45D-02 DEPred=-1.76D-02 R= 1.39D+00
 TightC=F SS=  1.41D+00  RLast= 4.99D-01 DXNew= 8.4853D-01 1.4970D+00
 Trust test= 1.39D+00 RLast= 4.99D-01 DXMaxT set to 8.49D-01
 The second derivative matrix:
                          R1        R2        R3        R4        R5
           R1           0.25191
           R2          -0.02222   0.18161
           R3          -0.04567   0.03254   1.18870
           R4          -0.00830  -0.00791  -0.01976   0.02905
           R5          -0.02250   0.03258   0.03215  -0.00818   0.18031
           R6          -0.04584   0.03293  -0.91332  -0.01954   0.03254
           R7          -0.00810  -0.00769  -0.01937  -0.01265  -0.00796
           A1           0.01344  -0.00047   0.00400  -0.00680  -0.00061
           A2           0.00506  -0.00140   0.00207  -0.00924  -0.00158
           A3           0.00512   0.02200   0.01835  -0.00735   0.02196
           A4           0.01349  -0.00042   0.00397  -0.00658  -0.00056
           A5           0.00496  -0.00140   0.00207  -0.00932  -0.00159
           A6           0.00513   0.02177   0.01785  -0.00755   0.02173
           D1          -0.00671   0.00210   0.00159   0.00061   0.00211
           D2           0.00658  -0.00223  -0.00213  -0.00052  -0.00224
                          R6        R7        A1        A2        A3
           R6           1.19032
           R7          -0.01916   0.02910
           A1           0.00433  -0.00662   0.25706
           A2           0.00235  -0.00901   0.00157   0.24836
           A3           0.01848  -0.00717   0.00939   0.00584   0.27867
           A4           0.00430  -0.00641   0.00711   0.00165   0.00934
           A5           0.00235  -0.00909   0.00152  -0.00170   0.00581
           A6           0.01799  -0.00736   0.00933   0.00571   0.02852
           D1           0.00150   0.00059  -0.00356  -0.00196  -0.00275
           D2          -0.00205  -0.00050   0.00345   0.00188   0.00244
                          A4        A5        A6        D1        D2
           A4           0.25715
           A5           0.00160   0.24823
           A6           0.00928   0.00568   0.27837
           D1          -0.00357  -0.00195  -0.00277   0.00269
           D2           0.00347   0.00187   0.00247  -0.00038   0.00268
 ITU=  1  0  0  1  0
 Use linear search instead of GDIIS.
 Linear search step of   0.932 exceeds DXMaxT=   0.849 but not scaled.
 Quartic linear search produced a step of  1.86904.
 Iteration  1 RMS(Cart)=  0.08603870 RMS(Int)=  0.15401725
 Iteration  2 RMS(Cart)=  0.04992301 RMS(Int)=  0.08129002
 Iteration  3 RMS(Cart)=  0.05031250 RMS(Int)=  0.00998154
 Iteration  4 RMS(Cart)=  0.00614618 RMS(Int)=  0.00453947
 Iteration  5 RMS(Cart)=  0.00002208 RMS(Int)=  0.00453944
 Iteration  6 RMS(Cart)=  0.00000021 RMS(Int)=  0.00453944
 ITry= 1 IFail=0 DXMaxC= 5.15D-01 DCOld= 1.00D+10 DXMaxT= 8.49D-01 DXLimC= 3.00D+00 Rises=F
 Variable       Old X    -DE/DX   Delta X   Delta X   Delta X     New X
                                 (Linear)    (Quad)   (Total)
    R1        4.63375  -0.00490  -0.08724   0.00000  -0.09716   4.53658
    R2        3.47157  -0.00313  -0.09589   0.00000  -0.09347   3.37810
    R3        3.46936  -0.00524  -0.16532   0.00000  -0.16240   3.30697
    R4        4.43690  -0.03083  -0.62492   0.00000  -0.62380   3.81309
    R5        3.47499  -0.00356  -0.10092   0.00000  -0.09839   3.37660
    R6        3.46621  -0.00496  -0.16507   0.00000  -0.16210   3.30411
    R7        4.46091  -0.03020  -0.61893   0.00000  -0.61773   3.84318
    A1        1.58992  -0.00173  -0.03407   0.00000  -0.04092   1.54900
    A2        1.30735  -0.00839  -0.05595   0.00000  -0.06014   1.24721
    A3        1.49862   0.00546  -0.05167   0.00000  -0.05668   1.44194
    A4        1.58984  -0.00169  -0.03269   0.00000  -0.03957   1.55027
    A5        1.30112  -0.00844  -0.05651   0.00000  -0.06039   1.24073
    A6        1.49273   0.00521  -0.05333   0.00000  -0.05828   1.43444
    D1       -1.61016   0.00259   0.01808   0.00000   0.01909  -1.59107
    D2        1.61225  -0.00246  -0.01555   0.00000  -0.01634   1.59590
         Item               Value     Threshold  Converged?
 Maximum Force            0.030827     0.000450     NO 
 RMS     Force            0.012050     0.000300     NO 
 Maximum Displacement     0.514674     0.001800     NO 
 RMS     Displacement     0.174002     0.001200     NO 
 Predicted change in Energy=-3.412164D-02
 Lowest energy point so far.  Saving SCF results.
 GradGradGradGradGradGradGradGradGradGradGradGradGradGradGradGradGradGrad

 Leave Link  103 at Mon Oct 10 16:34:23 2016, MaxMem=  2097152000 cpu:         0.1
 (Enter /share/apps/g09/l202.exe)
                          Input orientation:                          
 ---------------------------------------------------------------------
 Center     Atomic      Atomic             Coordinates (Angstroms)
 Number     Number       Type             X           Y           Z
 ---------------------------------------------------------------------
      1         13           0        0.041178    0.030549   -1.199025
      2         13           0        0.055027    0.035003    1.201588
      3          8           0       -0.307235    1.308351    0.001555
      4          8           0        1.035399   -0.769846   -0.001821
      5          8           0       -1.454368   -0.604057   -0.002305
 ---------------------------------------------------------------------
                    Distance matrix (angstroms):
                    1          2          3          4          5
     1  Al   0.000000
     2  Al   2.400657   0.000000
     3  O    1.787613   1.786820   0.000000
     4  O    1.749972   1.748458   2.474182   0.000000
     5  O    2.017802   2.033723   2.230074   2.495280   0.000000
 Stoichiometry    Al2O3
 Framework group  C1[X(Al2O3)]
 Deg. of freedom     9
 Full point group                 C1      NOp   1
 RotChk:  IX=2 Diff= 5.81D-01
 Largest Abelian subgroup         C1      NOp   1
 Largest concise Abelian subgroup C1      NOp   1
                         Standard orientation:                         
 ---------------------------------------------------------------------
 Center     Atomic      Atomic             Coordinates (Angstroms)
 Number     Number       Type             X           Y           Z
 ---------------------------------------------------------------------
      1         13           0       -1.196483    0.129916    0.088982
      2         13           0        1.203967    0.103357    0.071890
      3          8           0        0.002290   -0.725545    1.102240
      4          8           0        0.016059    1.344554   -0.252780
      5          8           0       -0.030510   -0.998078   -1.110876
 ---------------------------------------------------------------------
 Rotational constants (GHZ):      5.3446114      4.2719444      3.8353577
 Leave Link  202 at Mon Oct 10 16:34:23 2016, MaxMem=  2097152000 cpu:         0.1
 (Enter /share/apps/g09/l301.exe)
 Standard basis: 6-311G (5D, 7F)
 Ernie: Thresh=  0.10000D-02 Tol=  0.10000D-05 Strict=F.
 There are    81 symmetry adapted cartesian basis functions of A   symmetry.
 There are    81 symmetry adapted basis functions of A   symmetry.
    81 basis functions,   158 primitive gaussians,    81 cartesian basis functions
    25 alpha electrons       25 beta electrons
       nuclear repulsion energy       258.5470548785 Hartrees.
 IExCor=  402 DFT=T Ex+Corr=B3LYP ExCW=0 ScaHFX=  0.200000
 ScaDFX=  0.800000  0.720000  1.000000  0.810000 ScalE2=  1.000000  1.000000
 IRadAn=      0 IRanWt=     -1 IRanGd=            0 ICorTp=0 IEmpDi=  4
 NAtoms=    5 NActive=    5 NUniq=    5 SFac= 1.00D+00 NAtFMM=   60 NAOKFM=F Big=F
 Integral buffers will be    131072 words long.
 Raffenetti 2 integral format.
 Two-electron integral symmetry is turned on.
 Leave Link  301 at Mon Oct 10 16:34:23 2016, MaxMem=  2097152000 cpu:         0.5
 (Enter /share/apps/g09/l302.exe)
 NPDir=0 NMtPBC=     1 NCelOv=     1 NCel=       1 NClECP=     1 NCelD=      1
         NCelK=      1 NCelE2=     1 NClLst=     1 CellRange=     0.0.
 One-electron integrals computed using PRISM.
 NBasis=    81 RedAO= T EigKep=  1.18D-02  NBF=    81
 NBsUse=    81 1.00D-06 EigRej= -1.00D+00 NBFU=    81
 Precomputing XC quadrature grid using
 IXCGrd= 4 IRadAn=           0 IRanWt=          -1 IRanGd=           0 AccXCQ= 0.00D+00.
 Generated NRdTot=       0 NPtTot=           0 NUsed=           0 NTot=          32
 NSgBfM=    81    81    81    81    81 MxSgAt=     5 MxSgA2=     5.
 Leave Link  302 at Mon Oct 10 16:34:23 2016, MaxMem=  2097152000 cpu:         1.1
 (Enter /share/apps/g09/l303.exe)
 DipDrv:  MaxL=1.
 Leave Link  303 at Mon Oct 10 16:34:23 2016, MaxMem=  2097152000 cpu:         0.2
 (Enter /share/apps/g09/l401.exe)
 Initial guess from the checkpoint file:  "Al2O3.chk"
 B after Tr=     0.000000    0.000000    0.000000
         Rot=    0.978692   -0.204823    0.003395   -0.014055 Ang= -23.70 deg.
 Guess basis will be translated and rotated to current coordinates.
 JPrj=2 DoOrth=T DoCkMO=T.
 Generating alternative initial guess.
 ExpMin= 4.14D-02 ExpMax= 5.49D+04 ExpMxC= 1.87D+03 IAcc=2 IRadAn=         4 AccDes= 0.00D+00
 Harris functional with IExCor=  402 and IRadAn=       4 diagonalized for initial guess.
 HarFok:  IExCor=  402 AccDes= 0.00D+00 IRadAn=         4 IDoV= 1 UseB2=F ITyADJ=14
 ICtDFT=  3500011 ScaDFX=  1.000000  1.000000  1.000000  1.000000
 FoFCou: FMM=F IPFlag=           0 FMFlag=      100000 FMFlg1=           0
         NFxFlg=           0 DoJE=T BraDBF=F KetDBF=T FulRan=T
         wScrn=  0.000000 ICntrl=     500 IOpCl=  0 I1Cent=   200000004 NGrid=           0
         NMat0=    1 NMatS0=      1 NMatT0=    0 NMatD0=    1 NMtDS0=    0 NMtDT0=    0
 Petite list used in FoFCou.
 Harris En= -710.833934424900    
 Leave Link  401 at Mon Oct 10 16:34:24 2016, MaxMem=  2097152000 cpu:         1.9
 (Enter /share/apps/g09/l502.exe)
 Closed shell SCF:
 Using DIIS extrapolation, IDIIS=  1040.
 Integral symmetry usage will be decided dynamically.
 Keep R1 ints in memory in canonical form, NReq=6457899.
 IVT=       39492 IEndB=       39492 NGot=  2097152000 MDV=  2091596328
 LenX=  2091596328 LenY=  2091589326
 Requested convergence on RMS density matrix=1.00D-08 within 128 cycles.
 Requested convergence on MAX density matrix=1.00D-06.
 Requested convergence on             energy=1.00D-06.
 No special actions if energy rises.
 FoFCou: FMM=F IPFlag=           0 FMFlag=           0 FMFlg1=           0
         NFxFlg=           0 DoJE=F BraDBF=F KetDBF=F FulRan=T
         wScrn=  0.000000 ICntrl=     600 IOpCl=  0 I1Cent=           0 NGrid=           0
         NMat0=    1 NMatS0=   3321 NMatT0=    0 NMatD0=    1 NMtDS0=    0 NMtDT0=    0
 Symmetry not used in FoFCou.

 Cycle   1  Pass 1  IDiag  1:
 E= -710.503429037684    
 DIIS: error= 8.66D-03 at cycle   1 NSaved=   1.
 NSaved= 1 IEnMin= 1 EnMin= -710.503429037684     IErMin= 1 ErrMin= 8.66D-03
 ErrMax= 8.66D-03  0.00D+00 EMaxC= 1.00D-01 BMatC= 9.22D-03 BMatP= 9.22D-03
 IDIUse=3 WtCom= 9.13D-01 WtEn= 8.66D-02
 Coeff-Com:  0.100D+01
 Coeff-En:   0.100D+01
 Coeff:      0.100D+01
 Gap=     0.581 Goal=   None    Shift=    0.000
 GapD=    0.581 DampG=2.000 DampE=1.000 DampFc=2.0000 IDamp=-1.
 RMSDP=4.37D-03 MaxDP=5.53D-02              OVMax= 1.65D-01

 Cycle   2  Pass 1  IDiag  1:
 E= -710.451615512431     Delta-E=        0.051813525253 Rises=F Damp=F
 DIIS: error= 3.75D-02 at cycle   2 NSaved=   2.
 NSaved= 2 IEnMin= 1 EnMin= -710.503429037684     IErMin= 1 ErrMin= 8.66D-03
 ErrMax= 3.75D-02  0.00D+00 EMaxC= 1.00D-01 BMatC= 7.57D-02 BMatP= 9.22D-03
 IDIUse=2 WtCom= 0.00D+00 WtEn= 1.00D+00
 Coeff-En:   0.795D+00 0.205D+00
 Coeff:      0.795D+00 0.205D+00
 Gap=     0.046 Goal=   None    Shift=    0.000
 RMSDP=3.98D-03 MaxDP=5.59D-02 DE= 5.18D-02 OVMax= 2.45D-01

 Cycle   3  Pass 1  IDiag  1:
 E= -710.514215650408     Delta-E=       -0.062600137976 Rises=F Damp=F
 DIIS: error= 1.51D-02 at cycle   3 NSaved=   3.
 NSaved= 3 IEnMin= 3 EnMin= -710.514215650408     IErMin= 1 ErrMin= 8.66D-03
 ErrMax= 1.51D-02  0.00D+00 EMaxC= 1.00D-01 BMatC= 1.23D-02 BMatP= 9.22D-03
 IDIUse=2 WtCom= 0.00D+00 WtEn= 1.00D+00
 Coeff-En:   0.000D+00 0.233D+00 0.767D+00
 Coeff:      0.000D+00 0.233D+00 0.767D+00
 Gap=     0.037 Goal=   None    Shift=    0.000
 RMSDP=3.81D-03 MaxDP=4.79D-02 DE=-6.26D-02 OVMax= 2.03D-01

 Cycle   4  Pass 1  IDiag  1:
 E= -710.472088224433     Delta-E=        0.042127425975 Rises=F Damp=F
 DIIS: error= 2.13D-02 at cycle   4 NSaved=   4.
 NSaved= 4 IEnMin= 3 EnMin= -710.514215650408     IErMin= 1 ErrMin= 8.66D-03
 ErrMax= 2.13D-02  0.00D+00 EMaxC= 1.00D-01 BMatC= 5.55D-02 BMatP= 9.22D-03
 IDIUse=2 WtCom= 0.00D+00 WtEn= 1.00D+00
 EnCoef did    12 forward-backward iterations
 Coeff-En:   0.000D+00 0.991D-01 0.703D+00 0.198D+00
 Coeff:      0.000D+00 0.991D-01 0.703D+00 0.198D+00
 Gap=     0.046 Goal=   None    Shift=    0.000
 RMSDP=1.93D-03 MaxDP=2.00D-02 DE= 4.21D-02 OVMax= 1.34D-01

 Cycle   5  Pass 1  IDiag  1:
 E= -710.516881426755     Delta-E=       -0.044793202322 Rises=F Damp=F
 DIIS: error= 1.41D-02 at cycle   5 NSaved=   5.
 NSaved= 5 IEnMin= 5 EnMin= -710.516881426755     IErMin= 1 ErrMin= 8.66D-03
 ErrMax= 1.41D-02  0.00D+00 EMaxC= 1.00D-01 BMatC= 1.02D-02 BMatP= 9.22D-03
 IDIUse=2 WtCom= 0.00D+00 WtEn= 1.00D+00
 Coeff-En:   0.000D+00 0.000D+00 0.464D+00 0.000D+00 0.536D+00
 Coeff:      0.000D+00 0.000D+00 0.464D+00 0.000D+00 0.536D+00
 Gap=     0.046 Goal=   None    Shift=    0.000
 RMSDP=1.34D-03 MaxDP=2.03D-02 DE=-4.48D-02 OVMax= 6.84D-02

 Cycle   6  Pass 1  IDiag  1:
 E= -710.521312729829     Delta-E=       -0.004431303074 Rises=F Damp=F
 DIIS: error= 7.77D-03 at cycle   6 NSaved=   6.
 NSaved= 6 IEnMin= 6 EnMin= -710.521312729829     IErMin= 6 ErrMin= 7.77D-03
 ErrMax= 7.77D-03  0.00D+00 EMaxC= 1.00D-01 BMatC= 6.84D-03 BMatP= 9.22D-03
 IDIUse=3 WtCom= 9.22D-01 WtEn= 7.77D-02
 EnCoef did     7 forward-backward iterations
 Coeff-Com: -0.142D-01-0.467D-01 0.171D+00-0.127D+00 0.620D+00 0.397D+00
 Coeff-En:   0.000D+00 0.000D+00 0.307D+00 0.000D+00 0.423D+00 0.270D+00
 Coeff:     -0.131D-01-0.431D-01 0.182D+00-0.117D+00 0.604D+00 0.387D+00
 Gap=     0.047 Goal=   None    Shift=    0.000
 RMSDP=6.64D-04 MaxDP=7.35D-03 DE=-4.43D-03 OVMax= 3.40D-02

 Cycle   7  Pass 1  IDiag  1:
 E= -710.527215677461     Delta-E=       -0.005902947633 Rises=F Damp=F
 DIIS: error= 7.71D-04 at cycle   7 NSaved=   7.
 NSaved= 7 IEnMin= 7 EnMin= -710.527215677461     IErMin= 7 ErrMin= 7.71D-04
 ErrMax= 7.71D-04  0.00D+00 EMaxC= 1.00D-01 BMatC= 6.69D-05 BMatP= 6.84D-03
 IDIUse=3 WtCom= 9.92D-01 WtEn= 7.71D-03
 Coeff-Com: -0.158D-02 0.175D-01-0.617D-01-0.130D-01-0.131D-01 0.104D+00
 Coeff-Com:  0.968D+00
 Coeff-En:   0.000D+00 0.000D+00 0.000D+00 0.000D+00 0.000D+00 0.000D+00
 Coeff-En:   0.100D+01
 Coeff:     -0.157D-02 0.174D-01-0.612D-01-0.129D-01-0.130D-01 0.103D+00
 Coeff:      0.969D+00
 Gap=     0.047 Goal=   None    Shift=    0.000
 RMSDP=2.41D-04 MaxDP=2.27D-03 DE=-5.90D-03 OVMax= 1.97D-02

 Cycle   8  Pass 1  IDiag  1:
 E= -710.527374058528     Delta-E=       -0.000158381066 Rises=F Damp=F
 DIIS: error= 2.51D-04 at cycle   8 NSaved=   8.
 NSaved= 8 IEnMin= 8 EnMin= -710.527374058528     IErMin= 8 ErrMin= 2.51D-04
 ErrMax= 2.51D-04  0.00D+00 EMaxC= 1.00D-01 BMatC= 4.11D-06 BMatP= 6.69D-05
 IDIUse=3 WtCom= 9.97D-01 WtEn= 2.51D-03
 Coeff-Com:  0.769D-03 0.590D-02-0.530D-02 0.690D-02-0.423D-01-0.520D-01
 Coeff-Com: -0.406D+00 0.149D+01
 Coeff-En:   0.000D+00 0.000D+00 0.000D+00 0.000D+00 0.000D+00 0.000D+00
 Coeff-En:   0.000D+00 0.100D+01
 Coeff:      0.767D-03 0.588D-02-0.529D-02 0.688D-02-0.422D-01-0.519D-01
 Coeff:     -0.405D+00 0.149D+01
 Gap=     0.047 Goal=   None    Shift=    0.000
 RMSDP=2.56D-04 MaxDP=2.36D-03 DE=-1.58D-04 OVMax= 1.85D-02

 Cycle   9  Pass 1  IDiag  1:
 E= -710.527432387087     Delta-E=       -0.000058328560 Rises=F Damp=F
 DIIS: error= 2.35D-04 at cycle   9 NSaved=   9.
 NSaved= 9 IEnMin= 9 EnMin= -710.527432387087     IErMin= 9 ErrMin= 2.35D-04
 ErrMax= 2.35D-04  0.00D+00 EMaxC= 1.00D-01 BMatC= 5.42D-06 BMatP= 4.11D-06
 IDIUse=3 WtCom= 9.97D-01 WtEn= 2.51D-03
 Coeff-Com:  0.373D-03 0.729D-02 0.488D-02 0.547D-02-0.428D-01-0.581D-01
 Coeff-Com: -0.632D+00 0.119D+01 0.522D+00
 Coeff-En:   0.000D+00 0.000D+00 0.000D+00 0.000D+00 0.000D+00 0.000D+00
 Coeff-En:   0.000D+00 0.000D+00 0.100D+01
 Coeff:      0.372D-03 0.727D-02 0.487D-02 0.545D-02-0.427D-01-0.580D-01
 Coeff:     -0.631D+00 0.119D+01 0.523D+00
 Gap=     0.046 Goal=   None    Shift=    0.000
 RMSDP=1.27D-04 MaxDP=1.11D-03 DE=-5.83D-05 OVMax= 9.76D-03

 Cycle  10  Pass 1  IDiag  1:
 E= -710.527453710328     Delta-E=       -0.000021323241 Rises=F Damp=F
 DIIS: error= 9.21D-05 at cycle  10 NSaved=  10.
 NSaved=10 IEnMin=10 EnMin= -710.527453710328     IErMin=10 ErrMin= 9.21D-05
 ErrMax= 9.21D-05  0.00D+00 EMaxC= 1.00D-01 BMatC= 9.02D-07 BMatP= 4.11D-06
 IDIUse=1 WtCom= 1.00D+00 WtEn= 0.00D+00
 Coeff-Com: -0.547D-03 0.811D-02 0.238D-02 0.542D-03-0.286D-01-0.206D-01
 Coeff-Com: -0.331D+00 0.286D+00 0.278D+00 0.806D+00
 Coeff:     -0.547D-03 0.811D-02 0.238D-02 0.542D-03-0.286D-01-0.206D-01
 Coeff:     -0.331D+00 0.286D+00 0.278D+00 0.806D+00
 Gap=     0.046 Goal=   None    Shift=    0.000
 RMSDP=1.01D-04 MaxDP=9.01D-04 DE=-2.13D-05 OVMax= 8.22D-03

 Cycle  11  Pass 1  IDiag  1:
 E= -710.527459153959     Delta-E=       -0.000005443631 Rises=F Damp=F
 DIIS: error= 7.01D-05 at cycle  11 NSaved=  11.
 NSaved=11 IEnMin=11 EnMin= -710.527459153959     IErMin=11 ErrMin= 7.01D-05
 ErrMax= 7.01D-05  0.00D+00 EMaxC= 1.00D-01 BMatC= 5.44D-07 BMatP= 9.02D-07
 IDIUse=1 WtCom= 1.00D+00 WtEn= 0.00D+00
 Coeff-Com: -0.444D-03 0.308D-03 0.491D-02 0.166D-03-0.323D-03-0.353D-02
 Coeff-Com: -0.604D-03-0.913D-01-0.358D-01 0.377D+00 0.749D+00
 Coeff:     -0.444D-03 0.308D-03 0.491D-02 0.166D-03-0.323D-03-0.353D-02
 Coeff:     -0.604D-03-0.913D-01-0.358D-01 0.377D+00 0.749D+00
 Gap=     0.046 Goal=   None    Shift=    0.000
 RMSDP=1.47D-05 MaxDP=1.73D-04 DE=-5.44D-06 OVMax= 9.24D-04

 Cycle  12  Pass 1  IDiag  1:
 E= -710.527459786647     Delta-E=       -0.000000632688 Rises=F Damp=F
 DIIS: error= 2.87D-05 at cycle  12 NSaved=  12.
 NSaved=12 IEnMin=12 EnMin= -710.527459786647     IErMin=12 ErrMin= 2.87D-05
 ErrMax= 2.87D-05  0.00D+00 EMaxC= 1.00D-01 BMatC= 8.01D-08 BMatP= 5.44D-07
 IDIUse=1 WtCom= 1.00D+00 WtEn= 0.00D+00
 Coeff-Com: -0.478D-04 0.435D-04 0.113D-03 0.721D-04-0.502D-03 0.816D-03
 Coeff-Com:  0.320D-01-0.751D-01 0.199D-01 0.469D-01-0.144D+00 0.112D+01
 Coeff:     -0.478D-04 0.435D-04 0.113D-03 0.721D-04-0.502D-03 0.816D-03
 Coeff:      0.320D-01-0.751D-01 0.199D-01 0.469D-01-0.144D+00 0.112D+01
 Gap=     0.046 Goal=   None    Shift=    0.000
 RMSDP=6.09D-06 MaxDP=5.00D-05 DE=-6.33D-07 OVMax= 3.56D-04

 Cycle  13  Pass 1  IDiag  1:
 E= -710.527459885675     Delta-E=       -0.000000099028 Rises=F Damp=F
 DIIS: error= 9.56D-06 at cycle  13 NSaved=  13.
 NSaved=13 IEnMin=13 EnMin= -710.527459885675     IErMin=13 ErrMin= 9.56D-06
 ErrMax= 9.56D-06  0.00D+00 EMaxC= 1.00D-01 BMatC= 4.37D-09 BMatP= 8.01D-08
 IDIUse=1 WtCom= 1.00D+00 WtEn= 0.00D+00
 Coeff-Com:  0.105D-04 0.213D-03-0.404D-03 0.724D-04-0.131D-02 0.792D-04
 Coeff-Com:  0.116D-02-0.617D-03 0.640D-02-0.530D-02-0.566D-01-0.406D-01
 Coeff-Com:  0.110D+01
 Coeff:      0.105D-04 0.213D-03-0.404D-03 0.724D-04-0.131D-02 0.792D-04
 Coeff:      0.116D-02-0.617D-03 0.640D-02-0.530D-02-0.566D-01-0.406D-01
 Coeff:      0.110D+01
 Gap=     0.046 Goal=   None    Shift=    0.000
 RMSDP=1.90D-06 MaxDP=1.68D-05 DE=-9.90D-08 OVMax= 1.24D-04

 Cycle  14  Pass 1  IDiag  1:
 E= -710.527459891390     Delta-E=       -0.000000005715 Rises=F Damp=F
 DIIS: error= 3.91D-06 at cycle  14 NSaved=  14.
 NSaved=14 IEnMin=14 EnMin= -710.527459891390     IErMin=14 ErrMin= 3.91D-06
 ErrMax= 3.91D-06  0.00D+00 EMaxC= 1.00D-01 BMatC= 8.25D-10 BMatP= 4.37D-09
 IDIUse=1 WtCom= 1.00D+00 WtEn= 0.00D+00
 Coeff-Com: -0.269D-05-0.295D-04 0.575D-04 0.510D-04 0.153D-03-0.227D-03
 Coeff-Com: -0.315D-03 0.216D-02-0.212D-02-0.395D-02 0.819D-02-0.416D-01
 Coeff-Com:  0.141D+00 0.897D+00
 Coeff:     -0.269D-05-0.295D-04 0.575D-04 0.510D-04 0.153D-03-0.227D-03
 Coeff:     -0.315D-03 0.216D-02-0.212D-02-0.395D-02 0.819D-02-0.416D-01
 Coeff:      0.141D+00 0.897D+00
 Gap=     0.046 Goal=   None    Shift=    0.000
 RMSDP=4.02D-07 MaxDP=4.87D-06 DE=-5.71D-09 OVMax= 2.15D-05

 Cycle  15  Pass 1  IDiag  1:
 E= -710.527459892392     Delta-E=       -0.000000001002 Rises=F Damp=F
 DIIS: error= 3.33D-07 at cycle  15 NSaved=  15.
 NSaved=15 IEnMin=15 EnMin= -710.527459892392     IErMin=15 ErrMin= 3.33D-07
 ErrMax= 3.33D-07  0.00D+00 EMaxC= 1.00D-01 BMatC= 8.90D-12 BMatP= 8.25D-10
 IDIUse=1 WtCom= 1.00D+00 WtEn= 0.00D+00
 Coeff-Com:  0.227D-06-0.146D-04 0.369D-04-0.809D-05 0.884D-04-0.718D-05
 Coeff-Com: -0.144D-02 0.131D-02 0.522D-03 0.275D-02 0.483D-02-0.136D-01
 Coeff-Com: -0.112D+00-0.198D+00 0.132D+01
 Coeff:      0.227D-06-0.146D-04 0.369D-04-0.809D-05 0.884D-04-0.718D-05
 Coeff:     -0.144D-02 0.131D-02 0.522D-03 0.275D-02 0.483D-02-0.136D-01
 Coeff:     -0.112D+00-0.198D+00 0.132D+01
 Gap=     0.046 Goal=   None    Shift=    0.000
 RMSDP=2.06D-07 MaxDP=1.74D-06 DE=-1.00D-09 OVMax= 1.73D-05

 Cycle  16  Pass 1  IDiag  1:
 E= -710.527459892437     Delta-E=       -0.000000000045 Rises=F Damp=F
 DIIS: error= 2.22D-07 at cycle  16 NSaved=  16.
 NSaved=16 IEnMin=16 EnMin= -710.527459892437     IErMin=16 ErrMin= 2.22D-07
 ErrMax= 2.22D-07  0.00D+00 EMaxC= 1.00D-01 BMatC= 6.31D-12 BMatP= 8.90D-12
 IDIUse=1 WtCom= 1.00D+00 WtEn= 0.00D+00
 Coeff-Com:  0.704D-06 0.127D-05-0.593D-05-0.148D-05-0.134D-04 0.490D-07
 Coeff-Com:  0.498D-04 0.231D-03-0.167D-03-0.351D-03 0.683D-03-0.349D-02
 Coeff-Com: -0.228D-01-0.477D-01 0.173D+00 0.900D+00
 Coeff:      0.704D-06 0.127D-05-0.593D-05-0.148D-05-0.134D-04 0.490D-07
 Coeff:      0.498D-04 0.231D-03-0.167D-03-0.351D-03 0.683D-03-0.349D-02
 Coeff:     -0.228D-01-0.477D-01 0.173D+00 0.900D+00
 Gap=     0.046 Goal=   None    Shift=    0.000
 RMSDP=4.99D-08 MaxDP=4.98D-07 DE=-4.50D-11 OVMax= 3.47D-06

 Cycle  17  Pass 1  IDiag  1:
 E= -710.527459892441     Delta-E=       -0.000000000005 Rises=F Damp=F
 DIIS: error= 9.32D-08 at cycle  17 NSaved=  17.
 NSaved=17 IEnMin=17 EnMin= -710.527459892441     IErMin=17 ErrMin= 9.32D-08
 ErrMax= 9.32D-08  0.00D+00 EMaxC= 1.00D-01 BMatC= 5.69D-13 BMatP= 6.31D-12
 IDIUse=1 WtCom= 1.00D+00 WtEn= 0.00D+00
 Coeff-Com:  0.347D-07 0.190D-05-0.300D-05 0.121D-05-0.126D-04 0.502D-06
 Coeff-Com:  0.142D-03-0.181D-03 0.146D-04-0.913D-04-0.567D-03 0.244D-02
 Coeff-Com:  0.416D-02-0.992D-02-0.924D-01 0.258D+00 0.839D+00
 Coeff:      0.347D-07 0.190D-05-0.300D-05 0.121D-05-0.126D-04 0.502D-06
 Coeff:      0.142D-03-0.181D-03 0.146D-04-0.913D-04-0.567D-03 0.244D-02
 Coeff:      0.416D-02-0.992D-02-0.924D-01 0.258D+00 0.839D+00
 Gap=     0.046 Goal=   None    Shift=    0.000
 RMSDP=1.14D-08 MaxDP=9.54D-08 DE=-4.55D-12 OVMax= 8.39D-07

 Cycle  18  Pass 1  IDiag  1:
 E= -710.527459892442     Delta-E=        0.000000000000 Rises=F Damp=F
 DIIS: error= 4.46D-08 at cycle  18 NSaved=  18.
 NSaved=18 IEnMin=18 EnMin= -710.527459892442     IErMin=18 ErrMin= 4.46D-08
 ErrMax= 4.46D-08  0.00D+00 EMaxC= 1.00D-01 BMatC= 1.03D-13 BMatP= 5.69D-13
 IDIUse=1 WtCom= 1.00D+00 WtEn= 0.00D+00
 Large coefficients: NSaved= 18 BigCof=    0.00 CofMax=   10.00 Det=-6.69D-15
 Inversion failed.  Reducing to 17 matrices.
 Large coefficients: NSaved= 17 BigCof=    0.00 CofMax=   10.00 Det=-8.65D-15
 Inversion failed.  Reducing to 16 matrices.
 Large coefficients: NSaved= 16 BigCof=    0.00 CofMax=   10.00 Det=-9.13D-15
 Inversion failed.  Reducing to 15 matrices.
 Coeff-Com: -0.219D-06 0.426D-06 0.986D-06 0.255D-04-0.511D-04-0.161D-04
 Coeff-Com: -0.111D-04-0.106D-04 0.642D-03 0.189D-02-0.965D-03-0.233D-01
 Coeff-Com:  0.125D-01 0.522D-01 0.957D+00
 Coeff:     -0.219D-06 0.426D-06 0.986D-06 0.255D-04-0.511D-04-0.161D-04
 Coeff:     -0.111D-04-0.106D-04 0.642D-03 0.189D-02-0.965D-03-0.233D-01
 Coeff:      0.125D-01 0.522D-01 0.957D+00
 Gap=     0.046 Goal=   None    Shift=    0.000
 RMSDP=5.32D-09 MaxDP=4.43D-08 DE=-3.41D-13 OVMax= 4.40D-07

 SCF Done:  E(RB3LYP) =  -710.527459892     A.U. after   18 cycles
            NFock= 18  Conv=0.53D-08     -V/T= 2.0018
 KE= 7.092443082592D+02 PE=-2.210324893692D+03 EE= 5.320060706622D+02
 Leave Link  502 at Mon Oct 10 16:34:25 2016, MaxMem=  2097152000 cpu:        10.6
 (Enter /share/apps/g09/l701.exe)
 Compute integral first derivatives.
 ... and contract with generalized density number  0.
 Leave Link  701 at Mon Oct 10 16:34:25 2016, MaxMem=  2097152000 cpu:         1.0
 (Enter /share/apps/g09/l702.exe)
 L702 exits ... SP integral derivatives will be done elsewhere.
 Leave Link  702 at Mon Oct 10 16:34:25 2016, MaxMem=  2097152000 cpu:         0.2
 (Enter /share/apps/g09/l703.exe)
 Compute integral first derivatives, UseDBF=F ICtDFT=           0.
 Integral derivatives from FoFJK, PRISM(SPDF).
 Calling FoFJK, ICntrl=      2127 FMM=F ISym2X=0 I1Cent= 0 IOpClX= 0 NMat=1 NMatS=1 NMatT=0.
 FoFJK:  IHMeth= 1 ICntrl=    2127 DoSepK=F KAlg= 0 I1Cent=   0 FoldK=F
 IRaf=         0 NMat=   1 IRICut=       1 DoRegI=T DoRafI=F ISym2E= 0.
 FoFCou: FMM=F IPFlag=           0 FMFlag=      100000 FMFlg1=         800
         NFxFlg=           0 DoJE=F BraDBF=F KetDBF=F FulRan=T
         wScrn=  0.000000 ICntrl=    2127 IOpCl=  0 I1Cent=           0 NGrid=           0
         NMat0=    1 NMatS0=      1 NMatT0=    0 NMatD0=    1 NMtDS0=    0 NMtDT0=    0
 Symmetry not used in FoFCou.
 Leave Link  703 at Mon Oct 10 16:34:26 2016, MaxMem=  2097152000 cpu:         2.4
 (Enter /share/apps/g09/l716.exe)
 Dipole        = 6.38645246D-04 2.82468356D-01 2.67360716D-01
 ***** Axes restored to original set *****
 -------------------------------------------------------------------
 Center     Atomic                   Forces (Hartrees/Bohr)
 Number     Number              X              Y              Z
 -------------------------------------------------------------------
      1       13          -0.022828364   -0.011836541   -0.015081088
      2       13          -0.023366472   -0.011804032    0.015454572
      3        8          -0.010389872    0.035889059   -0.000159490
      4        8           0.055778747   -0.025750326   -0.000569048
      5        8           0.000805961    0.013501840    0.000355053
 -------------------------------------------------------------------
 Cartesian Forces:  Max     0.055778747 RMS     0.021858018
 Leave Link  716 at Mon Oct 10 16:34:26 2016, MaxMem=  2097152000 cpu:         0.2
 (Enter /share/apps/g09/l103.exe)

 GradGradGradGradGradGradGradGradGradGradGradGradGradGradGradGradGradGrad
 Berny optimization.
 Using GEDIIS/GDIIS optimizer.
 FormGI is forming the generalized inverse of G from B-inverse, IUseBI=4.
 Internal  Forces:  Max     0.034072649 RMS     0.020244668
 Search for a local minimum.
 Step number   6 out of a maximum of   25
 All quantities printed in internal units (Hartrees-Bohrs-Radians)
 RMS Force = .20245D-01 SwitMx=.10000D-02 MixMth= 1
 Mixed Optimization -- RFO/linear search
 Update second derivatives using D2CorX and points    5    6
 The second derivative matrix:
                          R1        R2        R3        R4        R5
           R1           0.25183
           R2          -0.02100   0.16652
           R3          -0.04465   0.01783   1.17561
           R4          -0.01020   0.00632  -0.00047   0.03909
           R5          -0.02131   0.01767   0.01772   0.00631   0.16560
           R6          -0.04483   0.01822  -0.92639  -0.00020   0.01812
           R7          -0.00991   0.00580  -0.00108  -0.00316   0.00578
           A1           0.01389  -0.00562  -0.00126  -0.00297  -0.00572
           A2           0.00537  -0.00521  -0.00167  -0.00573  -0.00535
           A3           0.00629   0.00743   0.00421   0.00666   0.00757
           A4           0.01395  -0.00560  -0.00134  -0.00284  -0.00569
           A5           0.00524  -0.00499  -0.00138  -0.00570  -0.00513
           A6           0.00628   0.00745   0.00403   0.00656   0.00759
           D1          -0.00688   0.00329   0.00326   0.00167   0.00332
           D2           0.00676  -0.00349  -0.00394  -0.00184  -0.00353
                          R6        R7        A1        A2        A3
           R6           1.17727
           R7          -0.00082   0.03808
           A1          -0.00093  -0.00298   0.25534
           A2          -0.00139  -0.00568   0.00027   0.24739
           A3           0.00435   0.00613   0.00441   0.00216   0.26461
           A4          -0.00102  -0.00286   0.00539   0.00034   0.00433
           A5          -0.00109  -0.00566   0.00028  -0.00261   0.00235
           A6           0.00417   0.00602   0.00441   0.00209   0.01470
           D1           0.00317   0.00160  -0.00324  -0.00167  -0.00158
           D2          -0.00386  -0.00175   0.00313   0.00157   0.00120
                          A4        A5        A6        D1        D2
           A4           0.25543
           A5           0.00036   0.24738
           A6           0.00434   0.00228   0.26479
           D1          -0.00327  -0.00164  -0.00159   0.00280
           D2           0.00316   0.00154   0.00121  -0.00051   0.00284
 ITU=  0  1  0  0  1  0
 Use linear search instead of GDIIS.
     Eigenvalues ---    0.03244   0.06292   0.12267   0.14885   0.16903
     Eigenvalues ---    0.18923   0.24936   0.30651   1.82739
 RFO step:  Lambda=-2.35621510D-02 EMin= 3.24432197D-02
 Quartic linear search produced a step of -0.09812.
 Iteration  1 RMS(Cart)=  0.09688473 RMS(Int)=  0.00975902
 Iteration  2 RMS(Cart)=  0.00542789 RMS(Int)=  0.00492899
 Iteration  3 RMS(Cart)=  0.00001691 RMS(Int)=  0.00492897
 Iteration  4 RMS(Cart)=  0.00000018 RMS(Int)=  0.00492897
 ITry= 1 IFail=0 DXMaxC= 2.11D-01 DCOld= 1.00D+10 DXMaxT= 8.49D-01 DXLimC= 3.00D+00 Rises=F
 Variable       Old X    -DE/DX   Delta X   Delta X   Delta X     New X
                                 (Linear)    (Quad)   (Total)
    R1        4.53658  -0.00876   0.00953  -0.02402  -0.02513   4.51145
    R2        3.37810   0.02518   0.00917   0.09863   0.10990   3.48800
    R3        3.30697   0.03368   0.01593   0.08977   0.10862   3.41559
    R4        3.81309  -0.00851   0.06120  -0.26489  -0.20187   3.61123
    R5        3.37660   0.02529   0.00965   0.09959   0.11140   3.48800
    R6        3.30411   0.03407   0.01590   0.08994   0.10880   3.41290
    R7        3.84318  -0.00908   0.06061  -0.26856  -0.20614   3.63704
    A1        1.54900   0.00580   0.00402  -0.00979  -0.00972   1.53927
    A2        1.24721  -0.00142   0.00590  -0.02109  -0.01996   1.22725
    A3        1.44194   0.03337   0.00556   0.10198   0.09976   1.54170
    A4        1.55027   0.00565   0.00388  -0.01017  -0.01025   1.54002
    A5        1.24073  -0.00122   0.00593  -0.01983  -0.01878   1.22195
    A6        1.43444   0.03334   0.00572   0.10270   0.10064   1.53508
    D1       -1.59107   0.00492  -0.00187   0.04201   0.04335  -1.54772
    D2        1.59590  -0.00534   0.00160  -0.04351  -0.04488   1.55103
         Item               Value     Threshold  Converged?
 Maximum Force            0.034073     0.000450     NO 
 RMS     Force            0.020245     0.000300     NO 
 Maximum Displacement     0.210549     0.001800     NO 
 RMS     Displacement     0.097060     0.001200     NO 
 Predicted change in Energy=-1.352150D-02
 Lowest energy point so far.  Saving SCF results.
 GradGradGradGradGradGradGradGradGradGradGradGradGradGradGradGradGradGrad

 Leave Link  103 at Mon Oct 10 16:34:26 2016, MaxMem=  2097152000 cpu:         0.1
 (Enter /share/apps/g09/l202.exe)
                          Input orientation:                          
 ---------------------------------------------------------------------
 Center     Atomic      Atomic             Coordinates (Angstroms)
 Number     Number       Type             X           Y           Z
 ---------------------------------------------------------------------
      1         13           0       -0.018600   -0.040377   -1.192218
      2         13           0       -0.006037   -0.036482    1.195103
      3          8           0       -0.317005    1.336040    0.000805
      4          8           0        1.146816   -0.742585   -0.002435
      5          8           0       -1.435174   -0.516596   -0.001264
 ---------------------------------------------------------------------
                    Distance matrix (angstroms):
                    1          2          3          4          5
     1  Al   0.000000
     2  Al   2.387358   0.000000
     3  O    1.845772   1.845769   0.000000
     4  O    1.807450   1.806031   2.542334   0.000000
     5  O    1.910978   1.924639   2.163924   2.591862   0.000000
 Stoichiometry    Al2O3
 Framework group  C1[X(Al2O3)]
 Deg. of freedom     9
 Full point group                 C1      NOp   1
 RotChk:  IX=0 Diff= 6.71D-02
 Largest Abelian subgroup         C1      NOp   1
 Largest concise Abelian subgroup C1      NOp   1
                         Standard orientation:                         
 ---------------------------------------------------------------------
 Center     Atomic      Atomic             Coordinates (Angstroms)
 Number     Number       Type             X           Y           Z
 ---------------------------------------------------------------------
      1         13           0       -1.190709    0.110219    0.019246
      2         13           0        1.196426    0.079863    0.007330
      3          8           0       -0.002990   -0.793618    1.105190
      4          8           0        0.020575    1.446748   -0.096337
      5          8           0       -0.026877   -0.962013   -1.052039
 ---------------------------------------------------------------------
 Rotational constants (GHZ):      5.2504349      4.4217187      3.7228681
 Leave Link  202 at Mon Oct 10 16:34:26 2016, MaxMem=  2097152000 cpu:         0.1
 (Enter /share/apps/g09/l301.exe)
 Standard basis: 6-311G (5D, 7F)
 Ernie: Thresh=  0.10000D-02 Tol=  0.10000D-05 Strict=F.
 There are    81 symmetry adapted cartesian basis functions of A   symmetry.
 There are    81 symmetry adapted basis functions of A   symmetry.
    81 basis functions,   158 primitive gaussians,    81 cartesian basis functions
    25 alpha electrons       25 beta electrons
       nuclear repulsion energy       257.4472869123 Hartrees.
 IExCor=  402 DFT=T Ex+Corr=B3LYP ExCW=0 ScaHFX=  0.200000
 ScaDFX=  0.800000  0.720000  1.000000  0.810000 ScalE2=  1.000000  1.000000
 IRadAn=      0 IRanWt=     -1 IRanGd=            0 ICorTp=0 IEmpDi=  4
 NAtoms=    5 NActive=    5 NUniq=    5 SFac= 1.00D+00 NAtFMM=   60 NAOKFM=F Big=F
 Integral buffers will be    131072 words long.
 Raffenetti 2 integral format.
 Two-electron integral symmetry is turned on.
 Leave Link  301 at Mon Oct 10 16:34:26 2016, MaxMem=  2097152000 cpu:         0.5
 (Enter /share/apps/g09/l302.exe)
 NPDir=0 NMtPBC=     1 NCelOv=     1 NCel=       1 NClECP=     1 NCelD=      1
         NCelK=      1 NCelE2=     1 NClLst=     1 CellRange=     0.0.
 One-electron integrals computed using PRISM.
 NBasis=    81 RedAO= T EigKep=  1.15D-02  NBF=    81
 NBsUse=    81 1.00D-06 EigRej= -1.00D+00 NBFU=    81
 Precomputing XC quadrature grid using
 IXCGrd= 4 IRadAn=           0 IRanWt=          -1 IRanGd=           0 AccXCQ= 0.00D+00.
 Generated NRdTot=       0 NPtTot=           0 NUsed=           0 NTot=          32
 NSgBfM=    81    81    81    81    81 MxSgAt=     5 MxSgA2=     5.
 Leave Link  302 at Mon Oct 10 16:34:26 2016, MaxMem=  2097152000 cpu:         1.1
 (Enter /share/apps/g09/l303.exe)
 DipDrv:  MaxL=1.
 Leave Link  303 at Mon Oct 10 16:34:26 2016, MaxMem=  2097152000 cpu:         0.2
 (Enter /share/apps/g09/l401.exe)
 Initial guess from the checkpoint file:  "Al2O3.chk"
 B after Tr=     0.000000    0.000000    0.000000
         Rot=    0.999739   -0.022774    0.001487    0.000825 Ang=  -2.62 deg.
 Guess basis will be translated and rotated to current coordinates.
 JPrj=2 DoOrth=T DoCkMO=T.
 Generating alternative initial guess.
 ExpMin= 4.14D-02 ExpMax= 5.49D+04 ExpMxC= 1.87D+03 IAcc=2 IRadAn=         4 AccDes= 0.00D+00
 Harris functional with IExCor=  402 and IRadAn=       4 diagonalized for initial guess.
 HarFok:  IExCor=  402 AccDes= 0.00D+00 IRadAn=         4 IDoV= 1 UseB2=F ITyADJ=14
 ICtDFT=  3500011 ScaDFX=  1.000000  1.000000  1.000000  1.000000
 FoFCou: FMM=F IPFlag=           0 FMFlag=      100000 FMFlg1=           0
         NFxFlg=           0 DoJE=T BraDBF=F KetDBF=T FulRan=T
         wScrn=  0.000000 ICntrl=     500 IOpCl=  0 I1Cent=   200000004 NGrid=           0
         NMat0=    1 NMatS0=      1 NMatT0=    0 NMatD0=    1 NMtDS0=    0 NMtDT0=    0
 Petite list used in FoFCou.
 Harris En= -710.837027896705    
 Leave Link  401 at Mon Oct 10 16:34:26 2016, MaxMem=  2097152000 cpu:         1.9
 (Enter /share/apps/g09/l502.exe)
 Closed shell SCF:
 Using DIIS extrapolation, IDIIS=  1040.
 Integral symmetry usage will be decided dynamically.
 Keep R1 ints in memory in canonical form, NReq=6457899.
 IVT=       39492 IEndB=       39492 NGot=  2097152000 MDV=  2091596328
 LenX=  2091596328 LenY=  2091589326
 Requested convergence on RMS density matrix=1.00D-08 within 128 cycles.
 Requested convergence on MAX density matrix=1.00D-06.
 Requested convergence on             energy=1.00D-06.
 No special actions if energy rises.
 FoFCou: FMM=F IPFlag=           0 FMFlag=           0 FMFlg1=           0
         NFxFlg=           0 DoJE=F BraDBF=F KetDBF=F FulRan=T
         wScrn=  0.000000 ICntrl=     600 IOpCl=  0 I1Cent=           0 NGrid=           0
         NMat0=    1 NMatS0=   3321 NMatT0=    0 NMatD0=    1 NMtDS0=    0 NMtDT0=    0
 Symmetry not used in FoFCou.

 Cycle   1  Pass 1  IDiag  1:
 E= -710.526946446945    
 DIIS: error= 8.37D-03 at cycle   1 NSaved=   1.
 NSaved= 1 IEnMin= 1 EnMin= -710.526946446945     IErMin= 1 ErrMin= 8.37D-03
 ErrMax= 8.37D-03  0.00D+00 EMaxC= 1.00D-01 BMatC= 7.08D-03 BMatP= 7.08D-03
 IDIUse=3 WtCom= 9.16D-01 WtEn= 8.37D-02
 Coeff-Com:  0.100D+01
 Coeff-En:   0.100D+01
 Coeff:      0.100D+01
 Gap=     0.569 Goal=   None    Shift=    0.000
 GapD=    0.569 DampG=2.000 DampE=1.000 DampFc=2.0000 IDamp=-1.
 RMSDP=3.90D-03 MaxDP=4.49D-02              OVMax= 2.13D-01

 Cycle   2  Pass 1  IDiag  1:
 E= -710.435234368442     Delta-E=        0.091712078503 Rises=F Damp=F
 DIIS: error= 3.85D-02 at cycle   2 NSaved=   2.
 NSaved= 2 IEnMin= 1 EnMin= -710.526946446945     IErMin= 1 ErrMin= 8.37D-03
 ErrMax= 3.85D-02  0.00D+00 EMaxC= 1.00D-01 BMatC= 1.19D-01 BMatP= 7.08D-03
 IDIUse=2 WtCom= 0.00D+00 WtEn= 1.00D+00
 Coeff-En:   0.857D+00 0.143D+00
 Coeff:      0.857D+00 0.143D+00
 Gap=     0.040 Goal=   None    Shift=    0.000
 RMSDP=2.04D-03 MaxDP=2.12D-02 DE= 9.17D-02 OVMax= 1.19D-01

 Cycle   3  Pass 1  IDiag  1:
 E= -710.533341622954     Delta-E=       -0.098107254512 Rises=F Damp=F
 DIIS: error= 8.28D-03 at cycle   3 NSaved=   3.
 NSaved= 3 IEnMin= 3 EnMin= -710.533341622954     IErMin= 3 ErrMin= 8.28D-03
 ErrMax= 8.28D-03  0.00D+00 EMaxC= 1.00D-01 BMatC= 7.17D-03 BMatP= 7.08D-03
 IDIUse=3 WtCom= 9.17D-01 WtEn= 8.28D-02
 Coeff-Com:  0.382D+00-0.814D-01 0.699D+00
 Coeff-En:   0.330D+00 0.000D+00 0.670D+00
 Coeff:      0.378D+00-0.747D-01 0.697D+00
 Gap=     0.046 Goal=   None    Shift=    0.000
 RMSDP=2.40D-03 MaxDP=2.62D-02 DE=-9.81D-02 OVMax= 1.81D-01

 Cycle   4  Pass 1  IDiag  1:
 E= -710.519114587562     Delta-E=        0.014227035392 Rises=F Damp=F
 DIIS: error= 1.67D-02 at cycle   4 NSaved=   4.
 NSaved= 4 IEnMin= 3 EnMin= -710.533341622954     IErMin= 3 ErrMin= 8.28D-03
 ErrMax= 1.67D-02  0.00D+00 EMaxC= 1.00D-01 BMatC= 1.98D-02 BMatP= 7.08D-03
 IDIUse=2 WtCom= 0.00D+00 WtEn= 1.00D+00
 EnCoef did     6 forward-backward iterations
 Coeff-En:   0.136D+00 0.000D+00 0.640D+00 0.224D+00
 Coeff:      0.136D+00 0.000D+00 0.640D+00 0.224D+00
 Gap=     0.039 Goal=   None    Shift=    0.000
 RMSDP=2.37D-03 MaxDP=2.79D-02 DE= 1.42D-02 OVMax= 1.54D-01

 Cycle   5  Pass 1  IDiag  1:
 E= -710.514643592167     Delta-E=        0.004470995395 Rises=F Damp=F
 DIIS: error= 1.98D-02 at cycle   5 NSaved=   5.
 NSaved= 5 IEnMin= 3 EnMin= -710.533341622954     IErMin= 3 ErrMin= 8.28D-03
 ErrMax= 1.98D-02  0.00D+00 EMaxC= 1.00D-01 BMatC= 2.99D-02 BMatP= 7.08D-03
 IDIUse=2 WtCom= 0.00D+00 WtEn= 1.00D+00
 EnCoef did     2 forward-backward iterations
 Coeff-En:   0.000D+00 0.000D+00 0.596D+00 0.190D+00 0.214D+00
 Coeff:      0.000D+00 0.000D+00 0.596D+00 0.190D+00 0.214D+00
 Gap=     0.042 Goal=   None    Shift=    0.000
 RMSDP=9.39D-04 MaxDP=1.16D-02 DE= 4.47D-03 OVMax= 6.16D-02

 Cycle   6  Pass 1  IDiag  1:
 E= -710.538251316903     Delta-E=       -0.023607724736 Rises=F Damp=F
 DIIS: error= 4.36D-03 at cycle   6 NSaved=   6.
 NSaved= 6 IEnMin= 6 EnMin= -710.538251316903     IErMin= 6 ErrMin= 4.36D-03
 ErrMax= 4.36D-03  0.00D+00 EMaxC= 1.00D-01 BMatC= 2.25D-03 BMatP= 7.08D-03
 IDIUse=3 WtCom= 9.56D-01 WtEn= 4.36D-02
 Coeff-Com: -0.667D-02-0.789D-02 0.428D+00 0.838D-01 0.625D-01 0.440D+00
 Coeff-En:   0.000D+00 0.000D+00 0.314D+00 0.000D+00 0.000D+00 0.686D+00
 Coeff:     -0.637D-02-0.754D-02 0.423D+00 0.802D-01 0.598D-01 0.451D+00
 Gap=     0.042 Goal=   None    Shift=    0.000
 RMSDP=3.50D-04 MaxDP=4.30D-03 DE=-2.36D-02 OVMax= 1.93D-02

 Cycle   7  Pass 1  IDiag  1:
 E= -710.540213495551     Delta-E=       -0.001962178647 Rises=F Damp=F
 DIIS: error= 6.07D-04 at cycle   7 NSaved=   7.
 NSaved= 7 IEnMin= 7 EnMin= -710.540213495551     IErMin= 7 ErrMin= 6.07D-04
 ErrMax= 6.07D-04  0.00D+00 EMaxC= 1.00D-01 BMatC= 5.79D-05 BMatP= 2.25D-03
 IDIUse=3 WtCom= 9.94D-01 WtEn= 6.07D-03
 Coeff-Com: -0.918D-02 0.161D-02 0.115D+00-0.262D-01-0.530D-01 0.391D+00
 Coeff-Com:  0.581D+00
 Coeff-En:   0.000D+00 0.000D+00 0.000D+00 0.000D+00 0.000D+00 0.000D+00
 Coeff-En:   0.100D+01
 Coeff:     -0.912D-02 0.160D-02 0.114D+00-0.261D-01-0.527D-01 0.389D+00
 Coeff:      0.584D+00
 Gap=     0.043 Goal=   None    Shift=    0.000
 RMSDP=6.87D-05 MaxDP=9.32D-04 DE=-1.96D-03 OVMax= 3.63D-03

 Cycle   8  Pass 1  IDiag  1:
 E= -710.540268194205     Delta-E=       -0.000054698654 Rises=F Damp=F
 DIIS: error= 1.19D-04 at cycle   8 NSaved=   8.
 NSaved= 8 IEnMin= 8 EnMin= -710.540268194205     IErMin= 8 ErrMin= 1.19D-04
 ErrMax= 1.19D-04  0.00D+00 EMaxC= 1.00D-01 BMatC= 1.59D-06 BMatP= 5.79D-05
 IDIUse=3 WtCom= 9.99D-01 WtEn= 1.19D-03
 Coeff-Com: -0.222D-03-0.781D-03-0.291D-02-0.112D-01-0.546D-02 0.238D-01
 Coeff-Com:  0.567D-01 0.940D+00
 Coeff-En:   0.000D+00 0.000D+00 0.000D+00 0.000D+00 0.000D+00 0.000D+00
 Coeff-En:   0.000D+00 0.100D+01
 Coeff:     -0.221D-03-0.780D-03-0.290D-02-0.112D-01-0.545D-02 0.237D-01
 Coeff:      0.566D-01 0.940D+00
 Gap=     0.043 Goal=   None    Shift=    0.000
 RMSDP=2.88D-05 MaxDP=2.63D-04 DE=-5.47D-05 OVMax= 1.72D-03

 Cycle   9  Pass 1  IDiag  1:
 E= -710.540271043019     Delta-E=       -0.000002848815 Rises=F Damp=F
 DIIS: error= 4.56D-05 at cycle   9 NSaved=   9.
 NSaved= 9 IEnMin= 9 EnMin= -710.540271043019     IErMin= 9 ErrMin= 4.56D-05
 ErrMax= 4.56D-05  0.00D+00 EMaxC= 1.00D-01 BMatC= 1.75D-07 BMatP= 1.59D-06
 IDIUse=1 WtCom= 1.00D+00 WtEn= 0.00D+00
 Coeff-Com:  0.482D-03 0.217D-03-0.762D-02 0.119D-02 0.111D-02-0.994D-02
 Coeff-Com: -0.499D-01 0.770D-01 0.987D+00
 Coeff:      0.482D-03 0.217D-03-0.762D-02 0.119D-02 0.111D-02-0.994D-02
 Coeff:     -0.499D-01 0.770D-01 0.987D+00
 Gap=     0.043 Goal=   None    Shift=    0.000
 RMSDP=1.51D-05 MaxDP=1.44D-04 DE=-2.85D-06 OVMax= 7.61D-04

 Cycle  10  Pass 1  IDiag  1:
 E= -710.540271464759     Delta-E=       -0.000000421740 Rises=F Damp=F
 DIIS: error= 1.33D-05 at cycle  10 NSaved=  10.
 NSaved=10 IEnMin=10 EnMin= -710.540271464759     IErMin=10 ErrMin= 1.33D-05
 ErrMax= 1.33D-05  0.00D+00 EMaxC= 1.00D-01 BMatC= 3.94D-08 BMatP= 1.75D-07
 IDIUse=1 WtCom= 1.00D+00 WtEn= 0.00D+00
 Coeff-Com:  0.349D-03 0.264D-03-0.464D-02 0.206D-02 0.117D-02-0.821D-02
 Coeff-Com: -0.453D-01-0.749D-01 0.640D+00 0.489D+00
 Coeff:      0.349D-03 0.264D-03-0.464D-02 0.206D-02 0.117D-02-0.821D-02
 Coeff:     -0.453D-01-0.749D-01 0.640D+00 0.489D+00
 Gap=     0.043 Goal=   None    Shift=    0.000
 RMSDP=7.46D-06 MaxDP=1.31D-04 DE=-4.22D-07 OVMax= 3.85D-04

 Cycle  11  Pass 1  IDiag  1:
 E= -710.540271572351     Delta-E=       -0.000000107592 Rises=F Damp=F
 DIIS: error= 9.09D-06 at cycle  11 NSaved=  11.
 NSaved=11 IEnMin=11 EnMin= -710.540271572351     IErMin=11 ErrMin= 9.09D-06
 ErrMax= 9.09D-06  0.00D+00 EMaxC= 1.00D-01 BMatC= 1.23D-08 BMatP= 3.94D-08
 IDIUse=1 WtCom= 1.00D+00 WtEn= 0.00D+00
 Coeff-Com: -0.107D-04 0.254D-04 0.112D-02 0.316D-03-0.794D-04 0.117D-02
 Coeff-Com: -0.915D-02-0.864D-01-0.111D+00 0.334D+00 0.870D+00
 Coeff:     -0.107D-04 0.254D-04 0.112D-02 0.316D-03-0.794D-04 0.117D-02
 Coeff:     -0.915D-02-0.864D-01-0.111D+00 0.334D+00 0.870D+00
 Gap=     0.043 Goal=   None    Shift=    0.000
 RMSDP=5.57D-06 MaxDP=5.45D-05 DE=-1.08D-07 OVMax= 3.58D-04

 Cycle  12  Pass 1  IDiag  1:
 E= -710.540271617792     Delta-E=       -0.000000045442 Rises=F Damp=F
 DIIS: error= 3.71D-06 at cycle  12 NSaved=  12.
 NSaved=12 IEnMin=12 EnMin= -710.540271617792     IErMin=12 ErrMin= 3.71D-06
 ErrMax= 3.71D-06  0.00D+00 EMaxC= 1.00D-01 BMatC= 9.96D-10 BMatP= 1.23D-08
 IDIUse=1 WtCom= 1.00D+00 WtEn= 0.00D+00
 Coeff-Com: -0.134D-04-0.345D-04 0.578D-03-0.312D-03-0.138D-03 0.108D-02
 Coeff-Com:  0.107D-02 0.393D-02-0.641D-01-0.314D-01 0.426D-01 0.105D+01
 Coeff:     -0.134D-04-0.345D-04 0.578D-03-0.312D-03-0.138D-03 0.108D-02
 Coeff:      0.107D-02 0.393D-02-0.641D-01-0.314D-01 0.426D-01 0.105D+01
 Gap=     0.043 Goal=   None    Shift=    0.000
 RMSDP=1.20D-06 MaxDP=9.97D-06 DE=-4.54D-08 OVMax= 8.63D-05

 Cycle  13  Pass 1  IDiag  1:
 E= -710.540271619979     Delta-E=       -0.000000002187 Rises=F Damp=F
 DIIS: error= 1.09D-06 at cycle  13 NSaved=  13.
 NSaved=13 IEnMin=13 EnMin= -710.540271619979     IErMin=13 ErrMin= 1.09D-06
 ErrMax= 1.09D-06  0.00D+00 EMaxC= 1.00D-01 BMatC= 8.54D-11 BMatP= 9.96D-10
 IDIUse=1 WtCom= 1.00D+00 WtEn= 0.00D+00
 Coeff-Com: -0.470D-07 0.627D-05-0.420D-04-0.259D-04-0.218D-04 0.529D-05
 Coeff-Com:  0.459D-03 0.825D-02 0.871D-02-0.280D-01-0.686D-01 0.699D-01
 Coeff-Com:  0.101D+01
 Coeff:     -0.470D-07 0.627D-05-0.420D-04-0.259D-04-0.218D-04 0.529D-05
 Coeff:      0.459D-03 0.825D-02 0.871D-02-0.280D-01-0.686D-01 0.699D-01
 Coeff:      0.101D+01
 Gap=     0.043 Goal=   None    Shift=    0.000
 RMSDP=2.30D-07 MaxDP=1.85D-06 DE=-2.19D-09 OVMax= 1.16D-05

 Cycle  14  Pass 1  IDiag  1:
 E= -710.540271620127     Delta-E=       -0.000000000148 Rises=F Damp=F
 DIIS: error= 1.85D-07 at cycle  14 NSaved=  14.
 NSaved=14 IEnMin=14 EnMin= -710.540271620127     IErMin=14 ErrMin= 1.85D-07
 ErrMax= 1.85D-07  0.00D+00 EMaxC= 1.00D-01 BMatC= 3.80D-12 BMatP= 8.54D-11
 IDIUse=1 WtCom= 1.00D+00 WtEn= 0.00D+00
 Coeff-Com:  0.183D-06 0.487D-06-0.199D-04 0.240D-05 0.126D-04-0.290D-04
 Coeff-Com:  0.110D-04-0.533D-03 0.123D-02 0.380D-02 0.506D-02-0.528D-01
 Coeff-Com: -0.819D-01 0.113D+01
 Coeff:      0.183D-06 0.487D-06-0.199D-04 0.240D-05 0.126D-04-0.290D-04
 Coeff:      0.110D-04-0.533D-03 0.123D-02 0.380D-02 0.506D-02-0.528D-01
 Coeff:     -0.819D-01 0.113D+01
 Gap=     0.043 Goal=   None    Shift=    0.000
 RMSDP=7.47D-08 MaxDP=6.91D-07 DE=-1.48D-10 OVMax= 5.09D-06

 Cycle  15  Pass 1  IDiag  1:
 E= -710.540271620135     Delta-E=       -0.000000000008 Rises=F Damp=F
 DIIS: error= 1.15D-07 at cycle  15 NSaved=  15.
 NSaved=15 IEnMin=15 EnMin= -710.540271620135     IErMin=15 ErrMin= 1.15D-07
 ErrMax= 1.15D-07  0.00D+00 EMaxC= 1.00D-01 BMatC= 1.42D-12 BMatP= 3.80D-12
 IDIUse=1 WtCom= 1.00D+00 WtEn= 0.00D+00
 Coeff-Com:  0.624D-06 0.135D-06-0.265D-05-0.166D-06-0.172D-06 0.276D-04
 Coeff-Com: -0.714D-04-0.108D-02-0.158D-02 0.323D-02 0.859D-02-0.518D-02
 Coeff-Com: -0.127D+00-0.766D-01 0.120D+01
 Coeff:      0.624D-06 0.135D-06-0.265D-05-0.166D-06-0.172D-06 0.276D-04
 Coeff:     -0.714D-04-0.108D-02-0.158D-02 0.323D-02 0.859D-02-0.518D-02
 Coeff:     -0.127D+00-0.766D-01 0.120D+01
 Gap=     0.043 Goal=   None    Shift=    0.000
 RMSDP=3.76D-08 MaxDP=2.72D-07 DE=-8.19D-12 OVMax= 2.25D-06

 Cycle  16  Pass 1  IDiag  1:
 E= -710.540271620140     Delta-E=       -0.000000000005 Rises=F Damp=F
 DIIS: error= 1.02D-08 at cycle  16 NSaved=  16.
 NSaved=16 IEnMin=16 EnMin= -710.540271620140     IErMin=16 ErrMin= 1.02D-08
 ErrMax= 1.02D-08  0.00D+00 EMaxC= 1.00D-01 BMatC= 1.56D-14 BMatP= 1.42D-12
 IDIUse=1 WtCom= 1.00D+00 WtEn= 0.00D+00
 Coeff-Com: -0.198D-08-0.108D-06 0.216D-05-0.203D-06-0.566D-06 0.371D-05
 Coeff-Com:  0.540D-05-0.725D-04-0.257D-03 0.185D-03 0.803D-03 0.270D-02
 Coeff-Com: -0.684D-02-0.819D-01 0.397D-01 0.105D+01
 Coeff:     -0.198D-08-0.108D-06 0.216D-05-0.203D-06-0.566D-06 0.371D-05
 Coeff:      0.540D-05-0.725D-04-0.257D-03 0.185D-03 0.803D-03 0.270D-02
 Coeff:     -0.684D-02-0.819D-01 0.397D-01 0.105D+01
 Gap=     0.043 Goal=   None    Shift=    0.000
 RMSDP=7.87D-09 MaxDP=6.59D-08 DE=-4.77D-12 OVMax= 5.79D-07

 SCF Done:  E(RB3LYP) =  -710.540271620     A.U. after   16 cycles
            NFock= 16  Conv=0.79D-08     -V/T= 2.0020
 KE= 7.091169201099D+02 PE=-2.207814437204D+03 EE= 5.307099585614D+02
 Leave Link  502 at Mon Oct 10 16:34:28 2016, MaxMem=  2097152000 cpu:         9.6
 (Enter /share/apps/g09/l701.exe)
 Compute integral first derivatives.
 ... and contract with generalized density number  0.
 Leave Link  701 at Mon Oct 10 16:34:28 2016, MaxMem=  2097152000 cpu:         1.0
 (Enter /share/apps/g09/l702.exe)
 L702 exits ... SP integral derivatives will be done elsewhere.
 Leave Link  702 at Mon Oct 10 16:34:28 2016, MaxMem=  2097152000 cpu:         0.2
 (Enter /share/apps/g09/l703.exe)
 Compute integral first derivatives, UseDBF=F ICtDFT=           0.
 Integral derivatives from FoFJK, PRISM(SPDF).
 Calling FoFJK, ICntrl=      2127 FMM=F ISym2X=0 I1Cent= 0 IOpClX= 0 NMat=1 NMatS=1 NMatT=0.
 FoFJK:  IHMeth= 1 ICntrl=    2127 DoSepK=F KAlg= 0 I1Cent=   0 FoldK=F
 IRaf=         0 NMat=   1 IRICut=       1 DoRegI=T DoRafI=F ISym2E= 0.
 FoFCou: FMM=F IPFlag=           0 FMFlag=      100000 FMFlg1=         800
         NFxFlg=           0 DoJE=F BraDBF=F KetDBF=F FulRan=T
         wScrn=  0.000000 ICntrl=    2127 IOpCl=  0 I1Cent=           0 NGrid=           0
         NMat0=    1 NMatS0=      1 NMatT0=    0 NMatD0=    1 NMtDS0=    0 NMtDT0=    0
 Symmetry not used in FoFCou.
 Leave Link  703 at Mon Oct 10 16:34:28 2016, MaxMem=  2097152000 cpu:         2.4
 (Enter /share/apps/g09/l716.exe)
 Dipole        =-5.10680914D-03 1.44868056D-01-1.11574318D-01
 ***** Axes restored to original set *****
 -------------------------------------------------------------------
 Center     Atomic                   Forces (Hartrees/Bohr)
 Number     Number              X              Y              Z
 -------------------------------------------------------------------
      1       13          -0.001574697    0.002287265   -0.008108234
      2       13          -0.003166011    0.002083286    0.007402300
      3        8          -0.000468965    0.011926941    0.000013582
      4        8           0.015633251   -0.010141693   -0.000418194
      5        8          -0.010423577   -0.006155799    0.001110545
 -------------------------------------------------------------------
 Cartesian Forces:  Max     0.015633251 RMS     0.007212443
 Leave Link  716 at Mon Oct 10 16:34:28 2016, MaxMem=  2097152000 cpu:         0.2
 (Enter /share/apps/g09/l103.exe)

 GradGradGradGradGradGradGradGradGradGradGradGradGradGradGradGradGradGrad
 Berny optimization.
 Using GEDIIS/GDIIS optimizer.
 FormGI is forming the generalized inverse of G from B-inverse, IUseBI=4.
 Internal  Forces:  Max     0.011293670 RMS     0.006000393
 Search for a local minimum.
 Step number   7 out of a maximum of   25
 All quantities printed in internal units (Hartrees-Bohrs-Radians)
 RMS Force = .60004D-02 SwitMx=.10000D-02 MixMth= 1
 Mixed Optimization -- RFO/linear search
 Update second derivatives using D2CorX and points    6    7
 DE= -1.28D-02 DEPred=-1.35D-02 R= 9.48D-01
 TightC=F SS=  1.41D+00  RLast= 3.96D-01 DXNew= 1.4270D+00 1.1884D+00
 Trust test= 9.48D-01 RLast= 3.96D-01 DXMaxT set to 1.19D+00
 The second derivative matrix:
                          R1        R2        R3        R4        R5
           R1           0.24017
           R2          -0.00649   0.15431
           R3          -0.02376  -0.00208   1.14453
           R4          -0.00935  -0.00237  -0.00994   0.04905
           R5          -0.00674   0.00546  -0.00222  -0.00251   0.15339
           R6          -0.02347  -0.00244  -0.95849  -0.00947  -0.00258
           R7          -0.00959  -0.00161  -0.00895   0.00604  -0.00174
           A1           0.01103   0.00012   0.00614  -0.00563   0.00008
           A2           0.00442  -0.00791  -0.00401  -0.00057  -0.00810
           A3           0.02033   0.00138  -0.00905  -0.00933   0.00162
           A4           0.01092   0.00037   0.00638  -0.00553   0.00033
           A5           0.00468  -0.00832  -0.00456  -0.00038  -0.00851
           A6           0.02059   0.00082  -0.00998  -0.00914   0.00105
           D1          -0.00786   0.00791   0.00855  -0.00273   0.00800
           D2           0.00760  -0.00796  -0.00900   0.00259  -0.00805
                          R6        R7        A1        A2        A3
           R6           1.14413
           R7          -0.00849   0.04656
           A1           0.00652  -0.00555   0.25547
           A2          -0.00357  -0.00098  -0.00142   0.24990
           A3          -0.00982  -0.00802   0.01214  -0.00429   0.27008
           A4           0.00676  -0.00545   0.00548  -0.00138   0.01231
           A5          -0.00413  -0.00079  -0.00137   0.00002  -0.00486
           A6          -0.01076  -0.00785   0.01213  -0.00419   0.01936
           D1           0.00839  -0.00249  -0.00220  -0.00401   0.00627
           D2          -0.00886   0.00235   0.00205   0.00391  -0.00651
                          A4        A5        A6        D1        D2
           A4           0.25548
           A5          -0.00132   0.25014
           A6           0.01230  -0.00475   0.26865
           D1          -0.00222  -0.00404   0.00614   0.00470
           D2           0.00207   0.00395  -0.00639  -0.00244   0.00479
 ITU=  1  0  1  0  0  1  0
 Use linear search instead of GDIIS.
     Eigenvalues ---    0.04913   0.06310   0.12149   0.14815   0.15587
     Eigenvalues ---    0.17941   0.22948   0.27726   1.82664
 RFO step:  Lambda=-4.70452014D-03 EMin= 4.91321007D-02
 Quartic linear search produced a step of  0.05574.
 Iteration  1 RMS(Cart)=  0.05267126 RMS(Int)=  0.00105317
 Iteration  2 RMS(Cart)=  0.00072549 RMS(Int)=  0.00087565
 Iteration  3 RMS(Cart)=  0.00000095 RMS(Int)=  0.00087565
 ITry= 1 IFail=0 DXMaxC= 1.31D-01 DCOld= 1.00D+10 DXMaxT= 1.19D+00 DXLimC= 3.00D+00 Rises=F
 Variable       Old X    -DE/DX   Delta X   Delta X   Delta X     New X
                                 (Linear)    (Quad)   (Total)
    R1        4.51145  -0.00302  -0.00140   0.01635   0.01311   4.52456
    R2        3.48800   0.00590   0.00613   0.03772   0.04418   3.53218
    R3        3.41559   0.01077   0.00605   0.06929   0.07582   3.49140
    R4        3.61123   0.00701  -0.01125   0.16357   0.15261   3.76383
    R5        3.48800   0.00580   0.00621   0.03904   0.04568   3.53367
    R6        3.41290   0.01129   0.00606   0.06965   0.07624   3.48914
    R7        3.63704   0.00542  -0.01149   0.14153   0.13033   3.76738
    A1        1.53927   0.00263  -0.00054   0.02461   0.02301   1.56228
    A2        1.22725   0.00713  -0.00111   0.03706   0.03500   1.26225
    A3        1.54170   0.00267   0.00556   0.01385   0.01817   1.55988
    A4        1.54002   0.00252  -0.00057   0.02415   0.02247   1.56249
    A5        1.22195   0.00745  -0.00105   0.04111   0.03926   1.26121
    A6        1.53508   0.00299   0.00561   0.02003   0.02438   1.55946
    D1       -1.54772  -0.00169   0.00242  -0.02043  -0.01762  -1.56534
    D2        1.55103   0.00138  -0.00250   0.01726   0.01468   1.56570
         Item               Value     Threshold  Converged?
 Maximum Force            0.011294     0.000450     NO 
 RMS     Force            0.006000     0.000300     NO 
 Maximum Displacement     0.131284     0.001800     NO 
 RMS     Displacement     0.052961     0.001200     NO 
 Predicted change in Energy=-2.536780D-03
 Lowest energy point so far.  Saving SCF results.
 GradGradGradGradGradGradGradGradGradGradGradGradGradGradGradGradGradGrad

 Leave Link  103 at Mon Oct 10 16:34:28 2016, MaxMem=  2097152000 cpu:         0.1
 (Enter /share/apps/g09/l202.exe)
                          Input orientation:                          
 ---------------------------------------------------------------------
 Center     Atomic      Atomic             Coordinates (Angstroms)
 Number     Number       Type             X           Y           Z
 ---------------------------------------------------------------------
      1         13           0       -0.008121   -0.025305   -1.197260
      2         13           0       -0.000712   -0.024476    1.197023
      3          8           0       -0.305701    1.379125   -0.000290
      4          8           0        1.189181   -0.768842   -0.002631
      5          8           0       -1.504647   -0.560501    0.003150
 ---------------------------------------------------------------------
                    Distance matrix (angstroms):
                    1          2          3          4          5
     1  Al   0.000000
     2  Al   2.394294   0.000000
     3  O    1.869148   1.869940   0.000000
     4  O    1.847570   1.846373   2.616952   0.000000
     5  O    1.991735   1.993609   2.280270   2.701878   0.000000
 Stoichiometry    Al2O3
 Framework group  C1[X(Al2O3)]
 Deg. of freedom     9
 Full point group                 C1      NOp   1
 RotChk:  IX=0 Diff= 6.95D-02
 Largest Abelian subgroup         C1      NOp   1
 Largest concise Abelian subgroup C1      NOp   1
                         Standard orientation:                         
 ---------------------------------------------------------------------
 Center     Atomic      Atomic             Coordinates (Angstroms)
 Number     Number       Type             X           Y           Z
 ---------------------------------------------------------------------
      1         13           0       -1.196462    0.102699    0.021667
      2         13           0        1.197805    0.091280    0.020757
      3          8           0       -0.003532   -0.747404    1.182683
      4          8           0        0.008162    1.489650   -0.175216
      5          8           0       -0.006812   -1.057462   -1.076406
 ---------------------------------------------------------------------
 Rotational constants (GHZ):      4.8480342      4.2555131      3.6056875
 Leave Link  202 at Mon Oct 10 16:34:28 2016, MaxMem=  2097152000 cpu:         0.1
 (Enter /share/apps/g09/l301.exe)
 Standard basis: 6-311G (5D, 7F)
 Ernie: Thresh=  0.10000D-02 Tol=  0.10000D-05 Strict=F.
 There are    81 symmetry adapted cartesian basis functions of A   symmetry.
 There are    81 symmetry adapted basis functions of A   symmetry.
    81 basis functions,   158 primitive gaussians,    81 cartesian basis functions
    25 alpha electrons       25 beta electrons
       nuclear repulsion energy       251.3860694873 Hartrees.
 IExCor=  402 DFT=T Ex+Corr=B3LYP ExCW=0 ScaHFX=  0.200000
 ScaDFX=  0.800000  0.720000  1.000000  0.810000 ScalE2=  1.000000  1.000000
 IRadAn=      0 IRanWt=     -1 IRanGd=            0 ICorTp=0 IEmpDi=  4
 NAtoms=    5 NActive=    5 NUniq=    5 SFac= 1.00D+00 NAtFMM=   60 NAOKFM=F Big=F
 Integral buffers will be    131072 words long.
 Raffenetti 2 integral format.
 Two-electron integral symmetry is turned on.
 Leave Link  301 at Mon Oct 10 16:34:28 2016, MaxMem=  2097152000 cpu:         0.5
 (Enter /share/apps/g09/l302.exe)
 NPDir=0 NMtPBC=     1 NCelOv=     1 NCel=       1 NClECP=     1 NCelD=      1
         NCelK=      1 NCelE2=     1 NClLst=     1 CellRange=     0.0.
 One-electron integrals computed using PRISM.
 NBasis=    81 RedAO= T EigKep=  1.15D-02  NBF=    81
 NBsUse=    81 1.00D-06 EigRej= -1.00D+00 NBFU=    81
 Precomputing XC quadrature grid using
 IXCGrd= 4 IRadAn=           0 IRanWt=          -1 IRanGd=           0 AccXCQ= 0.00D+00.
 Generated NRdTot=       0 NPtTot=           0 NUsed=           0 NTot=          32
 NSgBfM=    81    81    81    81    81 MxSgAt=     5 MxSgA2=     5.
 Leave Link  302 at Mon Oct 10 16:34:28 2016, MaxMem=  2097152000 cpu:         1.1
 (Enter /share/apps/g09/l303.exe)
 DipDrv:  MaxL=1.
 Leave Link  303 at Mon Oct 10 16:34:28 2016, MaxMem=  2097152000 cpu:         0.2
 (Enter /share/apps/g09/l401.exe)
 Initial guess from the checkpoint file:  "Al2O3.chk"
 B after Tr=     0.000000    0.000000    0.000000
         Rot=    0.999703    0.023748    0.002882   -0.004603 Ang=   2.79 deg.
 Guess basis will be translated and rotated to current coordinates.
 JPrj=2 DoOrth=T DoCkMO=T.
 Generating alternative initial guess.
 ExpMin= 4.14D-02 ExpMax= 5.49D+04 ExpMxC= 1.87D+03 IAcc=2 IRadAn=         4 AccDes= 0.00D+00
 Harris functional with IExCor=  402 and IRadAn=       4 diagonalized for initial guess.
 HarFok:  IExCor=  402 AccDes= 0.00D+00 IRadAn=         4 IDoV= 1 UseB2=F ITyADJ=14
 ICtDFT=  3500011 ScaDFX=  1.000000  1.000000  1.000000  1.000000
 FoFCou: FMM=F IPFlag=           0 FMFlag=      100000 FMFlg1=           0
         NFxFlg=           0 DoJE=T BraDBF=F KetDBF=T FulRan=T
         wScrn=  0.000000 ICntrl=     500 IOpCl=  0 I1Cent=   200000004 NGrid=           0
         NMat0=    1 NMatS0=      1 NMatT0=    0 NMatD0=    1 NMtDS0=    0 NMtDT0=    0
 Petite list used in FoFCou.
 Harris En= -710.829987360498    
 Leave Link  401 at Mon Oct 10 16:34:29 2016, MaxMem=  2097152000 cpu:         1.9
 (Enter /share/apps/g09/l502.exe)
 Closed shell SCF:
 Using DIIS extrapolation, IDIIS=  1040.
 Integral symmetry usage will be decided dynamically.
 Keep R1 ints in memory in canonical form, NReq=6457899.
 IVT=       39492 IEndB=       39492 NGot=  2097152000 MDV=  2091596328
 LenX=  2091596328 LenY=  2091589326
 Requested convergence on RMS density matrix=1.00D-08 within 128 cycles.
 Requested convergence on MAX density matrix=1.00D-06.
 Requested convergence on             energy=1.00D-06.
 No special actions if energy rises.
 FoFCou: FMM=F IPFlag=           0 FMFlag=           0 FMFlg1=           0
         NFxFlg=           0 DoJE=F BraDBF=F KetDBF=F FulRan=T
         wScrn=  0.000000 ICntrl=     600 IOpCl=  0 I1Cent=           0 NGrid=           0
         NMat0=    1 NMatS0=   3321 NMatT0=    0 NMatD0=    1 NMtDS0=    0 NMtDT0=    0
 Symmetry not used in FoFCou.

 Cycle   1  Pass 1  IDiag  1:
 E= -710.537205347068    
 DIIS: error= 2.83D-03 at cycle   1 NSaved=   1.
 NSaved= 1 IEnMin= 1 EnMin= -710.537205347068     IErMin= 1 ErrMin= 2.83D-03
 ErrMax= 2.83D-03  0.00D+00 EMaxC= 1.00D-01 BMatC= 1.36D-03 BMatP= 1.36D-03
 IDIUse=3 WtCom= 9.72D-01 WtEn= 2.83D-02
 Coeff-Com:  0.100D+01
 Coeff-En:   0.100D+01
 Coeff:      0.100D+01
 Gap=     0.532 Goal=   None    Shift=    0.000
 GapD=    0.532 DampG=2.000 DampE=1.000 DampFc=2.0000 IDamp=-1.
 RMSDP=1.33D-03 MaxDP=1.45D-02              OVMax= 4.98D-02

 Cycle   2  Pass 1  IDiag  1:
 E= -710.533642567140     Delta-E=        0.003562779928 Rises=F Damp=F
 DIIS: error= 8.53D-03 at cycle   2 NSaved=   2.
 NSaved= 2 IEnMin= 1 EnMin= -710.537205347068     IErMin= 1 ErrMin= 2.83D-03
 ErrMax= 8.53D-03  0.00D+00 EMaxC= 1.00D-01 BMatC= 7.51D-03 BMatP= 1.36D-03
 IDIUse=3 WtCom= 9.77D-02 WtEn= 9.02D-01
 Coeff-Com:  0.768D+00 0.232D+00
 Coeff-En:   0.730D+00 0.270D+00
 Coeff:      0.734D+00 0.266D+00
 Gap=     0.042 Goal=   None    Shift=    0.000
 RMSDP=1.11D-03 MaxDP=1.61D-02 DE= 3.56D-03 OVMax= 5.78D-02

 Cycle   3  Pass 1  IDiag  1:
 E= -710.537596920347     Delta-E=       -0.003954353206 Rises=F Damp=F
 DIIS: error= 6.31D-03 at cycle   3 NSaved=   3.
 NSaved= 3 IEnMin= 3 EnMin= -710.537596920347     IErMin= 1 ErrMin= 2.83D-03
 ErrMax= 6.31D-03  0.00D+00 EMaxC= 1.00D-01 BMatC= 3.02D-03 BMatP= 1.36D-03
 IDIUse=3 WtCom= 1.12D-01 WtEn= 8.88D-01
 Coeff-Com:  0.189D+00 0.330D+00 0.480D+00
 Coeff-En:   0.000D+00 0.361D+00 0.639D+00
 Coeff:      0.211D-01 0.357D+00 0.622D+00
 Gap=     0.044 Goal=   None    Shift=    0.000
 RMSDP=1.32D-03 MaxDP=1.61D-02 DE=-3.95D-03 OVMax= 9.10D-02

 Cycle   4  Pass 1  IDiag  1:
 E= -710.532786456760     Delta-E=        0.004810463587 Rises=F Damp=F
 DIIS: error= 9.09D-03 at cycle   4 NSaved=   4.
 NSaved= 4 IEnMin= 3 EnMin= -710.537596920347     IErMin= 1 ErrMin= 2.83D-03
 ErrMax= 9.09D-03  0.00D+00 EMaxC= 1.00D-01 BMatC= 7.54D-03 BMatP= 1.36D-03
 IDIUse=3 WtCom= 9.49D-02 WtEn= 9.05D-01
 EnCoef did     8 forward-backward iterations
 Coeff-Com:  0.325D-01 0.286D+00 0.531D+00 0.150D+00
 Coeff-En:   0.000D+00 0.265D+00 0.588D+00 0.147D+00
 Coeff:      0.309D-02 0.267D+00 0.582D+00 0.147D+00
 Gap=     0.043 Goal=   None    Shift=    0.000
 RMSDP=9.44D-04 MaxDP=1.01D-02 DE= 4.81D-03 OVMax= 7.07D-02

 Cycle   5  Pass 1  IDiag  1:
 E= -710.539917913912     Delta-E=       -0.007131457153 Rises=F Damp=F
 DIIS: error= 2.29D-03 at cycle   5 NSaved=   5.
 NSaved= 5 IEnMin= 5 EnMin= -710.539917913912     IErMin= 5 ErrMin= 2.29D-03
 ErrMax= 2.29D-03  0.00D+00 EMaxC= 1.00D-01 BMatC= 5.84D-04 BMatP= 1.36D-03
 IDIUse=3 WtCom= 9.77D-01 WtEn= 2.29D-02
 Coeff-Com: -0.182D-01 0.183D+00 0.456D+00 0.109D+00 0.270D+00
 Coeff-En:   0.000D+00 0.000D+00 0.232D+00 0.000D+00 0.768D+00
 Coeff:     -0.178D-01 0.179D+00 0.451D+00 0.106D+00 0.282D+00
 Gap=     0.043 Goal=   None    Shift=    0.000
 RMSDP=1.95D-04 MaxDP=2.08D-03 DE=-7.13D-03 OVMax= 1.10D-02

 Cycle   6  Pass 1  IDiag  1:
 E= -710.540394956668     Delta-E=       -0.000477042756 Rises=F Damp=F
 DIIS: error= 4.74D-04 at cycle   6 NSaved=   6.
 NSaved= 6 IEnMin= 6 EnMin= -710.540394956668     IErMin= 6 ErrMin= 4.74D-04
 ErrMax= 4.74D-04  0.00D+00 EMaxC= 1.00D-01 BMatC= 2.06D-05 BMatP= 5.84D-04
 IDIUse=3 WtCom= 9.95D-01 WtEn= 4.74D-03
 Coeff-Com: -0.999D-02 0.186D-01 0.784D-01 0.184D-02 0.205D+00 0.706D+00
 Coeff-En:   0.000D+00 0.000D+00 0.000D+00 0.000D+00 0.695D-01 0.930D+00
 Coeff:     -0.995D-02 0.185D-01 0.780D-01 0.183D-02 0.205D+00 0.707D+00
 Gap=     0.043 Goal=   None    Shift=    0.000
 RMSDP=1.13D-04 MaxDP=1.26D-03 DE=-4.77D-04 OVMax= 9.17D-03

 Cycle   7  Pass 1  IDiag  1:
 E= -710.540410345397     Delta-E=       -0.000015388729 Rises=F Damp=F
 DIIS: error= 3.95D-04 at cycle   7 NSaved=   7.
 NSaved= 7 IEnMin= 7 EnMin= -710.540410345397     IErMin= 7 ErrMin= 3.95D-04
 ErrMax= 3.95D-04  0.00D+00 EMaxC= 1.00D-01 BMatC= 1.11D-05 BMatP= 2.06D-05
 IDIUse=3 WtCom= 9.96D-01 WtEn= 3.95D-03
 Coeff-Com:  0.313D-04-0.293D-03-0.427D-01 0.153D-01-0.622D-01 0.245D+00
 Coeff-Com:  0.845D+00
 Coeff-En:   0.000D+00 0.000D+00 0.000D+00 0.000D+00 0.000D+00 0.319D+00
 Coeff-En:   0.681D+00
 Coeff:      0.311D-04-0.292D-03-0.425D-01 0.152D-01-0.620D-01 0.245D+00
 Coeff:      0.845D+00
 Gap=     0.043 Goal=   None    Shift=    0.000
 RMSDP=3.43D-05 MaxDP=9.08D-04 DE=-1.54D-05 OVMax= 1.70D-03

 Cycle   8  Pass 1  IDiag  1:
 E= -710.540421088381     Delta-E=       -0.000010742984 Rises=F Damp=F
 DIIS: error= 1.26D-04 at cycle   8 NSaved=   8.
 NSaved= 8 IEnMin= 8 EnMin= -710.540421088381     IErMin= 8 ErrMin= 1.26D-04
 ErrMax= 1.26D-04  0.00D+00 EMaxC= 1.00D-01 BMatC= 1.44D-06 BMatP= 1.11D-05
 IDIUse=3 WtCom= 9.99D-01 WtEn= 1.26D-03
 Coeff-Com:  0.116D-02-0.770D-03-0.416D-01 0.134D-01-0.789D-01 0.106D+00
 Coeff-Com:  0.545D+00 0.455D+00
 Coeff-En:   0.000D+00 0.000D+00 0.000D+00 0.000D+00 0.000D+00 0.000D+00
 Coeff-En:   0.000D+00 0.100D+01
 Coeff:      0.115D-02-0.769D-03-0.415D-01 0.134D-01-0.788D-01 0.106D+00
 Coeff:      0.545D+00 0.456D+00
 Gap=     0.043 Goal=   None    Shift=    0.000
 RMSDP=1.78D-05 MaxDP=4.66D-04 DE=-1.07D-05 OVMax= 9.19D-04

 Cycle   9  Pass 1  IDiag  1:
 E= -710.540422816943     Delta-E=       -0.000001728562 Rises=F Damp=F
 DIIS: error= 5.51D-05 at cycle   9 NSaved=   9.
 NSaved= 9 IEnMin= 9 EnMin= -710.540422816943     IErMin= 9 ErrMin= 5.51D-05
 ErrMax= 5.51D-05  0.00D+00 EMaxC= 1.00D-01 BMatC= 2.55D-07 BMatP= 1.44D-06
 IDIUse=1 WtCom= 1.00D+00 WtEn= 0.00D+00
 Coeff-Com:  0.301D-03 0.165D-02-0.323D-02 0.116D-02-0.189D-01-0.346D-01
 Coeff-Com: -0.170D+00 0.168D+00 0.106D+01
 Coeff:      0.301D-03 0.165D-02-0.323D-02 0.116D-02-0.189D-01-0.346D-01
 Coeff:     -0.170D+00 0.168D+00 0.106D+01
 Gap=     0.044 Goal=   None    Shift=    0.000
 RMSDP=1.36D-05 MaxDP=2.17D-04 DE=-1.73D-06 OVMax= 9.89D-04

 Cycle  10  Pass 1  IDiag  1:
 E= -710.540423222596     Delta-E=       -0.000000405653 Rises=F Damp=F
 DIIS: error= 2.12D-05 at cycle  10 NSaved=  10.
 NSaved=10 IEnMin=10 EnMin= -710.540423222596     IErMin=10 ErrMin= 2.12D-05
 ErrMax= 2.12D-05  0.00D+00 EMaxC= 1.00D-01 BMatC= 5.10D-08 BMatP= 2.55D-07
 IDIUse=1 WtCom= 1.00D+00 WtEn= 0.00D+00
 Coeff-Com: -0.138D-03 0.515D-03 0.475D-02-0.376D-02 0.104D-01-0.120D-01
 Coeff-Com: -0.589D-01-0.335D-01 0.485D-01 0.104D+01
 Coeff:     -0.138D-03 0.515D-03 0.475D-02-0.376D-02 0.104D-01-0.120D-01
 Coeff:     -0.589D-01-0.335D-01 0.485D-01 0.104D+01
 Gap=     0.044 Goal=   None    Shift=    0.000
 RMSDP=4.95D-06 MaxDP=3.58D-05 DE=-4.06D-07 OVMax= 2.82D-04

 Cycle  11  Pass 1  IDiag  1:
 E= -710.540423298369     Delta-E=       -0.000000075773 Rises=F Damp=F
 DIIS: error= 4.87D-06 at cycle  11 NSaved=  11.
 NSaved=11 IEnMin=11 EnMin= -710.540423298369     IErMin=11 ErrMin= 4.87D-06
 ErrMax= 4.87D-06  0.00D+00 EMaxC= 1.00D-01 BMatC= 1.89D-09 BMatP= 5.10D-08
 IDIUse=1 WtCom= 1.00D+00 WtEn= 0.00D+00
 Coeff-Com: -0.538D-04-0.281D-03 0.295D-03-0.272D-03 0.117D-02 0.399D-02
 Coeff-Com:  0.246D-01-0.210D-01-0.162D+00-0.170D+00 0.132D+01
 Coeff:     -0.538D-04-0.281D-03 0.295D-03-0.272D-03 0.117D-02 0.399D-02
 Coeff:      0.246D-01-0.210D-01-0.162D+00-0.170D+00 0.132D+01
 Gap=     0.044 Goal=   None    Shift=    0.000
 RMSDP=2.52D-06 MaxDP=2.07D-05 DE=-7.58D-08 OVMax= 1.99D-04

 Cycle  12  Pass 1  IDiag  1:
 E= -710.540423304200     Delta-E=       -0.000000005831 Rises=F Damp=F
 DIIS: error= 2.02D-06 at cycle  12 NSaved=  12.
 NSaved=12 IEnMin=12 EnMin= -710.540423304200     IErMin=12 ErrMin= 2.02D-06
 ErrMax= 2.02D-06  0.00D+00 EMaxC= 1.00D-01 BMatC= 2.41D-10 BMatP= 1.89D-09
 IDIUse=1 WtCom= 1.00D+00 WtEn= 0.00D+00
 Coeff-Com:  0.798D-05-0.586D-04-0.232D-03 0.903D-04-0.618D-03 0.665D-03
 Coeff-Com:  0.204D-02 0.423D-02 0.859D-02-0.542D-01-0.402D-01 0.108D+01
 Coeff:      0.798D-05-0.586D-04-0.232D-03 0.903D-04-0.618D-03 0.665D-03
 Coeff:      0.204D-02 0.423D-02 0.859D-02-0.542D-01-0.402D-01 0.108D+01
 Gap=     0.044 Goal=   None    Shift=    0.000
 RMSDP=3.05D-07 MaxDP=3.14D-06 DE=-5.83D-09 OVMax= 1.93D-05

 Cycle  13  Pass 1  IDiag  1:
 E= -710.540423304493     Delta-E=       -0.000000000292 Rises=F Damp=F
 DIIS: error= 3.95D-07 at cycle  13 NSaved=  13.
 NSaved=13 IEnMin=13 EnMin= -710.540423304493     IErMin=13 ErrMin= 3.95D-07
 ErrMax= 3.95D-07  0.00D+00 EMaxC= 1.00D-01 BMatC= 1.57D-11 BMatP= 2.41D-10
 IDIUse=1 WtCom= 1.00D+00 WtEn= 0.00D+00
 Coeff-Com:  0.298D-05 0.285D-04-0.119D-04 0.417D-04-0.613D-04-0.227D-03
 Coeff-Com: -0.139D-02 0.398D-03 0.703D-02 0.240D-01-0.833D-01-0.148D+00
 Coeff-Com:  0.120D+01
 Coeff:      0.298D-05 0.285D-04-0.119D-04 0.417D-04-0.613D-04-0.227D-03
 Coeff:     -0.139D-02 0.398D-03 0.703D-02 0.240D-01-0.833D-01-0.148D+00
 Coeff:      0.120D+01
 Gap=     0.044 Goal=   None    Shift=    0.000
 RMSDP=9.23D-08 MaxDP=8.11D-07 DE=-2.92D-10 OVMax= 5.92D-06

 Cycle  14  Pass 1  IDiag  1:
 E= -710.540423304520     Delta-E=       -0.000000000028 Rises=F Damp=F
 DIIS: error= 1.06D-07 at cycle  14 NSaved=  14.
 NSaved=14 IEnMin=14 EnMin= -710.540423304520     IErMin=14 ErrMin= 1.06D-07
 ErrMax= 1.06D-07  0.00D+00 EMaxC= 1.00D-01 BMatC= 8.63D-13 BMatP= 1.57D-11
 IDIUse=1 WtCom= 1.00D+00 WtEn= 0.00D+00
 Coeff-Com: -0.501D-06 0.238D-05 0.114D-04-0.752D-05 0.280D-04 0.417D-04
 Coeff-Com: -0.498D-04-0.477D-03-0.166D-02 0.412D-02 0.860D-02-0.116D+00
 Coeff-Com: -0.105D+00 0.121D+01
 Coeff:     -0.501D-06 0.238D-05 0.114D-04-0.752D-05 0.280D-04 0.417D-04
 Coeff:     -0.498D-04-0.477D-03-0.166D-02 0.412D-02 0.860D-02-0.116D+00
 Coeff:     -0.105D+00 0.121D+01
 Gap=     0.044 Goal=   None    Shift=    0.000
 RMSDP=3.37D-08 MaxDP=2.71D-07 DE=-2.75D-11 OVMax= 2.35D-06

 Cycle  15  Pass 1  IDiag  1:
 E= -710.540423304526     Delta-E=       -0.000000000006 Rises=F Damp=F
 DIIS: error= 8.30D-09 at cycle  15 NSaved=  15.
 NSaved=15 IEnMin=15 EnMin= -710.540423304526     IErMin=15 ErrMin= 8.30D-09
 ErrMax= 8.30D-09  0.00D+00 EMaxC= 1.00D-01 BMatC= 5.68D-15 BMatP= 8.63D-13
 IDIUse=1 WtCom= 1.00D+00 WtEn= 0.00D+00
 Coeff-Com: -0.184D-06-0.171D-05 0.569D-06-0.159D-05 0.377D-05 0.215D-04
 Coeff-Com:  0.124D-03-0.535D-04-0.603D-03-0.171D-02 0.699D-02 0.686D-02
 Coeff-Com: -0.716D-01 0.363D-01 0.102D+01
 Coeff:     -0.184D-06-0.171D-05 0.569D-06-0.159D-05 0.377D-05 0.215D-04
 Coeff:      0.124D-03-0.535D-04-0.603D-03-0.171D-02 0.699D-02 0.686D-02
 Coeff:     -0.716D-01 0.363D-01 0.102D+01
 Gap=     0.044 Goal=   None    Shift=    0.000
 RMSDP=3.75D-09 MaxDP=2.79D-08 DE=-5.68D-12 OVMax= 3.28D-07

 SCF Done:  E(RB3LYP) =  -710.540423305     A.U. after   15 cycles
            NFock= 15  Conv=0.37D-08     -V/T= 2.0024
 KE= 7.088530332274D+02 PE=-2.195541707014D+03 EE= 5.247621809947D+02
 Leave Link  502 at Mon Oct 10 16:34:30 2016, MaxMem=  2097152000 cpu:         9.0
 (Enter /share/apps/g09/l701.exe)
 Compute integral first derivatives.
 ... and contract with generalized density number  0.
 Leave Link  701 at Mon Oct 10 16:34:30 2016, MaxMem=  2097152000 cpu:         1.0
 (Enter /share/apps/g09/l702.exe)
 L702 exits ... SP integral derivatives will be done elsewhere.
 Leave Link  702 at Mon Oct 10 16:34:30 2016, MaxMem=  2097152000 cpu:         0.2
 (Enter /share/apps/g09/l703.exe)
 Compute integral first derivatives, UseDBF=F ICtDFT=           0.
 Integral derivatives from FoFJK, PRISM(SPDF).
 Calling FoFJK, ICntrl=      2127 FMM=F ISym2X=0 I1Cent= 0 IOpClX= 0 NMat=1 NMatS=1 NMatT=0.
 FoFJK:  IHMeth= 1 ICntrl=    2127 DoSepK=F KAlg= 0 I1Cent=   0 FoldK=F
 IRaf=         0 NMat=   1 IRICut=       1 DoRegI=T DoRafI=F ISym2E= 0.
 FoFCou: FMM=F IPFlag=           0 FMFlag=      100000 FMFlg1=         800
         NFxFlg=           0 DoJE=F BraDBF=F KetDBF=F FulRan=T
         wScrn=  0.000000 ICntrl=    2127 IOpCl=  0 I1Cent=           0 NGrid=           0
         NMat0=    1 NMatS0=      1 NMatT0=    0 NMatD0=    1 NMtDS0=    0 NMtDT0=    0
 Symmetry not used in FoFCou.
 Leave Link  703 at Mon Oct 10 16:34:30 2016, MaxMem=  2097152000 cpu:         2.4
 (Enter /share/apps/g09/l716.exe)
 Dipole        = 5.88179755D-04 2.09314073D-01-6.77329751D-02
 ***** Axes restored to original set *****
 -------------------------------------------------------------------
 Center     Atomic                   Forces (Hartrees/Bohr)
 Number     Number              X              Y              Z
 -------------------------------------------------------------------
      1       13          -0.007520712    0.000149039    0.014025425
      2       13          -0.007852213    0.000295723   -0.013997113
      3        8           0.003680779   -0.006974908    0.000076676
      4        8          -0.005718467    0.002915028   -0.000133705
      5        8           0.017410613    0.003615118    0.000028717
 -------------------------------------------------------------------
 Cartesian Forces:  Max     0.017410613 RMS     0.007876457
 Leave Link  716 at Mon Oct 10 16:34:30 2016, MaxMem=  2097152000 cpu:         0.2
 (Enter /share/apps/g09/l103.exe)

 GradGradGradGradGradGradGradGradGradGradGradGradGradGradGradGradGradGrad
 Berny optimization.
 Using GEDIIS/GDIIS optimizer.
 FormGI is forming the generalized inverse of G from B-inverse, IUseBI=4.
 Internal  Forces:  Max     0.010909744 RMS     0.004946165
 Search for a local minimum.
 Step number   8 out of a maximum of   25
 All quantities printed in internal units (Hartrees-Bohrs-Radians)
 RMS Force = .49462D-02 SwitMx=.10000D-02 MixMth= 1
 Mixed Optimization -- RFO/linear search
 Update second derivatives using D2CorX and points    6    7    8
 DE= -1.52D-04 DEPred=-2.54D-03 R= 5.98D-02
 Trust test= 5.98D-02 RLast= 2.48D-01 DXMaxT set to 5.94D-01
 The second derivative matrix:
                          R1        R2        R3        R4        R5
           R1           0.23860
           R2          -0.00184   0.16027
           R3          -0.01653  -0.00022   1.13875
           R4          -0.00879   0.01655   0.01202   0.07108
           R5          -0.00201   0.01124  -0.00066   0.01644   0.15899
           R6          -0.01578  -0.00204  -0.96648   0.01228  -0.00250
           R7          -0.00939   0.01690   0.01289   0.02658   0.01682
           A1           0.01427  -0.00540  -0.00387  -0.00219  -0.00559
           A2           0.00682  -0.01532  -0.01522  -0.00107  -0.01563
           A3           0.02481   0.00582  -0.00895   0.00707   0.00588
           A4           0.01414  -0.00524  -0.00371  -0.00222  -0.00543
           A5           0.00755  -0.01729  -0.01810  -0.00116  -0.01762
           A6           0.02571   0.00300  -0.01322   0.00674   0.00302
           D1          -0.00656   0.00192   0.00001  -0.00549   0.00194
           D2           0.00623  -0.00217  -0.00061   0.00493  -0.00219
                          R6        R7        A1        A2        A3
           R6           1.13381
           R7           0.01325   0.06565
           A1          -0.00442  -0.00172   0.24979
           A2          -0.01541  -0.00099  -0.00612   0.24682
           A3          -0.01116   0.00815   0.00632  -0.01184   0.27347
           A4          -0.00426  -0.00175  -0.00019  -0.00605   0.00642
           A5          -0.01843  -0.00097  -0.00704  -0.00370  -0.01394
           A6          -0.01561   0.00797   0.00497  -0.01261   0.02055
           D1          -0.00052  -0.00479  -0.00536  -0.00604   0.00069
           D2          -0.00007   0.00425   0.00528   0.00605  -0.00109
                          A4        A5        A6        D1        D2
           A4           0.24983
           A5          -0.00695   0.24564
           A6           0.00508  -0.01489   0.26739
           D1          -0.00535  -0.00644   0.00007   0.00387
           D2           0.00527   0.00649  -0.00043  -0.00149   0.00373
 ITU= -1  1  0  1  0  0  1  0
 Use linear search instead of GDIIS.
     Eigenvalues ---    0.06228   0.07427   0.12701   0.14810   0.15763
     Eigenvalues ---    0.17580   0.20819   0.30037   1.82149
 RFO step:  Lambda=-8.72550258D-04 EMin= 6.22785500D-02
 Quartic linear search produced a step of -0.49499.
 Iteration  1 RMS(Cart)=  0.03011439 RMS(Int)=  0.00032673
 Iteration  2 RMS(Cart)=  0.00020702 RMS(Int)=  0.00008587
 Iteration  3 RMS(Cart)=  0.00000002 RMS(Int)=  0.00008587
 ITry= 1 IFail=0 DXMaxC= 9.04D-02 DCOld= 1.00D+10 DXMaxT= 5.94D-01 DXLimC= 3.00D+00 Rises=F
 Variable       Old X    -DE/DX   Delta X   Delta X   Delta X     New X
                                 (Linear)    (Quad)   (Total)
    R1        4.52456  -0.00342  -0.00649  -0.02196  -0.02843   4.49613
    R2        3.53218  -0.00488  -0.02187   0.01713  -0.00472   3.52746
    R3        3.49140  -0.00323  -0.03753   0.03359  -0.00393   3.48747
    R4        3.76383  -0.01080  -0.07554  -0.03814  -0.11368   3.65015
    R5        3.53367  -0.00502  -0.02261   0.01764  -0.00499   3.52868
    R6        3.48914  -0.00302  -0.03774   0.03401  -0.00374   3.48540
    R7        3.76738  -0.01091  -0.06451  -0.05672  -0.12124   3.64614
    A1        1.56228  -0.00153  -0.01139   0.00342  -0.00782   1.55447
    A2        1.26225   0.00317  -0.01732   0.02313   0.00586   1.26810
    A3        1.55988  -0.00356  -0.00900   0.00017  -0.00885   1.55102
    A4        1.56249  -0.00155  -0.01112   0.00315  -0.00780   1.55470
    A5        1.26121   0.00321  -0.01943   0.02696   0.00750   1.26871
    A6        1.55946  -0.00358  -0.01207   0.00535  -0.00676   1.55271
    D1       -1.56534   0.00050   0.00872  -0.00332   0.00548  -1.55986
    D2        1.56570  -0.00052  -0.00727   0.00134  -0.00614   1.55957
         Item               Value     Threshold  Converged?
 Maximum Force            0.010910     0.000450     NO 
 RMS     Force            0.004946     0.000300     NO 
 Maximum Displacement     0.090427     0.001800     NO 
 RMS     Displacement     0.030245     0.001200     NO 
 Predicted change in Energy=-1.335333D-03
 Lowest energy point so far.  Saving SCF results.
 GradGradGradGradGradGradGradGradGradGradGradGradGradGradGradGradGradGrad

 Leave Link  103 at Mon Oct 10 16:34:31 2016, MaxMem=  2097152000 cpu:         0.1
 (Enter /share/apps/g09/l202.exe)
                          Input orientation:                          
 ---------------------------------------------------------------------
 Center     Atomic      Atomic             Coordinates (Angstroms)
 Number     Number       Type             X           Y           Z
 ---------------------------------------------------------------------
      1         13           0       -0.029793   -0.033199   -1.190270
      2         13           0       -0.024176   -0.033212    1.188973
      3          8           0       -0.298815    1.379768   -0.000506
      4          8           0        1.179579   -0.763141   -0.002654
      5          8           0       -1.456795   -0.550216    0.004449
 ---------------------------------------------------------------------
                    Distance matrix (angstroms):
                    1          2          3          4          5
     1  Al   0.000000
     2  Al   2.379250   0.000000
     3  O    1.866651   1.867298   0.000000
     4  O    1.845488   1.844396   2.603403   0.000000
     5  O    1.931578   1.929453   2.250729   2.644968   0.000000
 Stoichiometry    Al2O3
 Framework group  C1[X(Al2O3)]
 Deg. of freedom     9
 Full point group                 C1      NOp   1
 RotChk:  IX=0 Diff= 7.76D-02
 Largest Abelian subgroup         C1      NOp   1
 Largest concise Abelian subgroup C1      NOp   1
                         Standard orientation:                         
 ---------------------------------------------------------------------
 Center     Atomic      Atomic             Coordinates (Angstroms)
 Number     Number       Type             X           Y           Z
 ---------------------------------------------------------------------
      1         13           0       -1.189968    0.082661    0.010876
      2         13           0        1.189281    0.082603    0.013811
      3          8           0       -0.002272   -0.801745    1.147359
      4          8           0        0.000664    1.489135   -0.089399
      5          8           0        0.002725   -0.955945   -1.098076
 ---------------------------------------------------------------------
 Rotational constants (GHZ):      4.9931728      4.3251107      3.6860865
 Leave Link  202 at Mon Oct 10 16:34:31 2016, MaxMem=  2097152000 cpu:         0.0
 (Enter /share/apps/g09/l301.exe)
 Standard basis: 6-311G (5D, 7F)
 Ernie: Thresh=  0.10000D-02 Tol=  0.10000D-05 Strict=F.
 There are    81 symmetry adapted cartesian basis functions of A   symmetry.
 There are    81 symmetry adapted basis functions of A   symmetry.
    81 basis functions,   158 primitive gaussians,    81 cartesian basis functions
    25 alpha electrons       25 beta electrons
       nuclear repulsion energy       254.0792875936 Hartrees.
 IExCor=  402 DFT=T Ex+Corr=B3LYP ExCW=0 ScaHFX=  0.200000
 ScaDFX=  0.800000  0.720000  1.000000  0.810000 ScalE2=  1.000000  1.000000
 IRadAn=      0 IRanWt=     -1 IRanGd=            0 ICorTp=0 IEmpDi=  4
 NAtoms=    5 NActive=    5 NUniq=    5 SFac= 1.00D+00 NAtFMM=   60 NAOKFM=F Big=F
 Integral buffers will be    131072 words long.
 Raffenetti 2 integral format.
 Two-electron integral symmetry is turned on.
 Leave Link  301 at Mon Oct 10 16:34:31 2016, MaxMem=  2097152000 cpu:         0.5
 (Enter /share/apps/g09/l302.exe)
 NPDir=0 NMtPBC=     1 NCelOv=     1 NCel=       1 NClECP=     1 NCelD=      1
         NCelK=      1 NCelE2=     1 NClLst=     1 CellRange=     0.0.
 One-electron integrals computed using PRISM.
 NBasis=    81 RedAO= T EigKep=  1.13D-02  NBF=    81
 NBsUse=    81 1.00D-06 EigRej= -1.00D+00 NBFU=    81
 Precomputing XC quadrature grid using
 IXCGrd= 4 IRadAn=           0 IRanWt=          -1 IRanGd=           0 AccXCQ= 0.00D+00.
 Generated NRdTot=       0 NPtTot=           0 NUsed=           0 NTot=          32
 NSgBfM=    81    81    81    81    81 MxSgAt=     5 MxSgA2=     5.
 Leave Link  302 at Mon Oct 10 16:34:31 2016, MaxMem=  2097152000 cpu:         1.1
 (Enter /share/apps/g09/l303.exe)
 DipDrv:  MaxL=1.
 Leave Link  303 at Mon Oct 10 16:34:31 2016, MaxMem=  2097152000 cpu:         0.2
 (Enter /share/apps/g09/l401.exe)
 Initial guess from the checkpoint file:  "Al2O3.chk"
 B after Tr=     0.000000    0.000000    0.000000
         Rot=    0.999627   -0.027176    0.001111   -0.002589 Ang=  -3.13 deg.
 Guess basis will be translated and rotated to current coordinates.
 JPrj=2 DoOrth=T DoCkMO=T.
 Generating alternative initial guess.
 ExpMin= 4.14D-02 ExpMax= 5.49D+04 ExpMxC= 1.87D+03 IAcc=2 IRadAn=         4 AccDes= 0.00D+00
 Harris functional with IExCor=  402 and IRadAn=       4 diagonalized for initial guess.
 HarFok:  IExCor=  402 AccDes= 0.00D+00 IRadAn=         4 IDoV= 1 UseB2=F ITyADJ=14
 ICtDFT=  3500011 ScaDFX=  1.000000  1.000000  1.000000  1.000000
 FoFCou: FMM=F IPFlag=           0 FMFlag=      100000 FMFlg1=           0
         NFxFlg=           0 DoJE=T BraDBF=F KetDBF=T FulRan=T
         wScrn=  0.000000 ICntrl=     500 IOpCl=  0 I1Cent=   200000004 NGrid=           0
         NMat0=    1 NMatS0=      1 NMatT0=    0 NMatD0=    1 NMtDS0=    0 NMtDT0=    0
 Petite list used in FoFCou.
 Harris En= -710.837526816445    
 Leave Link  401 at Mon Oct 10 16:34:31 2016, MaxMem=  2097152000 cpu:         1.9
 (Enter /share/apps/g09/l502.exe)
 Closed shell SCF:
 Using DIIS extrapolation, IDIIS=  1040.
 Integral symmetry usage will be decided dynamically.
 Keep R1 ints in memory in canonical form, NReq=6457899.
 IVT=       39492 IEndB=       39492 NGot=  2097152000 MDV=  2091596328
 LenX=  2091596328 LenY=  2091589326
 Requested convergence on RMS density matrix=1.00D-08 within 128 cycles.
 Requested convergence on MAX density matrix=1.00D-06.
 Requested convergence on             energy=1.00D-06.
 No special actions if energy rises.
 FoFCou: FMM=F IPFlag=           0 FMFlag=           0 FMFlg1=           0
         NFxFlg=           0 DoJE=F BraDBF=F KetDBF=F FulRan=T
         wScrn=  0.000000 ICntrl=     600 IOpCl=  0 I1Cent=           0 NGrid=           0
         NMat0=    1 NMatS0=   3321 NMatT0=    0 NMatD0=    1 NMtDS0=    0 NMtDT0=    0
 Symmetry not used in FoFCou.

 Cycle   1  Pass 1  IDiag  1:
 E= -710.540686254120    
 DIIS: error= 1.99D-03 at cycle   1 NSaved=   1.
 NSaved= 1 IEnMin= 1 EnMin= -710.540686254120     IErMin= 1 ErrMin= 1.99D-03
 ErrMax= 1.99D-03  0.00D+00 EMaxC= 1.00D-01 BMatC= 7.31D-04 BMatP= 7.31D-04
 IDIUse=3 WtCom= 9.80D-01 WtEn= 1.99D-02
 Coeff-Com:  0.100D+01
 Coeff-En:   0.100D+01
 Coeff:      0.100D+01
 Gap=     0.548 Goal=   None    Shift=    0.000
 GapD=    0.548 DampG=2.000 DampE=1.000 DampFc=2.0000 IDamp=-1.
 RMSDP=1.71D-03 MaxDP=2.26D-02              OVMax= 8.14D-02

 Cycle   2  Pass 1  IDiag  1:
 E= -710.526635543707     Delta-E=        0.014050710413 Rises=F Damp=F
 DIIS: error= 1.52D-02 at cycle   2 NSaved=   2.
 NSaved= 2 IEnMin= 1 EnMin= -710.540686254120     IErMin= 1 ErrMin= 1.99D-03
 ErrMax= 1.52D-02  0.00D+00 EMaxC= 1.00D-01 BMatC= 1.60D-02 BMatP= 7.31D-04
 IDIUse=2 WtCom= 0.00D+00 WtEn= 1.00D+00
 Coeff-En:   0.886D+00 0.114D+00
 Coeff:      0.886D+00 0.114D+00
 Gap=     0.041 Goal=   None    Shift=    0.000
 RMSDP=1.08D-03 MaxDP=1.32D-02 DE= 1.41D-02 OVMax= 7.64D-02

 Cycle   3  Pass 1  IDiag  1:
 E= -710.540765352271     Delta-E=       -0.014129808564 Rises=F Damp=F
 DIIS: error= 4.37D-03 at cycle   3 NSaved=   3.
 NSaved= 3 IEnMin= 3 EnMin= -710.540765352271     IErMin= 1 ErrMin= 1.99D-03
 ErrMax= 4.37D-03  0.00D+00 EMaxC= 1.00D-01 BMatC= 1.40D-03 BMatP= 7.31D-04
 IDIUse=3 WtCom= 1.31D-01 WtEn= 8.69D-01
 Coeff-Com:  0.570D+00-0.237D-01 0.454D+00
 Coeff-En:   0.485D+00 0.000D+00 0.515D+00
 Coeff:      0.496D+00-0.311D-02 0.507D+00
 Gap=     0.042 Goal=   None    Shift=    0.000
 RMSDP=5.19D-04 MaxDP=5.87D-03 DE=-1.41D-02 OVMax= 3.50D-02

 Cycle   4  Pass 1  IDiag  1:
 E= -710.540636437919     Delta-E=        0.000128914352 Rises=F Damp=F
 DIIS: error= 4.78D-03 at cycle   4 NSaved=   4.
 NSaved= 4 IEnMin= 3 EnMin= -710.540765352271     IErMin= 1 ErrMin= 1.99D-03
 ErrMax= 4.78D-03  0.00D+00 EMaxC= 1.00D-01 BMatC= 1.62D-03 BMatP= 7.31D-04
 IDIUse=3 WtCom= 1.26D-01 WtEn= 8.74D-01
 Coeff-Com:  0.244D-01-0.113D+00 0.699D+00 0.390D+00
 Coeff-En:   0.000D+00 0.000D+00 0.516D+00 0.484D+00
 Coeff:      0.309D-02-0.143D-01 0.539D+00 0.472D+00
 Gap=     0.043 Goal=   None    Shift=    0.000
 RMSDP=9.69D-04 MaxDP=1.09D-02 DE= 1.29D-04 OVMax= 7.60D-02

 Cycle   5  Pass 1  IDiag  1:
 E= -710.537840961013     Delta-E=        0.002795476906 Rises=F Damp=F
 DIIS: error= 7.23D-03 at cycle   5 NSaved=   5.
 NSaved= 5 IEnMin= 3 EnMin= -710.540765352271     IErMin= 1 ErrMin= 1.99D-03
 ErrMax= 7.23D-03  0.00D+00 EMaxC= 1.00D-01 BMatC= 4.05D-03 BMatP= 7.31D-04
 IDIUse=3 WtCom= 1.05D-01 WtEn= 8.95D-01
 EnCoef did     3 forward-backward iterations
 Coeff-Com: -0.137D-01 0.925D-01 0.248D+00 0.427D+00 0.246D+00
 Coeff-En:   0.000D+00 0.000D+00 0.461D+00 0.426D+00 0.113D+00
 Coeff:     -0.144D-02 0.973D-02 0.438D+00 0.426D+00 0.127D+00
 Gap=     0.042 Goal=   None    Shift=    0.000
 RMSDP=6.35D-04 MaxDP=7.91D-03 DE= 2.80D-03 OVMax= 4.93D-02

 Cycle   6  Pass 1  IDiag  1:
 E= -710.541905163214     Delta-E=       -0.004064202201 Rises=F Damp=F
 DIIS: error= 1.39D-03 at cycle   6 NSaved=   6.
 NSaved= 6 IEnMin= 6 EnMin= -710.541905163214     IErMin= 6 ErrMin= 1.39D-03
 ErrMax= 1.39D-03  0.00D+00 EMaxC= 1.00D-01 BMatC= 1.61D-04 BMatP= 7.31D-04
 IDIUse=3 WtCom= 9.86D-01 WtEn= 1.39D-02
 EnCoef did     3 forward-backward iterations
 Coeff-Com: -0.922D-02 0.388D-02 0.140D+00 0.136D+00-0.117D+00 0.846D+00
 Coeff-En:   0.000D+00 0.000D+00 0.158D+00 0.135D+00 0.000D+00 0.706D+00
 Coeff:     -0.909D-02 0.383D-02 0.140D+00 0.136D+00-0.115D+00 0.844D+00
 Gap=     0.042 Goal=   None    Shift=    0.000
 RMSDP=1.52D-04 MaxDP=1.57D-03 DE=-4.06D-03 OVMax= 9.37D-03

 Cycle   7  Pass 1  IDiag  1:
 E= -710.542072926215     Delta-E=       -0.000167763001 Rises=F Damp=F
 DIIS: error= 2.74D-04 at cycle   7 NSaved=   7.
 NSaved= 7 IEnMin= 7 EnMin= -710.542072926215     IErMin= 7 ErrMin= 2.74D-04
 ErrMax= 2.74D-04  0.00D+00 EMaxC= 1.00D-01 BMatC= 7.21D-06 BMatP= 1.61D-04
 IDIUse=3 WtCom= 9.97D-01 WtEn= 2.74D-03
 Coeff-Com: -0.758D-02 0.867D-02-0.113D-02 0.166D-01-0.147D+00 0.820D+00
 Coeff-Com:  0.311D+00
 Coeff-En:   0.000D+00 0.000D+00 0.000D+00 0.000D+00 0.000D+00 0.000D+00
 Coeff-En:   0.100D+01
 Coeff:     -0.756D-02 0.864D-02-0.113D-02 0.165D-01-0.147D+00 0.818D+00
 Coeff:      0.313D+00
 Gap=     0.042 Goal=   None    Shift=    0.000
 RMSDP=2.54D-05 MaxDP=4.29D-04 DE=-1.68D-04 OVMax= 1.34D-03

 Cycle   8  Pass 1  IDiag  1:
 E= -710.542080113443     Delta-E=       -0.000007187228 Rises=F Damp=F
 DIIS: error= 7.59D-05 at cycle   8 NSaved=   8.
 NSaved= 8 IEnMin= 8 EnMin= -710.542080113443     IErMin= 8 ErrMin= 7.59D-05
 ErrMax= 7.59D-05  0.00D+00 EMaxC= 1.00D-01 BMatC= 5.55D-07 BMatP= 7.21D-06
 IDIUse=1 WtCom= 1.00D+00 WtEn= 0.00D+00
 Coeff-Com:  0.216D-02 0.313D-02-0.572D-01-0.288D-01 0.144D-01-0.103D+00
 Coeff-Com: -0.271D+00 0.144D+01
 Coeff:      0.216D-02 0.313D-02-0.572D-01-0.288D-01 0.144D-01-0.103D+00
 Coeff:     -0.271D+00 0.144D+01
 Gap=     0.042 Goal=   None    Shift=    0.000
 RMSDP=3.98D-05 MaxDP=2.89D-04 DE=-7.19D-06 OVMax= 2.97D-03

 Cycle   9  Pass 1  IDiag  1:
 E= -710.542082285288     Delta-E=       -0.000002171845 Rises=F Damp=F
 DIIS: error= 2.04D-05 at cycle   9 NSaved=   9.
 NSaved= 9 IEnMin= 9 EnMin= -710.542082285288     IErMin= 9 ErrMin= 2.04D-05
 ErrMax= 2.04D-05  0.00D+00 EMaxC= 1.00D-01 BMatC= 7.21D-08 BMatP= 5.55D-07
 IDIUse=1 WtCom= 1.00D+00 WtEn= 0.00D+00
 Coeff-Com:  0.199D-02 0.361D-03-0.300D-01-0.173D-01 0.227D-01-0.139D+00
 Coeff-Com: -0.218D+00 0.802D+00 0.578D+00
 Coeff:      0.199D-02 0.361D-03-0.300D-01-0.173D-01 0.227D-01-0.139D+00
 Coeff:     -0.218D+00 0.802D+00 0.578D+00
 Gap=     0.042 Goal=   None    Shift=    0.000
 RMSDP=1.21D-05 MaxDP=2.07D-04 DE=-2.17D-06 OVMax= 6.93D-04

 Cycle  10  Pass 1  IDiag  1:
 E= -710.542082487662     Delta-E=       -0.000000202374 Rises=F Damp=F
 DIIS: error= 1.10D-05 at cycle  10 NSaved=  10.
 NSaved=10 IEnMin=10 EnMin= -710.542082487662     IErMin=10 ErrMin= 1.10D-05
 ErrMax= 1.10D-05  0.00D+00 EMaxC= 1.00D-01 BMatC= 2.08D-08 BMatP= 7.21D-08
 IDIUse=1 WtCom= 1.00D+00 WtEn= 0.00D+00
 Coeff-Com:  0.441D-03-0.103D-02 0.279D-02-0.296D-03 0.925D-02-0.506D-01
 Coeff-Com: -0.615D-01-0.173D-01 0.425D+00 0.693D+00
 Coeff:      0.441D-03-0.103D-02 0.279D-02-0.296D-03 0.925D-02-0.506D-01
 Coeff:     -0.615D-01-0.173D-01 0.425D+00 0.693D+00
 Gap=     0.042 Goal=   None    Shift=    0.000
 RMSDP=7.17D-06 MaxDP=9.17D-05 DE=-2.02D-07 OVMax= 5.13D-04

 Cycle  11  Pass 1  IDiag  1:
 E= -710.542082561118     Delta-E=       -0.000000073456 Rises=F Damp=F
 DIIS: error= 2.17D-06 at cycle  11 NSaved=  11.
 NSaved=11 IEnMin=11 EnMin= -710.542082561118     IErMin=11 ErrMin= 2.17D-06
 ErrMax= 2.17D-06  0.00D+00 EMaxC= 1.00D-01 BMatC= 4.66D-10 BMatP= 2.08D-08
 IDIUse=1 WtCom= 1.00D+00 WtEn= 0.00D+00
 Coeff-Com: -0.756D-04-0.131D-03 0.200D-02 0.103D-02-0.119D-02 0.680D-02
 Coeff-Com:  0.477D-02-0.601D-01 0.491D-02 0.868D-01 0.955D+00
 Coeff:     -0.756D-04-0.131D-03 0.200D-02 0.103D-02-0.119D-02 0.680D-02
 Coeff:      0.477D-02-0.601D-01 0.491D-02 0.868D-01 0.955D+00
 Gap=     0.042 Goal=   None    Shift=    0.000
 RMSDP=1.21D-06 MaxDP=1.00D-05 DE=-7.35D-08 OVMax= 9.98D-05

 Cycle  12  Pass 1  IDiag  1:
 E= -710.542082562584     Delta-E=       -0.000000001465 Rises=F Damp=F
 DIIS: error= 2.40D-06 at cycle  12 NSaved=  12.
 NSaved=12 IEnMin=12 EnMin= -710.542082562584     IErMin=11 ErrMin= 2.17D-06
 ErrMax= 2.40D-06  0.00D+00 EMaxC= 1.00D-01 BMatC= 3.45D-10 BMatP= 4.66D-10
 IDIUse=1 WtCom= 1.00D+00 WtEn= 0.00D+00
 Coeff-Com: -0.248D-04 0.850D-04-0.346D-03 0.123D-03-0.505D-03 0.402D-02
 Coeff-Com:  0.535D-02-0.228D-02-0.303D-01-0.429D-01 0.730D-01 0.994D+00
 Coeff:     -0.248D-04 0.850D-04-0.346D-03 0.123D-03-0.505D-03 0.402D-02
 Coeff:      0.535D-02-0.228D-02-0.303D-01-0.429D-01 0.730D-01 0.994D+00
 Gap=     0.042 Goal=   None    Shift=    0.000
 RMSDP=3.56D-07 MaxDP=3.01D-06 DE=-1.47D-09 OVMax= 2.21D-05

 Cycle  13  Pass 1  IDiag  1:
 E= -710.542082563103     Delta-E=       -0.000000000520 Rises=F Damp=F
 DIIS: error= 2.34D-07 at cycle  13 NSaved=  13.
 NSaved=13 IEnMin=13 EnMin= -710.542082563103     IErMin=13 ErrMin= 2.34D-07
 ErrMax= 2.34D-07  0.00D+00 EMaxC= 1.00D-01 BMatC= 4.37D-12 BMatP= 3.45D-10
 IDIUse=1 WtCom= 1.00D+00 WtEn= 0.00D+00
 Coeff-Com:  0.935D-05-0.137D-04-0.134D-03-0.111D-03 0.336D-04-0.646D-03
 Coeff-Com: -0.135D-03 0.556D-02 0.183D-02-0.623D-02-0.118D+00-0.170D+00
 Coeff-Com:  0.129D+01
 Coeff:      0.935D-05-0.137D-04-0.134D-03-0.111D-03 0.336D-04-0.646D-03
 Coeff:     -0.135D-03 0.556D-02 0.183D-02-0.623D-02-0.118D+00-0.170D+00
 Coeff:      0.129D+01
 Gap=     0.042 Goal=   None    Shift=    0.000
 RMSDP=1.84D-07 MaxDP=1.48D-06 DE=-5.20D-10 OVMax= 1.59D-05

 Cycle  14  Pass 1  IDiag  1:
 E= -710.542082563140     Delta-E=       -0.000000000037 Rises=F Damp=F
 DIIS: error= 1.53D-07 at cycle  14 NSaved=  14.
 NSaved=14 IEnMin=14 EnMin= -710.542082563140     IErMin=14 ErrMin= 1.53D-07
 ErrMax= 1.53D-07  0.00D+00 EMaxC= 1.00D-01 BMatC= 2.29D-12 BMatP= 4.37D-12
 IDIUse=1 WtCom= 1.00D+00 WtEn= 0.00D+00
 Coeff-Com:  0.205D-05-0.566D-05 0.158D-05 0.238D-05 0.217D-04-0.267D-03
 Coeff-Com: -0.542D-03-0.822D-04 0.254D-02 0.400D-02-0.414D-02-0.884D-01
 Coeff-Com:  0.221D-01 0.106D+01
 Coeff:      0.205D-05-0.566D-05 0.158D-05 0.238D-05 0.217D-04-0.267D-03
 Coeff:     -0.542D-03-0.822D-04 0.254D-02 0.400D-02-0.414D-02-0.884D-01
 Coeff:      0.221D-01 0.106D+01
 Gap=     0.042 Goal=   None    Shift=    0.000
 RMSDP=4.10D-08 MaxDP=3.87D-07 DE=-3.66D-11 OVMax= 2.60D-06

 Cycle  15  Pass 1  IDiag  1:
 E= -710.542082563144     Delta-E=       -0.000000000004 Rises=F Damp=F
 DIIS: error= 3.34D-08 at cycle  15 NSaved=  15.
 NSaved=15 IEnMin=15 EnMin= -710.542082563144     IErMin=15 ErrMin= 3.34D-08
 ErrMax= 3.34D-08  0.00D+00 EMaxC= 1.00D-01 BMatC= 9.21D-14 BMatP= 2.29D-12
 IDIUse=1 WtCom= 1.00D+00 WtEn= 0.00D+00
 Coeff-Com: -0.192D-06-0.848D-06 0.127D-04 0.448D-05-0.302D-05 0.364D-04
 Coeff-Com: -0.174D-04-0.421D-03 0.205D-03 0.883D-03 0.641D-02-0.488D-02
 Coeff-Com: -0.615D-01 0.749D-01 0.984D+00
 Coeff:     -0.192D-06-0.848D-06 0.127D-04 0.448D-05-0.302D-05 0.364D-04
 Coeff:     -0.174D-04-0.421D-03 0.205D-03 0.883D-03 0.641D-02-0.488D-02
 Coeff:     -0.615D-01 0.749D-01 0.984D+00
 Gap=     0.042 Goal=   None    Shift=    0.000
 RMSDP=9.12D-09 MaxDP=7.24D-08 DE=-3.64D-12 OVMax= 5.82D-07

 SCF Done:  E(RB3LYP) =  -710.542082563     A.U. after   15 cycles
            NFock= 15  Conv=0.91D-08     -V/T= 2.0022
 KE= 7.089530102187D+02 PE=-2.201007680934D+03 EE= 5.274333005583D+02
 Leave Link  502 at Mon Oct 10 16:34:32 2016, MaxMem=  2097152000 cpu:         9.0
 (Enter /share/apps/g09/l701.exe)
 Compute integral first derivatives.
 ... and contract with generalized density number  0.
 Leave Link  701 at Mon Oct 10 16:34:33 2016, MaxMem=  2097152000 cpu:         1.0
 (Enter /share/apps/g09/l702.exe)
 L702 exits ... SP integral derivatives will be done elsewhere.
 Leave Link  702 at Mon Oct 10 16:34:33 2016, MaxMem=  2097152000 cpu:         0.2
 (Enter /share/apps/g09/l703.exe)
 Compute integral first derivatives, UseDBF=F ICtDFT=           0.
 Integral derivatives from FoFJK, PRISM(SPDF).
 Calling FoFJK, ICntrl=      2127 FMM=F ISym2X=0 I1Cent= 0 IOpClX= 0 NMat=1 NMatS=1 NMatT=0.
 FoFJK:  IHMeth= 1 ICntrl=    2127 DoSepK=F KAlg= 0 I1Cent=   0 FoldK=F
 IRaf=         0 NMat=   1 IRICut=       1 DoRegI=T DoRafI=F ISym2E= 0.
 FoFCou: FMM=F IPFlag=           0 FMFlag=      100000 FMFlg1=         800
         NFxFlg=           0 DoJE=F BraDBF=F KetDBF=F FulRan=T
         wScrn=  0.000000 ICntrl=    2127 IOpCl=  0 I1Cent=           0 NGrid=           0
         NMat0=    1 NMatS0=      1 NMatT0=    0 NMatD0=    1 NMtDS0=    0 NMtDT0=    0
 Symmetry not used in FoFCou.
 Leave Link  703 at Mon Oct 10 16:34:33 2016, MaxMem=  2097152000 cpu:         2.4
 (Enter /share/apps/g09/l716.exe)
 Dipole        = 1.37982940D-03 1.65351203D-01-1.10178521D-01
 ***** Axes restored to original set *****
 -------------------------------------------------------------------
 Center     Atomic                   Forces (Hartrees/Bohr)
 Number     Number              X              Y              Z
 -------------------------------------------------------------------
      1       13          -0.001681299    0.002676166    0.007414057
      2       13          -0.001679612    0.002864286   -0.007226989
      3        8           0.004674021   -0.001606160    0.000042300
      4        8          -0.001915520    0.000618573   -0.000099954
      5        8           0.000602409   -0.004552865   -0.000129414
 -------------------------------------------------------------------
 Cartesian Forces:  Max     0.007414057 RMS     0.003442959
 Leave Link  716 at Mon Oct 10 16:34:33 2016, MaxMem=  2097152000 cpu:         0.2
 (Enter /share/apps/g09/l103.exe)

 GradGradGradGradGradGradGradGradGradGradGradGradGradGradGradGradGradGrad
 Berny optimization.
 Using GEDIIS/GDIIS optimizer.
 FormGI is forming the generalized inverse of G from B-inverse, IUseBI=4.
 Internal  Forces:  Max     0.008370721 RMS     0.003557479
 Search for a local minimum.
 Step number   9 out of a maximum of   25
 All quantities printed in internal units (Hartrees-Bohrs-Radians)
 RMS Force = .35575D-02 SwitMx=.10000D-02 MixMth= 1
 Mixed Optimization -- RFO/linear search
 Update second derivatives using D2CorX and points    6    7    8    9
 DE= -1.66D-03 DEPred=-1.34D-03 R= 1.24D+00
 TightC=F SS=  1.41D+00  RLast= 1.70D-01 DXNew= 9.9932D-01 5.1009D-01
 Trust test= 1.24D+00 RLast= 1.70D-01 DXMaxT set to 5.94D-01
 The second derivative matrix:
                          R1        R2        R3        R4        R5
           R1           0.21900
           R2          -0.00143   0.16195
           R3          -0.00504   0.00448   1.14174
           R4          -0.03203   0.00601   0.00637   0.07320
           R5          -0.00151   0.01297   0.00401   0.00605   0.16075
           R6          -0.00237   0.00344  -0.96364   0.00749   0.00293
           R7          -0.03323   0.00535   0.00583   0.03151   0.00543
           A1           0.01343  -0.00127   0.00123  -0.00934  -0.00146
           A2           0.01762  -0.01751  -0.02911   0.02718  -0.01786
           A3           0.02024   0.00806   0.00029  -0.01083   0.00824
           A4           0.01322  -0.00113   0.00135  -0.00927  -0.00132
           A5           0.02053  -0.01871  -0.03233   0.02832  -0.01910
           A6           0.02412   0.00630  -0.00447  -0.00937   0.00641
           D1          -0.00251   0.00338  -0.00080  -0.00139   0.00341
           D2           0.00232  -0.00379  -0.00021   0.00165  -0.00382
                          R6        R7        A1        A2        A3
           R6           1.13629
           R7           0.00701   0.07376
           A1           0.00065  -0.00904   0.24979
           A2          -0.03171   0.02989  -0.01108   0.24426
           A3          -0.00027  -0.01102   0.01293  -0.00926   0.27525
           A4           0.00077  -0.00895  -0.00023  -0.01087   0.01299
           A5          -0.03530   0.03110  -0.01203  -0.00880  -0.00965
           A6          -0.00555  -0.00942   0.01146  -0.01350   0.02470
           D1          -0.00175  -0.00037  -0.00457  -0.00876   0.00449
           D2           0.00072   0.00072   0.00440   0.00903  -0.00503
                          A4        A5        A6        D1        D2
           A4           0.24975
           A5          -0.01181   0.23773
           A6           0.01154  -0.01446   0.27336
           D1          -0.00454  -0.00966   0.00320   0.00380
           D2           0.00437   0.00991  -0.00375  -0.00146   0.00374
 ITU=  1 -1  1  0  1  0  0  1  0
 Use linear search instead of GDIIS.
     Eigenvalues ---    0.04931   0.06409   0.12590   0.14861   0.15491
     Eigenvalues ---    0.17154   0.21389   0.32705   1.81925
 RFO step:  Lambda=-1.07559558D-03 EMin= 4.93121333D-02
 Quartic linear search produced a step of  0.11220.
 Iteration  1 RMS(Cart)=  0.03570698 RMS(Int)=  0.00105896
 Iteration  2 RMS(Cart)=  0.00073627 RMS(Int)=  0.00041965
 Iteration  3 RMS(Cart)=  0.00000019 RMS(Int)=  0.00041965
 ITry= 1 IFail=0 DXMaxC= 7.17D-02 DCOld= 1.00D+10 DXMaxT= 5.94D-01 DXLimC= 3.00D+00 Rises=F
 Variable       Old X    -DE/DX   Delta X   Delta X   Delta X     New X
                                 (Linear)    (Quad)   (Total)
    R1        4.49613  -0.00458  -0.00319  -0.04098  -0.04506   4.45107
    R2        3.52746  -0.00244  -0.00053   0.00052   0.00015   3.52761
    R3        3.48747  -0.00061  -0.00044   0.02061   0.02038   3.50785
    R4        3.65015  -0.00011  -0.01275  -0.02861  -0.04120   3.60896
    R5        3.52868  -0.00252  -0.00056   0.00001  -0.00036   3.52832
    R6        3.48540  -0.00047  -0.00042   0.02090   0.02070   3.50611
    R7        3.64614   0.00007  -0.01360  -0.03475  -0.04819   3.59794
    A1        1.55447  -0.00096  -0.00088  -0.00503  -0.00620   1.54826
    A2        1.26810   0.00837   0.00066   0.05293   0.05309   1.32119
    A3        1.55102  -0.00259  -0.00099  -0.00386  -0.00550   1.54553
    A4        1.55470  -0.00098  -0.00087  -0.00496  -0.00615   1.54855
    A5        1.26871   0.00836   0.00084   0.05436   0.05477   1.32348
    A6        1.55271  -0.00269  -0.00076  -0.00222  -0.00364   1.54907
    D1       -1.55986   0.00034   0.00061   0.00493   0.00588  -1.55398
    D2        1.55957  -0.00031  -0.00069  -0.00530  -0.00624   1.55333
         Item               Value     Threshold  Converged?
 Maximum Force            0.008371     0.000450     NO 
 RMS     Force            0.003557     0.000300     NO 
 Maximum Displacement     0.071705     0.001800     NO 
 RMS     Displacement     0.035426     0.001200     NO 
 Predicted change in Energy=-5.803435D-04
 Lowest energy point so far.  Saving SCF results.
 GradGradGradGradGradGradGradGradGradGradGradGradGradGradGradGradGradGrad

 Leave Link  103 at Mon Oct 10 16:34:33 2016, MaxMem=  2097152000 cpu:         0.1
 (Enter /share/apps/g09/l202.exe)
                          Input orientation:                          
 ---------------------------------------------------------------------
 Center     Atomic      Atomic             Coordinates (Angstroms)
 Number     Number       Type             X           Y           Z
 ---------------------------------------------------------------------
      1         13           0       -0.054381   -0.027685   -1.178863
      2         13           0       -0.050430   -0.028326    1.176540
      3          8           0       -0.260870    1.405503   -0.000721
      4          8           0        1.179627   -0.762274   -0.002702
      5          8           0       -1.443946   -0.587218    0.005738
 ---------------------------------------------------------------------
                    Distance matrix (angstroms):
                    1          2          3          4          5
     1  Al   0.000000
     2  Al   2.355407   0.000000
     3  O    1.866731   1.867108   0.000000
     4  O    1.856274   1.855352   2.602747   0.000000
     5  O    1.909777   1.903950   2.317465   2.629421   0.000000
 Stoichiometry    Al2O3
 Framework group  C1[X(Al2O3)]
 Deg. of freedom     9
 Full point group                 C1      NOp   1
 RotChk:  IX=0 Diff= 1.94D-02
 Largest Abelian subgroup         C1      NOp   1
 Largest concise Abelian subgroup C1      NOp   1
                         Standard orientation:                         
 ---------------------------------------------------------------------
 Center     Atomic      Atomic             Coordinates (Angstroms)
 Number     Number       Type             X           Y           Z
 ---------------------------------------------------------------------
      1         13           0       -1.178765    0.058234    0.003887
      2         13           0        1.176614    0.066828    0.011325
      3          8           0       -0.001963   -0.789843    1.178870
      4          8           0       -0.005336    1.494772   -0.068051
      5          8           0        0.010794   -0.908156   -1.135538
 ---------------------------------------------------------------------
 Rotational constants (GHZ):      4.9521996      4.2909491      3.7724165
 Leave Link  202 at Mon Oct 10 16:34:33 2016, MaxMem=  2097152000 cpu:         0.1
 (Enter /share/apps/g09/l301.exe)
 Standard basis: 6-311G (5D, 7F)
 Ernie: Thresh=  0.10000D-02 Tol=  0.10000D-05 Strict=F.
 There are    81 symmetry adapted cartesian basis functions of A   symmetry.
 There are    81 symmetry adapted basis functions of A   symmetry.
    81 basis functions,   158 primitive gaussians,    81 cartesian basis functions
    25 alpha electrons       25 beta electrons
       nuclear repulsion energy       254.4650352665 Hartrees.
 IExCor=  402 DFT=T Ex+Corr=B3LYP ExCW=0 ScaHFX=  0.200000
 ScaDFX=  0.800000  0.720000  1.000000  0.810000 ScalE2=  1.000000  1.000000
 IRadAn=      0 IRanWt=     -1 IRanGd=            0 ICorTp=0 IEmpDi=  4
 NAtoms=    5 NActive=    5 NUniq=    5 SFac= 1.00D+00 NAtFMM=   60 NAOKFM=F Big=F
 Integral buffers will be    131072 words long.
 Raffenetti 2 integral format.
 Two-electron integral symmetry is turned on.
 Leave Link  301 at Mon Oct 10 16:34:33 2016, MaxMem=  2097152000 cpu:         0.5
 (Enter /share/apps/g09/l302.exe)
 NPDir=0 NMtPBC=     1 NCelOv=     1 NCel=       1 NClECP=     1 NCelD=      1
         NCelK=      1 NCelE2=     1 NClLst=     1 CellRange=     0.0.
 One-electron integrals computed using PRISM.
 NBasis=    81 RedAO= T EigKep=  1.08D-02  NBF=    81
 NBsUse=    81 1.00D-06 EigRej= -1.00D+00 NBFU=    81
 Precomputing XC quadrature grid using
 IXCGrd= 4 IRadAn=           0 IRanWt=          -1 IRanGd=           0 AccXCQ= 0.00D+00.
 Generated NRdTot=       0 NPtTot=           0 NUsed=           0 NTot=          32
 NSgBfM=    81    81    81    81    81 MxSgAt=     5 MxSgA2=     5.
 Leave Link  302 at Mon Oct 10 16:34:33 2016, MaxMem=  2097152000 cpu:         1.1
 (Enter /share/apps/g09/l303.exe)
 DipDrv:  MaxL=1.
 Leave Link  303 at Mon Oct 10 16:34:33 2016, MaxMem=  2097152000 cpu:         0.2
 (Enter /share/apps/g09/l401.exe)
 Initial guess from the checkpoint file:  "Al2O3.chk"
 B after Tr=     0.000000    0.000000    0.000000
         Rot=    0.999977   -0.006391    0.001160   -0.002046 Ang=  -0.78 deg.
 Guess basis will be translated and rotated to current coordinates.
 JPrj=2 DoOrth=T DoCkMO=T.
 Generating alternative initial guess.
 ExpMin= 4.14D-02 ExpMax= 5.49D+04 ExpMxC= 1.87D+03 IAcc=2 IRadAn=         4 AccDes= 0.00D+00
 Harris functional with IExCor=  402 and IRadAn=       4 diagonalized for initial guess.
 HarFok:  IExCor=  402 AccDes= 0.00D+00 IRadAn=         4 IDoV= 1 UseB2=F ITyADJ=14
 ICtDFT=  3500011 ScaDFX=  1.000000  1.000000  1.000000  1.000000
 FoFCou: FMM=F IPFlag=           0 FMFlag=      100000 FMFlg1=           0
         NFxFlg=           0 DoJE=T BraDBF=F KetDBF=T FulRan=T
         wScrn=  0.000000 ICntrl=     500 IOpCl=  0 I1Cent=   200000004 NGrid=           0
         NMat0=    1 NMatS0=      1 NMatT0=    0 NMatD0=    1 NMtDS0=    0 NMtDT0=    0
 Petite list used in FoFCou.
 Harris En= -710.843322181618    
 Leave Link  401 at Mon Oct 10 16:34:34 2016, MaxMem=  2097152000 cpu:         1.9
 (Enter /share/apps/g09/l502.exe)
 Closed shell SCF:
 Using DIIS extrapolation, IDIIS=  1040.
 Integral symmetry usage will be decided dynamically.
 Keep R1 ints in memory in canonical form, NReq=6457899.
 IVT=       39492 IEndB=       39492 NGot=  2097152000 MDV=  2091596328
 LenX=  2091596328 LenY=  2091589326
 Requested convergence on RMS density matrix=1.00D-08 within 128 cycles.
 Requested convergence on MAX density matrix=1.00D-06.
 Requested convergence on             energy=1.00D-06.
 No special actions if energy rises.
 FoFCou: FMM=F IPFlag=           0 FMFlag=           0 FMFlg1=           0
         NFxFlg=           0 DoJE=F BraDBF=F KetDBF=F FulRan=T
         wScrn=  0.000000 ICntrl=     600 IOpCl=  0 I1Cent=           0 NGrid=           0
         NMat0=    1 NMatS0=   3321 NMatT0=    0 NMatD0=    1 NMtDS0=    0 NMtDT0=    0
 Symmetry not used in FoFCou.

 Cycle   1  Pass 1  IDiag  1:
 E= -710.540880093675    
 DIIS: error= 2.48D-03 at cycle   1 NSaved=   1.
 NSaved= 1 IEnMin= 1 EnMin= -710.540880093675     IErMin= 1 ErrMin= 2.48D-03
 ErrMax= 2.48D-03  0.00D+00 EMaxC= 1.00D-01 BMatC= 6.08D-04 BMatP= 6.08D-04
 IDIUse=3 WtCom= 9.75D-01 WtEn= 2.48D-02
 Coeff-Com:  0.100D+01
 Coeff-En:   0.100D+01
 Coeff:      0.100D+01
 Gap=     0.549 Goal=   None    Shift=    0.000
 GapD=    0.549 DampG=2.000 DampE=1.000 DampFc=2.0000 IDamp=-1.
 RMSDP=2.58D-03 MaxDP=2.48D-02              OVMax= 1.49D-01

 Cycle   2  Pass 1  IDiag  1:
 E= -710.519395946376     Delta-E=        0.021484147299 Rises=F Damp=F
 DIIS: error= 1.73D-02 at cycle   2 NSaved=   2.
 NSaved= 2 IEnMin= 1 EnMin= -710.540880093675     IErMin= 1 ErrMin= 2.48D-03
 ErrMax= 1.73D-02  0.00D+00 EMaxC= 1.00D-01 BMatC= 2.35D-02 BMatP= 6.08D-04
 IDIUse=2 WtCom= 0.00D+00 WtEn= 1.00D+00
 Coeff-En:   0.891D+00 0.109D+00
 Coeff:      0.891D+00 0.109D+00
 Gap=     0.040 Goal=   None    Shift=    0.000
 RMSDP=1.44D-03 MaxDP=1.64D-02 DE= 2.15D-02 OVMax= 1.06D-01

 Cycle   3  Pass 1  IDiag  1:
 E= -710.541930657397     Delta-E=       -0.022534711020 Rises=F Damp=F
 DIIS: error= 3.91D-03 at cycle   3 NSaved=   3.
 NSaved= 3 IEnMin= 3 EnMin= -710.541930657397     IErMin= 1 ErrMin= 2.48D-03
 ErrMax= 3.91D-03  0.00D+00 EMaxC= 1.00D-01 BMatC= 1.27D-03 BMatP= 6.08D-04
 IDIUse=3 WtCom= 1.38D-01 WtEn= 8.62D-01
 Coeff-Com:  0.460D+00-0.869D-01 0.627D+00
 Coeff-En:   0.317D+00 0.000D+00 0.683D+00
 Coeff:      0.337D+00-0.120D-01 0.675D+00
 Gap=     0.042 Goal=   None    Shift=    0.000
 RMSDP=1.17D-03 MaxDP=1.36D-02 DE=-2.25D-02 OVMax= 7.67D-02

 Cycle   4  Pass 1  IDiag  1:
 E= -710.536630748899     Delta-E=        0.005299908498 Rises=F Damp=F
 DIIS: error= 9.17D-03 at cycle   4 NSaved=   4.
 NSaved= 4 IEnMin= 3 EnMin= -710.541930657397     IErMin= 1 ErrMin= 2.48D-03
 ErrMax= 9.17D-03  0.00D+00 EMaxC= 1.00D-01 BMatC= 6.88D-03 BMatP= 6.08D-04
 IDIUse=3 WtCom= 9.46D-02 WtEn= 9.05D-01
 Coeff-Com:  0.945D-01 0.212D-01 0.607D+00 0.277D+00
 Coeff-En:   0.000D+00 0.000D+00 0.730D+00 0.270D+00
 Coeff:      0.894D-02 0.200D-02 0.718D+00 0.271D+00
 Gap=     0.041 Goal=   None    Shift=    0.000
 RMSDP=7.32D-04 MaxDP=9.19D-03 DE= 5.30D-03 OVMax= 4.82D-02

 Cycle   5  Pass 1  IDiag  1:
 E= -710.542918563769     Delta-E=       -0.006287814870 Rises=F Damp=F
 DIIS: error= 2.20D-03 at cycle   5 NSaved=   5.
 NSaved= 5 IEnMin= 5 EnMin= -710.542918563769     IErMin= 5 ErrMin= 2.20D-03
 ErrMax= 2.20D-03  0.00D+00 EMaxC= 1.00D-01 BMatC= 3.79D-04 BMatP= 6.08D-04
 IDIUse=3 WtCom= 9.78D-01 WtEn= 2.20D-02
 Coeff-Com:  0.980D-03 0.244D-01 0.470D+00 0.177D+00 0.327D+00
 Coeff-En:   0.000D+00 0.000D+00 0.287D+00 0.000D+00 0.713D+00
 Coeff:      0.958D-03 0.239D-01 0.466D+00 0.173D+00 0.336D+00
 Gap=     0.041 Goal=   None    Shift=    0.000
 RMSDP=1.99D-04 MaxDP=2.05D-03 DE=-6.29D-03 OVMax= 1.48D-02

 Cycle   6  Pass 1  IDiag  1:
 E= -710.543268072625     Delta-E=       -0.000349508856 Rises=F Damp=F
 DIIS: error= 5.04D-04 at cycle   6 NSaved=   6.
 NSaved= 6 IEnMin= 6 EnMin= -710.543268072625     IErMin= 6 ErrMin= 5.04D-04
 ErrMax= 5.04D-04  0.00D+00 EMaxC= 1.00D-01 BMatC= 2.84D-05 BMatP= 3.79D-04
 IDIUse=3 WtCom= 9.95D-01 WtEn= 5.04D-03
 Coeff-Com: -0.174D-01 0.300D-01 0.146D-01-0.463D-02 0.316D+00 0.661D+00
 Coeff-En:   0.000D+00 0.000D+00 0.000D+00 0.000D+00 0.000D+00 0.100D+01
 Coeff:     -0.173D-01 0.299D-01 0.145D-01-0.461D-02 0.315D+00 0.663D+00
 Gap=     0.041 Goal=   None    Shift=    0.000
 RMSDP=1.33D-04 MaxDP=1.63D-03 DE=-3.50D-04 OVMax= 8.52D-03

 Cycle   7  Pass 1  IDiag  1:
 E= -710.543294295436     Delta-E=       -0.000026222811 Rises=F Damp=F
 DIIS: error= 4.11D-04 at cycle   7 NSaved=   7.
 NSaved= 7 IEnMin= 7 EnMin= -710.543294295436     IErMin= 7 ErrMin= 4.11D-04
 ErrMax= 4.11D-04  0.00D+00 EMaxC= 1.00D-01 BMatC= 1.46D-05 BMatP= 2.84D-05
 IDIUse=3 WtCom= 9.96D-01 WtEn= 4.11D-03
 EnCoef did     3 forward-backward iterations
 Coeff-Com: -0.144D-03-0.234D-01-0.707D-02-0.262D-01 0.726D-01 0.150D+00
 Coeff-Com:  0.834D+00
 Coeff-En:   0.000D+00 0.000D+00 0.000D+00 0.000D+00 0.864D-02 0.205D+00
 Coeff-En:   0.787D+00
 Coeff:     -0.144D-03-0.233D-01-0.704D-02-0.261D-01 0.724D-01 0.150D+00
 Coeff:      0.834D+00
 Gap=     0.041 Goal=   None    Shift=    0.000
 RMSDP=5.67D-05 MaxDP=6.91D-04 DE=-2.62D-05 OVMax= 3.42D-03

 Cycle   8  Pass 1  IDiag  1:
 E= -710.543311836937     Delta-E=       -0.000017541501 Rises=F Damp=F
 DIIS: error= 1.30D-04 at cycle   8 NSaved=   8.
 NSaved= 8 IEnMin= 8 EnMin= -710.543311836937     IErMin= 8 ErrMin= 1.30D-04
 ErrMax= 1.30D-04  0.00D+00 EMaxC= 1.00D-01 BMatC= 1.65D-06 BMatP= 1.46D-05
 IDIUse=3 WtCom= 9.99D-01 WtEn= 1.30D-03
 Coeff-Com:  0.325D-02-0.112D-01-0.216D-01-0.154D-02-0.283D-01-0.109D+00
 Coeff-Com:  0.185D+00 0.983D+00
 Coeff-En:   0.000D+00 0.000D+00 0.000D+00 0.000D+00 0.000D+00 0.000D+00
 Coeff-En:   0.000D+00 0.100D+01
 Coeff:      0.325D-02-0.112D-01-0.215D-01-0.154D-02-0.283D-01-0.109D+00
 Coeff:      0.185D+00 0.983D+00
 Gap=     0.041 Goal=   None    Shift=    0.000
 RMSDP=3.88D-05 MaxDP=4.03D-04 DE=-1.75D-05 OVMax= 2.50D-03

 Cycle   9  Pass 1  IDiag  1:
 E= -710.543314520797     Delta-E=       -0.000002683861 Rises=F Damp=F
 DIIS: error= 4.75D-05 at cycle   9 NSaved=   9.
 NSaved= 9 IEnMin= 9 EnMin= -710.543314520797     IErMin= 9 ErrMin= 4.75D-05
 ErrMax= 4.75D-05  0.00D+00 EMaxC= 1.00D-01 BMatC= 2.83D-07 BMatP= 1.65D-06
 IDIUse=1 WtCom= 1.00D+00 WtEn= 0.00D+00
 Coeff-Com:  0.224D-02-0.737D-03-0.197D-01 0.766D-02-0.376D-01-0.126D+00
 Coeff-Com: -0.466D-01 0.723D+00 0.498D+00
 Coeff:      0.224D-02-0.737D-03-0.197D-01 0.766D-02-0.376D-01-0.126D+00
 Coeff:     -0.466D-01 0.723D+00 0.498D+00
 Gap=     0.041 Goal=   None    Shift=    0.000
 RMSDP=1.67D-05 MaxDP=2.43D-04 DE=-2.68D-06 OVMax= 1.02D-03

 Cycle  10  Pass 1  IDiag  1:
 E= -710.543315073071     Delta-E=       -0.000000552274 Rises=F Damp=F
 DIIS: error= 3.06D-05 at cycle  10 NSaved=  10.
 NSaved=10 IEnMin=10 EnMin= -710.543315073071     IErMin=10 ErrMin= 3.06D-05
 ErrMax= 3.06D-05  0.00D+00 EMaxC= 1.00D-01 BMatC= 9.09D-08 BMatP= 2.83D-07
 IDIUse=1 WtCom= 1.00D+00 WtEn= 0.00D+00
 Coeff-Com:  0.136D-03 0.771D-03 0.528D-03 0.486D-03-0.231D-02-0.116D-01
 Coeff-Com:  0.102D+00-0.223D+00-0.944D-01 0.123D+01
 Coeff:      0.136D-03 0.771D-03 0.528D-03 0.486D-03-0.231D-02-0.116D-01
 Coeff:      0.102D+00-0.223D+00-0.944D-01 0.123D+01
 Gap=     0.041 Goal=   None    Shift=    0.000
 RMSDP=5.94D-06 MaxDP=4.37D-05 DE=-5.52D-07 OVMax= 4.78D-04

 Cycle  11  Pass 1  IDiag  1:
 E= -710.543315163948     Delta-E=       -0.000000090876 Rises=F Damp=F
 DIIS: error= 2.11D-05 at cycle  11 NSaved=  11.
 NSaved=11 IEnMin=11 EnMin= -710.543315163948     IErMin=11 ErrMin= 2.11D-05
 ErrMax= 2.11D-05  0.00D+00 EMaxC= 1.00D-01 BMatC= 3.13D-08 BMatP= 9.09D-08
 IDIUse=1 WtCom= 1.00D+00 WtEn= 0.00D+00
 Coeff-Com: -0.668D-04 0.307D-03 0.212D-02-0.157D-02 0.569D-02 0.330D-03
 Coeff-Com:  0.439D-01-0.114D+00-0.828D-01 0.129D+00 0.102D+01
 Coeff:     -0.668D-04 0.307D-03 0.212D-02-0.157D-02 0.569D-02 0.330D-03
 Coeff:      0.439D-01-0.114D+00-0.828D-01 0.129D+00 0.102D+01
 Gap=     0.041 Goal=   None    Shift=    0.000
 RMSDP=2.18D-06 MaxDP=4.08D-05 DE=-9.09D-08 OVMax= 1.27D-04

 Cycle  12  Pass 1  IDiag  1:
 E= -710.543315198308     Delta-E=       -0.000000034360 Rises=F Damp=F
 DIIS: error= 2.34D-06 at cycle  12 NSaved=  12.
 NSaved=12 IEnMin=12 EnMin= -710.543315198308     IErMin=12 ErrMin= 2.34D-06
 ErrMax= 2.34D-06  0.00D+00 EMaxC= 1.00D-01 BMatC= 4.88D-10 BMatP= 3.13D-08
 IDIUse=1 WtCom= 1.00D+00 WtEn= 0.00D+00
 Coeff-Com: -0.247D-05 0.520D-05 0.248D-03-0.239D-03 0.707D-03-0.862D-04
 Coeff-Com:  0.756D-02-0.124D-01-0.143D-01-0.369D-01 0.144D+00 0.911D+00
 Coeff:     -0.247D-05 0.520D-05 0.248D-03-0.239D-03 0.707D-03-0.862D-04
 Coeff:      0.756D-02-0.124D-01-0.143D-01-0.369D-01 0.144D+00 0.911D+00
 Gap=     0.041 Goal=   None    Shift=    0.000
 RMSDP=3.07D-07 MaxDP=4.66D-06 DE=-3.44D-08 OVMax= 1.76D-05

 Cycle  13  Pass 1  IDiag  1:
 E= -710.543315198855     Delta-E=       -0.000000000547 Rises=F Damp=F
 DIIS: error= 3.40D-07 at cycle  13 NSaved=  13.
 NSaved=13 IEnMin=13 EnMin= -710.543315198855     IErMin=13 ErrMin= 3.40D-07
 ErrMax= 3.40D-07  0.00D+00 EMaxC= 1.00D-01 BMatC= 9.03D-12 BMatP= 4.88D-10
 IDIUse=1 WtCom= 1.00D+00 WtEn= 0.00D+00
 Coeff-Com:  0.205D-05-0.152D-04-0.850D-04 0.536D-04-0.246D-03 0.790D-04
 Coeff-Com:  0.779D-04 0.219D-02 0.354D-03-0.117D-01-0.158D-01 0.148D+00
 Coeff-Com:  0.877D+00
 Coeff:      0.205D-05-0.152D-04-0.850D-04 0.536D-04-0.246D-03 0.790D-04
 Coeff:      0.779D-04 0.219D-02 0.354D-03-0.117D-01-0.158D-01 0.148D+00
 Coeff:      0.877D+00
 Gap=     0.041 Goal=   None    Shift=    0.000
 RMSDP=5.17D-08 MaxDP=3.71D-07 DE=-5.47D-10 OVMax= 3.77D-06

 Cycle  14  Pass 1  IDiag  1:
 E= -710.543315198866     Delta-E=       -0.000000000011 Rises=F Damp=F
 DIIS: error= 1.36D-07 at cycle  14 NSaved=  14.
 NSaved=14 IEnMin=14 EnMin= -710.543315198866     IErMin=14 ErrMin= 1.36D-07
 ErrMax= 1.36D-07  0.00D+00 EMaxC= 1.00D-01 BMatC= 1.20D-12 BMatP= 9.03D-12
 IDIUse=1 WtCom= 1.00D+00 WtEn= 0.00D+00
 Coeff-Com:  0.178D-05-0.136D-05-0.448D-05 0.442D-05 0.133D-05 0.615D-05
 Coeff-Com: -0.681D-03 0.443D-03 0.101D-02 0.518D-02-0.255D-02-0.125D+00
 Coeff-Com: -0.293D+00 0.141D+01
 Coeff:      0.178D-05-0.136D-05-0.448D-05 0.442D-05 0.133D-05 0.615D-05
 Coeff:     -0.681D-03 0.443D-03 0.101D-02 0.518D-02-0.255D-02-0.125D+00
 Coeff:     -0.293D+00 0.141D+01
 Gap=     0.041 Goal=   None    Shift=    0.000
 RMSDP=4.72D-08 MaxDP=4.58D-07 DE=-1.07D-11 OVMax= 4.13D-06

 Cycle  15  Pass 1  IDiag  1:
 E= -710.543315198872     Delta-E=       -0.000000000006 Rises=F Damp=F
 DIIS: error= 3.55D-08 at cycle  15 NSaved=  15.
 NSaved=15 IEnMin=15 EnMin= -710.543315198872     IErMin=15 ErrMin= 3.55D-08
 ErrMax= 3.55D-08  0.00D+00 EMaxC= 1.00D-01 BMatC= 1.10D-13 BMatP= 1.20D-12
 IDIUse=1 WtCom= 1.00D+00 WtEn= 0.00D+00
 Coeff-Com:  0.303D-06 0.790D-06 0.490D-05-0.328D-05 0.971D-05-0.336D-05
 Coeff-Com:  0.916D-04-0.191D-03-0.158D-03 0.122D-03 0.329D-02-0.511D-02
 Coeff-Com: -0.892D-01-0.106D+00 0.120D+01
 Coeff:      0.303D-06 0.790D-06 0.490D-05-0.328D-05 0.971D-05-0.336D-05
 Coeff:      0.916D-04-0.191D-03-0.158D-03 0.122D-03 0.329D-02-0.511D-02
 Coeff:     -0.892D-01-0.106D+00 0.120D+01
 Gap=     0.041 Goal=   None    Shift=    0.000
 RMSDP=1.30D-08 MaxDP=1.08D-07 DE=-6.14D-12 OVMax= 1.10D-06

 Cycle  16  Pass 1  IDiag  1:
 E= -710.543315198869     Delta-E=        0.000000000003 Rises=F Damp=F
 DIIS: error= 6.41D-09 at cycle  16 NSaved=  16.
 NSaved=16 IEnMin=15 EnMin= -710.543315198872     IErMin=16 ErrMin= 6.41D-09
 ErrMax= 6.41D-09  0.00D+00 EMaxC= 1.00D-01 BMatC= 3.49D-15 BMatP= 1.10D-13
 IDIUse=1 WtCom= 1.00D+00 WtEn= 0.00D+00
 Large coefficients: NSaved= 16 BigCof=    0.00 CofMax=   10.00 Det=-7.27D-16
 Inversion failed.  Reducing to 15 matrices.
 Coeff-Com: -0.578D-07 0.726D-06-0.533D-06-0.106D-05-0.169D-05 0.332D-04
 Coeff-Com: -0.239D-04-0.448D-04-0.152D-03 0.438D-03 0.361D-02 0.729D-02
 Coeff-Com: -0.371D-01 0.236D-01 0.100D+01
 Coeff:     -0.578D-07 0.726D-06-0.533D-06-0.106D-05-0.169D-05 0.332D-04
 Coeff:     -0.239D-04-0.448D-04-0.152D-03 0.438D-03 0.361D-02 0.729D-02
 Coeff:     -0.371D-01 0.236D-01 0.100D+01
 Gap=     0.041 Goal=   None    Shift=    0.000
 RMSDP=8.04D-10 MaxDP=8.58D-09 DE= 2.50D-12 OVMax= 3.28D-08

 SCF Done:  E(RB3LYP) =  -710.543315199     A.U. after   16 cycles
            NFock= 16  Conv=0.80D-09     -V/T= 2.0022
 KE= 7.089573442378D+02 PE=-2.201857519810D+03 EE= 5.278918251069D+02
 Leave Link  502 at Mon Oct 10 16:34:35 2016, MaxMem=  2097152000 cpu:         9.5
 (Enter /share/apps/g09/l701.exe)
 Compute integral first derivatives.
 ... and contract with generalized density number  0.
 Leave Link  701 at Mon Oct 10 16:34:35 2016, MaxMem=  2097152000 cpu:         1.0
 (Enter /share/apps/g09/l702.exe)
 L702 exits ... SP integral derivatives will be done elsewhere.
 Leave Link  702 at Mon Oct 10 16:34:35 2016, MaxMem=  2097152000 cpu:         0.2
 (Enter /share/apps/g09/l703.exe)
 Compute integral first derivatives, UseDBF=F ICtDFT=           0.
 Integral derivatives from FoFJK, PRISM(SPDF).
 Calling FoFJK, ICntrl=      2127 FMM=F ISym2X=0 I1Cent= 0 IOpClX= 0 NMat=1 NMatS=1 NMatT=0.
 FoFJK:  IHMeth= 1 ICntrl=    2127 DoSepK=F KAlg= 0 I1Cent=   0 FoldK=F
 IRaf=         0 NMat=   1 IRICut=       1 DoRegI=T DoRafI=F ISym2E= 0.
 FoFCou: FMM=F IPFlag=           0 FMFlag=      100000 FMFlg1=         800
         NFxFlg=           0 DoJE=F BraDBF=F KetDBF=F FulRan=T
         wScrn=  0.000000 ICntrl=    2127 IOpCl=  0 I1Cent=           0 NGrid=           0
         NMat0=    1 NMatS0=      1 NMatT0=    0 NMatD0=    1 NMtDS0=    0 NMtDT0=    0
 Symmetry not used in FoFCou.
 Leave Link  703 at Mon Oct 10 16:34:35 2016, MaxMem=  2097152000 cpu:         2.4
 (Enter /share/apps/g09/l716.exe)
 Dipole        = 2.02522290D-03 1.52959343D-01-1.08668130D-01
 ***** Axes restored to original set *****
 -------------------------------------------------------------------
 Center     Atomic                   Forces (Hartrees/Bohr)
 Number     Number              X              Y              Z
 -------------------------------------------------------------------
      1       13          -0.000268642    0.003333435    0.009676963
      2       13           0.000148079    0.003591422   -0.009181083
      3        8           0.005751105   -0.001204485   -0.000019102
      4        8          -0.003275455    0.001420037   -0.000052306
      5        8          -0.002355086   -0.007140409   -0.000424472
 -------------------------------------------------------------------
 Cartesian Forces:  Max     0.009676963 RMS     0.004516831
 Leave Link  716 at Mon Oct 10 16:34:35 2016, MaxMem=  2097152000 cpu:         0.2
 (Enter /share/apps/g09/l103.exe)

 GradGradGradGradGradGradGradGradGradGradGradGradGradGradGradGradGradGrad
 Berny optimization.
 Using GEDIIS/GDIIS optimizer.
 FormGI is forming the generalized inverse of G from B-inverse, IUseBI=4.
 Internal  Forces:  Max     0.011060794 RMS     0.004736316
 Search for a local minimum.
 Step number  10 out of a maximum of   25
 All quantities printed in internal units (Hartrees-Bohrs-Radians)
 RMS Force = .47363D-02 SwitMx=.10000D-02 MixMth= 1
 Mixed Optimization -- RFO/linear search
 Update second derivatives using D2CorX and points    6    7    8    9   10
 DE= -1.23D-03 DEPred=-5.80D-04 R= 2.12D+00
 TightC=F SS=  1.41D+00  RLast= 1.14D-01 DXNew= 9.9932D-01 3.4082D-01
 Trust test= 2.12D+00 RLast= 1.14D-01 DXMaxT set to 5.94D-01
 The second derivative matrix:
                          R1        R2        R3        R4        R5
           R1           0.16717
           R2          -0.01169   0.15089
           R3          -0.01214  -0.00339   1.13278
           R4          -0.01250   0.00728   0.00982   0.06233
           R5          -0.01167   0.00116  -0.00441   0.00684   0.14816
           R6          -0.01009  -0.00508  -0.97382   0.01118  -0.00619
           R7          -0.00987   0.00657   0.00929   0.01797   0.00618
           A1          -0.00190  -0.01282  -0.00849  -0.00740  -0.01373
           A2           0.08613   0.00347  -0.01415   0.00345   0.00343
           A3           0.00485   0.00002  -0.00308  -0.00656  -0.00006
           A4          -0.00192  -0.01246  -0.00820  -0.00734  -0.01335
           A5           0.08629   0.00006  -0.02019   0.00506  -0.00013
           A6           0.00451  -0.00531  -0.01219  -0.00454  -0.00563
           D1          -0.00523  -0.00151  -0.00668  -0.00312  -0.00163
           D2           0.00512   0.00088   0.00528   0.00312   0.00100
                          R6        R7        A1        A2        A3
           R6           1.12468
           R7           0.01084   0.05768
           A1          -0.01023  -0.00606   0.23531
           A2          -0.01575   0.00108   0.01465   0.14843
           A3          -0.00334  -0.00608   0.00672   0.01624   0.26471
           A4          -0.00992  -0.00597  -0.01444   0.01446   0.00692
           A5          -0.02255   0.00322   0.01073  -0.10032   0.01540
           A6          -0.01355  -0.00325   0.00058   0.01872   0.01332
           D1          -0.00816  -0.00068  -0.00914  -0.00387   0.00358
           D2           0.00670   0.00090   0.00882   0.00398  -0.00401
                          A4        A5        A6        D1        D2
           A4           0.23581
           A5           0.01061   0.14977
           A6           0.00088   0.01619   0.25943
           D1          -0.00898  -0.00554   0.00111   0.00481
           D2           0.00867   0.00562  -0.00158  -0.00226   0.00435
 ITU=  1  1 -1  1  0  1  0  0  1  0
 Use linear search instead of GDIIS.
     Eigenvalues ---   -0.03732   0.06190   0.07475   0.12502   0.14120
     Eigenvalues ---    0.14957   0.16902   0.24092   1.81304
 Eigenvalue     1 is  -3.73D-02 should be greater than     0.000000 Eigenvector:
                          A2        A5        R1        R4        R7
   1                    0.59617   0.59090  -0.48925  -0.11926  -0.08780
                          R6        R3        D1        A4        A1
   1                    0.08428   0.08258   0.05749  -0.05445  -0.05444
 RFO step:  Lambda=-4.35811993D-02 EMin=-3.73195973D-02
 Skip linear search -- no minimum in search direction.
 Maximum step size (   0.594) exceeded in Quadratic search.
    -- Step size scaled by   0.595
 Iteration  1 RMS(Cart)=  0.13325207 RMS(Int)=  0.06229905
 Iteration  2 RMS(Cart)=  0.08439992 RMS(Int)=  0.01490619
 Iteration  3 RMS(Cart)=  0.00501840 RMS(Int)=  0.01384711
 Iteration  4 RMS(Cart)=  0.00011182 RMS(Int)=  0.01384696
 Iteration  5 RMS(Cart)=  0.00000427 RMS(Int)=  0.01384696
 Iteration  6 RMS(Cart)=  0.00000017 RMS(Int)=  0.01384696
 ITry= 1 IFail=0 DXMaxC= 4.98D-01 DCOld= 1.00D+10 DXMaxT= 5.94D-01 DXLimC= 3.00D+00 Rises=F
 Variable       Old X    -DE/DX   Delta X   Delta X   Delta X     New X
                                 (Linear)    (Quad)   (Total)
    R1        4.45107  -0.00680   0.00000  -0.29023  -0.31792   4.13316
    R2        3.52761  -0.00254   0.00000  -0.03201  -0.02570   3.50191
    R3        3.50785  -0.00146   0.00000   0.03844   0.04332   3.55117
    R4        3.60896   0.00176   0.00000  -0.05202  -0.04635   3.56261
    R5        3.52832  -0.00255   0.00000  -0.03287  -0.02735   3.50097
    R6        3.50611  -0.00141   0.00000   0.03941   0.04398   3.55008
    R7        3.59794   0.00239   0.00000  -0.03036  -0.02495   3.57299
    A1        1.54826  -0.00111   0.00000  -0.03268  -0.03529   1.51298
    A2        1.32119   0.01106   0.00000   0.35941   0.33812   1.65931
    A3        1.54553  -0.00297   0.00000  -0.03036  -0.04633   1.49920
    A4        1.54855  -0.00112   0.00000  -0.03271  -0.03503   1.51352
    A5        1.32348   0.01095   0.00000   0.35562   0.33289   1.65637
    A6        1.54907  -0.00317   0.00000  -0.03681  -0.05230   1.49676
    D1       -1.55398   0.00062   0.00000   0.03355   0.04776  -1.50622
    D2        1.55333  -0.00055   0.00000  -0.03063  -0.04656   1.50678
         Item               Value     Threshold  Converged?
 Maximum Force            0.011061     0.000450     NO 
 RMS     Force            0.004736     0.000300     NO 
 Maximum Displacement     0.497876     0.001800     NO 
 RMS     Displacement     0.212907     0.001200     NO 
 Predicted change in Energy=-1.601930D-02
 Lowest energy point so far.  Saving SCF results.
 GradGradGradGradGradGradGradGradGradGradGradGradGradGradGradGradGradGrad

 Leave Link  103 at Mon Oct 10 16:34:35 2016, MaxMem=  2097152000 cpu:         0.1
 (Enter /share/apps/g09/l202.exe)
                          Input orientation:                          
 ---------------------------------------------------------------------
 Center     Atomic      Atomic             Coordinates (Angstroms)
 Number     Number       Type             X           Y           Z
 ---------------------------------------------------------------------
      1         13           0       -0.168196    0.037193   -1.092712
      2         13           0       -0.160076    0.039425    1.094445
      3          8           0       -0.023888    1.527460   -0.000755
      4          8           0        1.142603   -0.753396   -0.002682
      5          8           0       -1.420443   -0.850683    0.001696
 ---------------------------------------------------------------------
                    Distance matrix (angstroms):
                    1          2          3          4          5
     1  Al   0.000000
     2  Al   2.187173   0.000000
     3  O    1.853130   1.852636   0.000000
     4  O    1.879199   1.878623   2.561837   0.000000
     5  O    1.885252   1.890744   2.757886   2.564895   0.000000
 Stoichiometry    Al2O3
 Framework group  C1[X(Al2O3)]
 Deg. of freedom     9
 Full point group                 C1      NOp   1
 RotChk:  IX=1 Diff= 1.95D+00
 Largest Abelian subgroup         C1      NOp   1
 Largest concise Abelian subgroup C1      NOp   1
                         Standard orientation:                         
 ---------------------------------------------------------------------
 Center     Atomic      Atomic             Coordinates (Angstroms)
 Number     Number       Type             X           Y           Z
 ---------------------------------------------------------------------
      1         13           0       -1.088236    0.104232    0.036619
      2         13           0        1.090922   -0.082546    0.047074
      3          8           0        0.114385    1.360364    0.676872
      4          8           0        0.007503   -0.008603   -1.485883
      5          8           0       -0.126254   -1.387001    0.673009
 ---------------------------------------------------------------------
 Rotational constants (GHZ):      4.5603204      4.4128877      4.0308425
 Leave Link  202 at Mon Oct 10 16:34:35 2016, MaxMem=  2097152000 cpu:         0.1
 (Enter /share/apps/g09/l301.exe)
 Standard basis: 6-311G (5D, 7F)
 Ernie: Thresh=  0.10000D-02 Tol=  0.10000D-05 Strict=F.
 There are    81 symmetry adapted cartesian basis functions of A   symmetry.
 There are    81 symmetry adapted basis functions of A   symmetry.
    81 basis functions,   158 primitive gaussians,    81 cartesian basis functions
    25 alpha electrons       25 beta electrons
       nuclear repulsion energy       255.8778294326 Hartrees.
 IExCor=  402 DFT=T Ex+Corr=B3LYP ExCW=0 ScaHFX=  0.200000
 ScaDFX=  0.800000  0.720000  1.000000  0.810000 ScalE2=  1.000000  1.000000
 IRadAn=      0 IRanWt=     -1 IRanGd=            0 ICorTp=0 IEmpDi=  4
 NAtoms=    5 NActive=    5 NUniq=    5 SFac= 1.00D+00 NAtFMM=   60 NAOKFM=F Big=F
 Integral buffers will be    131072 words long.
 Raffenetti 2 integral format.
 Two-electron integral symmetry is turned on.
 Leave Link  301 at Mon Oct 10 16:34:36 2016, MaxMem=  2097152000 cpu:         0.5
 (Enter /share/apps/g09/l302.exe)
 NPDir=0 NMtPBC=     1 NCelOv=     1 NCel=       1 NClECP=     1 NCelD=      1
         NCelK=      1 NCelE2=     1 NClLst=     1 CellRange=     0.0.
 One-electron integrals computed using PRISM.
 NBasis=    81 RedAO= T EigKep=  8.22D-03  NBF=    81
 NBsUse=    81 1.00D-06 EigRej= -1.00D+00 NBFU=    81
 Precomputing XC quadrature grid using
 IXCGrd= 4 IRadAn=           0 IRanWt=          -1 IRanGd=           0 AccXCQ= 0.00D+00.
 Generated NRdTot=       0 NPtTot=           0 NUsed=           0 NTot=          32
 NSgBfM=    81    81    81    81    81 MxSgAt=     5 MxSgA2=     5.
 Leave Link  302 at Mon Oct 10 16:34:36 2016, MaxMem=  2097152000 cpu:         1.1
 (Enter /share/apps/g09/l303.exe)
 DipDrv:  MaxL=1.
 Leave Link  303 at Mon Oct 10 16:34:36 2016, MaxMem=  2097152000 cpu:         0.2
 (Enter /share/apps/g09/l401.exe)
 Initial guess from the checkpoint file:  "Al2O3.chk"
 B after Tr=     0.000000    0.000000    0.000000
         Rot=    0.722893    0.689460   -0.027953    0.035913 Ang=  87.41 deg.
 Guess basis will be translated and rotated to current coordinates.
 JPrj=2 DoOrth=T DoCkMO=T.
 Generating alternative initial guess.
 ExpMin= 4.14D-02 ExpMax= 5.49D+04 ExpMxC= 1.87D+03 IAcc=2 IRadAn=         4 AccDes= 0.00D+00
 Harris functional with IExCor=  402 and IRadAn=       4 diagonalized for initial guess.
 HarFok:  IExCor=  402 AccDes= 0.00D+00 IRadAn=         4 IDoV= 1 UseB2=F ITyADJ=14
 ICtDFT=  3500011 ScaDFX=  1.000000  1.000000  1.000000  1.000000
 FoFCou: FMM=F IPFlag=           0 FMFlag=      100000 FMFlg1=           0
         NFxFlg=           0 DoJE=T BraDBF=F KetDBF=T FulRan=T
         wScrn=  0.000000 ICntrl=     500 IOpCl=  0 I1Cent=   200000004 NGrid=           0
         NMat0=    1 NMatS0=      1 NMatT0=    0 NMatD0=    1 NMtDS0=    0 NMtDT0=    0
 Petite list used in FoFCou.
 Harris En= -710.826351214368    
 Leave Link  401 at Mon Oct 10 16:34:36 2016, MaxMem=  2097152000 cpu:         1.9
 (Enter /share/apps/g09/l502.exe)
 Closed shell SCF:
 Using DIIS extrapolation, IDIIS=  1040.
 Integral symmetry usage will be decided dynamically.
 Keep R1 ints in memory in canonical form, NReq=6457899.
 IVT=       39492 IEndB=       39492 NGot=  2097152000 MDV=  2091596328
 LenX=  2091596328 LenY=  2091589326
 Requested convergence on RMS density matrix=1.00D-08 within 128 cycles.
 Requested convergence on MAX density matrix=1.00D-06.
 Requested convergence on             energy=1.00D-06.
 No special actions if energy rises.
 FoFCou: FMM=F IPFlag=           0 FMFlag=           0 FMFlg1=           0
         NFxFlg=           0 DoJE=F BraDBF=F KetDBF=F FulRan=T
         wScrn=  0.000000 ICntrl=     600 IOpCl=  0 I1Cent=           0 NGrid=           0
         NMat0=    1 NMatS0=   3321 NMatT0=    0 NMatD0=    1 NMtDS0=    0 NMtDT0=    0
 Symmetry not used in FoFCou.

 Cycle   1  Pass 1  IDiag  1:
 E= -710.483166190185    
 DIIS: error= 1.07D-02 at cycle   1 NSaved=   1.
 NSaved= 1 IEnMin= 1 EnMin= -710.483166190185     IErMin= 1 ErrMin= 1.07D-02
 ErrMax= 1.07D-02  0.00D+00 EMaxC= 1.00D-01 BMatC= 1.24D-02 BMatP= 1.24D-02
 IDIUse=3 WtCom= 8.93D-01 WtEn= 1.07D-01
 Coeff-Com:  0.100D+01
 Coeff-En:   0.100D+01
 Coeff:      0.100D+01
 Recover alternate guess density for next cycle.
 RMSDP=1.00D-02 MaxDP=1.90D-01              OVMax= 0.00D+00

 Cycle   2  Pass 1  IDiag  1:
 E= -709.929542639923     Delta-E=        0.553623550262 Rises=F Damp=F
 Switch densities from cycles 1 and 2 for lowest energy.
 DIIS: error= 8.40D-02 at cycle   2 NSaved=   2.
 NSaved= 2 IEnMin= 1 EnMin= -710.483166190185     IErMin= 1 ErrMin= 1.07D-02
 ErrMax= 8.40D-02  0.00D+00 EMaxC= 1.00D+00 BMatC= 7.46D-01 BMatP= 1.24D-02
 IDIUse=1 WtCom= 1.00D+00 WtEn= 0.00D+00
 Coeff-Com:  0.101D+01-0.129D-01
 Coeff:      0.101D+01-0.129D-01
 Gap=     0.026 Goal=   None    Shift=    0.000
 RMSDP=6.56D-03 MaxDP=5.55D-02 DE= 5.54D-01 OVMax= 5.34D-01

 Cycle   3  Pass 1  IDiag  1:
 E= -710.422010708440     Delta-E=       -0.492468068517 Rises=F Damp=F
 DIIS: error= 3.98D-02 at cycle   3 NSaved=   3.
 NSaved= 3 IEnMin= 1 EnMin= -710.483166190185     IErMin= 1 ErrMin= 1.07D-02
 ErrMax= 3.98D-02  0.00D+00 EMaxC= 1.00D+00 BMatC= 1.26D-01 BMatP= 1.24D-02
 IDIUse=1 WtCom= 1.00D+00 WtEn= 0.00D+00
 Coeff-Com:  0.868D+00-0.163D-01 0.149D+00
 Coeff:      0.868D+00-0.163D-01 0.149D+00
 Gap=     0.041 Goal=   None    Shift=    0.000
 RMSDP=3.61D-03 MaxDP=3.98D-02 DE=-4.92D-01 OVMax= 2.30D-01

 Cycle   4  Pass 1  IDiag  1:
 E= -710.526277308851     Delta-E=       -0.104266600410 Rises=F Damp=F
 DIIS: error= 1.42D-02 at cycle   4 NSaved=   4.
 NSaved= 4 IEnMin= 4 EnMin= -710.526277308851     IErMin= 1 ErrMin= 1.07D-02
 ErrMax= 1.42D-02  0.00D+00 EMaxC= 1.00D+00 BMatC= 1.15D-02 BMatP= 1.24D-02
 IDIUse=1 WtCom= 1.00D+00 WtEn= 0.00D+00
 Coeff-Com:  0.249D+00-0.962D-01 0.297D-02 0.845D+00
 Coeff:      0.249D+00-0.962D-01 0.297D-02 0.845D+00
 Gap=     0.031 Goal=   None    Shift=    0.000
 RMSDP=2.58D-03 MaxDP=3.42D-02 DE=-1.04D-01 OVMax= 1.95D-01

 Cycle   5  Pass 1  IDiag  1:
 E= -710.535444150742     Delta-E=       -0.009166841891 Rises=F Damp=F
 DIIS: error= 8.97D-03 at cycle   5 NSaved=   5.
 NSaved= 5 IEnMin= 5 EnMin= -710.535444150742     IErMin= 5 ErrMin= 8.97D-03
 ErrMax= 8.97D-03  0.00D+00 EMaxC= 1.00D+00 BMatC= 5.17D-03 BMatP= 1.15D-02
 IDIUse=1 WtCom= 1.00D+00 WtEn= 0.00D+00
 Coeff-Com:  0.217D-01-0.962D-03-0.352D-01 0.406D+00 0.608D+00
 Coeff:      0.217D-01-0.962D-03-0.352D-01 0.406D+00 0.608D+00
 Gap=     0.039 Goal=   None    Shift=    0.000
 RMSDP=1.11D-03 MaxDP=1.42D-02 DE=-9.17D-03 OVMax= 6.71D-02

 Cycle   6  Pass 1  IDiag  1:
 E= -710.540147379727     Delta-E=       -0.004703228985 Rises=F Damp=F
 DIIS: error= 4.97D-03 at cycle   6 NSaved=   6.
 NSaved= 6 IEnMin= 6 EnMin= -710.540147379727     IErMin= 6 ErrMin= 4.97D-03
 ErrMax= 4.97D-03  0.00D+00 EMaxC= 1.00D+00 BMatC= 1.44D-03 BMatP= 5.17D-03
 IDIUse=1 WtCom= 1.00D+00 WtEn= 0.00D+00
 Coeff-Com: -0.744D-02 0.767D-02-0.294D-01 0.254D+00 0.478D+00 0.297D+00
 Coeff:     -0.744D-02 0.767D-02-0.294D-01 0.254D+00 0.478D+00 0.297D+00
 Gap=     0.040 Goal=   None    Shift=    0.000
 RMSDP=5.01D-04 MaxDP=4.69D-03 DE=-4.70D-03 OVMax= 2.64D-02

 Cycle   7  Pass 1  IDiag  1:
 E= -710.541312584103     Delta-E=       -0.001165204377 Rises=F Damp=F
 DIIS: error= 1.69D-03 at cycle   7 NSaved=   7.
 NSaved= 7 IEnMin= 7 EnMin= -710.541312584103     IErMin= 7 ErrMin= 1.69D-03
 ErrMax= 1.69D-03  0.00D+00 EMaxC= 1.00D+00 BMatC= 2.68D-04 BMatP= 1.44D-03
 IDIUse=1 WtCom= 1.00D+00 WtEn= 0.00D+00
 Coeff-Com: -0.102D-01 0.675D-03-0.879D-02-0.137D-01 0.258D-01 0.296D+00
 Coeff-Com:  0.710D+00
 Coeff:     -0.102D-01 0.675D-03-0.879D-02-0.137D-01 0.258D-01 0.296D+00
 Coeff:      0.710D+00
 Gap=     0.040 Goal=   None    Shift=    0.000
 RMSDP=3.59D-04 MaxDP=3.08D-03 DE=-1.17D-03 OVMax= 2.18D-02

 Cycle   8  Pass 1  IDiag  1:
 E= -710.541671314687     Delta-E=       -0.000358730583 Rises=F Damp=F
 DIIS: error= 1.12D-03 at cycle   8 NSaved=   8.
 NSaved= 8 IEnMin= 8 EnMin= -710.541671314687     IErMin= 8 ErrMin= 1.12D-03
 ErrMax= 1.12D-03  0.00D+00 EMaxC= 1.00D+00 BMatC= 6.13D-05 BMatP= 2.68D-04
 IDIUse=1 WtCom= 1.00D+00 WtEn= 0.00D+00
 Coeff-Com:  0.208D-02 0.663D-03-0.187D-01 0.415D-02-0.743D-01-0.664D-01
 Coeff-Com: -0.101D+00 0.125D+01
 Coeff:      0.208D-02 0.663D-03-0.187D-01 0.415D-02-0.743D-01-0.664D-01
 Coeff:     -0.101D+00 0.125D+01
 Gap=     0.040 Goal=   None    Shift=    0.000
 RMSDP=2.14D-04 MaxDP=2.24D-03 DE=-3.59D-04 OVMax= 1.53D-02

 Cycle   9  Pass 1  IDiag  1:
 E= -710.541779806837     Delta-E=       -0.000108492150 Rises=F Damp=F
 DIIS: error= 8.25D-05 at cycle   9 NSaved=   9.
 NSaved= 9 IEnMin= 9 EnMin= -710.541779806837     IErMin= 9 ErrMin= 8.25D-05
 ErrMax= 8.25D-05  0.00D+00 EMaxC= 1.00D+00 BMatC= 5.51D-07 BMatP= 6.13D-05
 IDIUse=1 WtCom= 1.00D+00 WtEn= 0.00D+00
 Coeff-Com:  0.414D-03 0.265D-04 0.595D-03-0.237D-02-0.260D-02-0.120D-01
 Coeff-Com: -0.581D-01-0.751D-01 0.115D+01
 Coeff:      0.414D-03 0.265D-04 0.595D-03-0.237D-02-0.260D-02-0.120D-01
 Coeff:     -0.581D-01-0.751D-01 0.115D+01
 Gap=     0.040 Goal=   None    Shift=    0.000
 RMSDP=6.25D-05 MaxDP=5.59D-04 DE=-1.08D-04 OVMax= 4.70D-03

 Cycle  10  Pass 1  IDiag  1:
 E= -710.541783522774     Delta-E=       -0.000003715937 Rises=F Damp=F
 DIIS: error= 3.10D-05 at cycle  10 NSaved=  10.
 NSaved=10 IEnMin=10 EnMin= -710.541783522774     IErMin=10 ErrMin= 3.10D-05
 ErrMax= 3.10D-05  0.00D+00 EMaxC= 1.00D+00 BMatC= 8.24D-08 BMatP= 5.51D-07
 IDIUse=1 WtCom= 1.00D+00 WtEn= 0.00D+00
 Coeff-Com: -0.233D-04-0.490D-04 0.543D-03-0.120D-02 0.200D-02-0.365D-02
 Coeff-Com: -0.454D-02-0.396D-01 0.200D+00 0.847D+00
 Coeff:     -0.233D-04-0.490D-04 0.543D-03-0.120D-02 0.200D-02-0.365D-02
 Coeff:     -0.454D-02-0.396D-01 0.200D+00 0.847D+00
 Gap=     0.040 Goal=   None    Shift=    0.000
 RMSDP=6.88D-06 MaxDP=8.53D-05 DE=-3.72D-06 OVMax= 3.89D-04

 Cycle  11  Pass 1  IDiag  1:
 E= -710.541783645446     Delta-E=       -0.000000122672 Rises=F Damp=F
 DIIS: error= 1.16D-05 at cycle  11 NSaved=  11.
 NSaved=11 IEnMin=11 EnMin= -710.541783645446     IErMin=11 ErrMin= 1.16D-05
 ErrMax= 1.16D-05  0.00D+00 EMaxC= 1.00D+00 BMatC= 1.71D-08 BMatP= 8.24D-08
 IDIUse=1 WtCom= 1.00D+00 WtEn= 0.00D+00
 Coeff-Com: -0.348D-04-0.533D-05-0.179D-04-0.204D-03 0.142D-02-0.137D-02
 Coeff-Com:  0.177D-02-0.134D-01-0.625D-02 0.206D+00 0.812D+00
 Coeff:     -0.348D-04-0.533D-05-0.179D-04-0.204D-03 0.142D-02-0.137D-02
 Coeff:      0.177D-02-0.134D-01-0.625D-02 0.206D+00 0.812D+00
 Gap=     0.040 Goal=   None    Shift=    0.000
 RMSDP=3.64D-06 MaxDP=4.01D-05 DE=-1.23D-07 OVMax= 2.41D-04

 Cycle  12  Pass 1  IDiag  1:
 E= -710.541783674553     Delta-E=       -0.000000029107 Rises=F Damp=F
 DIIS: error= 6.15D-06 at cycle  12 NSaved=  12.
 NSaved=12 IEnMin=12 EnMin= -710.541783674553     IErMin=12 ErrMin= 6.15D-06
 ErrMax= 6.15D-06  0.00D+00 EMaxC= 1.00D+00 BMatC= 4.31D-09 BMatP= 1.71D-08
 IDIUse=1 WtCom= 1.00D+00 WtEn= 0.00D+00
 Coeff-Com: -0.133D-04 0.828D-05-0.142D-03 0.270D-04 0.594D-03-0.358D-03
 Coeff-Com:  0.152D-02-0.182D-02-0.270D-01-0.927D-01 0.389D+00 0.731D+00
 Coeff:     -0.133D-04 0.828D-05-0.142D-03 0.270D-04 0.594D-03-0.358D-03
 Coeff:      0.152D-02-0.182D-02-0.270D-01-0.927D-01 0.389D+00 0.731D+00
 Gap=     0.040 Goal=   None    Shift=    0.000
 RMSDP=2.11D-06 MaxDP=2.09D-05 DE=-2.91D-08 OVMax= 1.55D-04

 Cycle  13  Pass 1  IDiag  1:
 E= -710.541783683356     Delta-E=       -0.000000008803 Rises=F Damp=F
 DIIS: error= 4.10D-06 at cycle  13 NSaved=  13.
 NSaved=13 IEnMin=13 EnMin= -710.541783683356     IErMin=13 ErrMin= 4.10D-06
 ErrMax= 4.10D-06  0.00D+00 EMaxC= 1.00D+00 BMatC= 1.92D-09 BMatP= 4.31D-09
 IDIUse=1 WtCom= 1.00D+00 WtEn= 0.00D+00
 Coeff-Com:  0.621D-05-0.478D-05 0.219D-04-0.129D-03-0.228D-03-0.180D-04
 Coeff-Com:  0.111D-03 0.389D-02 0.111D-01-0.877D-01-0.264D+00 0.568D-01
 Coeff-Com:  0.128D+01
 Coeff:      0.621D-05-0.478D-05 0.219D-04-0.129D-03-0.228D-03-0.180D-04
 Coeff:      0.111D-03 0.389D-02 0.111D-01-0.877D-01-0.264D+00 0.568D-01
 Coeff:      0.128D+01
 Gap=     0.040 Goal=   None    Shift=    0.000
 RMSDP=1.89D-06 MaxDP=1.87D-05 DE=-8.80D-09 OVMax= 1.44D-04

 Cycle  14  Pass 1  IDiag  1:
 E= -710.541783687686     Delta-E=       -0.000000004330 Rises=F Damp=F
 DIIS: error= 1.30D-06 at cycle  14 NSaved=  14.
 NSaved=14 IEnMin=14 EnMin= -710.541783687686     IErMin=14 ErrMin= 1.30D-06
 ErrMax= 1.30D-06  0.00D+00 EMaxC= 1.00D+00 BMatC= 1.65D-10 BMatP= 1.92D-09
 IDIUse=1 WtCom= 1.00D+00 WtEn= 0.00D+00
 Coeff-Com:  0.423D-05-0.576D-06 0.528D-05-0.455D-05-0.105D-03-0.214D-03
 Coeff-Com: -0.123D-03 0.161D-02 0.273D-03-0.781D-02-0.185D-01-0.337D-01
 Coeff-Com: -0.419D-01 0.110D+01
 Coeff:      0.423D-05-0.576D-06 0.528D-05-0.455D-05-0.105D-03-0.214D-03
 Coeff:     -0.123D-03 0.161D-02 0.273D-03-0.781D-02-0.185D-01-0.337D-01
 Coeff:     -0.419D-01 0.110D+01
 Gap=     0.040 Goal=   None    Shift=    0.000
 RMSDP=4.04D-07 MaxDP=4.08D-06 DE=-4.33D-09 OVMax= 2.91D-05

 Cycle  15  Pass 1  IDiag  1:
 E= -710.541783687928     Delta-E=       -0.000000000241 Rises=F Damp=F
 DIIS: error= 2.93D-07 at cycle  15 NSaved=  15.
 NSaved=15 IEnMin=15 EnMin= -710.541783687928     IErMin=15 ErrMin= 2.93D-07
 ErrMax= 2.93D-07  0.00D+00 EMaxC= 1.00D+00 BMatC= 7.90D-12 BMatP= 1.65D-10
 IDIUse=1 WtCom= 1.00D+00 WtEn= 0.00D+00
 Coeff-Com: -0.275D-06-0.695D-09-0.173D-05 0.411D-05 0.540D-05-0.864D-05
 Coeff-Com: -0.102D-03-0.507D-05-0.963D-03 0.410D-03 0.201D-01 0.176D-02
 Coeff-Com: -0.987D-01 0.147D+00 0.930D+00
 Coeff:     -0.275D-06-0.695D-09-0.173D-05 0.411D-05 0.540D-05-0.864D-05
 Coeff:     -0.102D-03-0.507D-05-0.963D-03 0.410D-03 0.201D-01 0.176D-02
 Coeff:     -0.987D-01 0.147D+00 0.930D+00
 Gap=     0.040 Goal=   None    Shift=    0.000
 RMSDP=7.75D-08 MaxDP=7.18D-07 DE=-2.41D-10 OVMax= 5.85D-06

 Cycle  16  Pass 1  IDiag  1:
 E= -710.541783687941     Delta-E=       -0.000000000013 Rises=F Damp=F
 DIIS: error= 9.64D-08 at cycle  16 NSaved=  16.
 NSaved=16 IEnMin=16 EnMin= -710.541783687941     IErMin=16 ErrMin= 9.64D-08
 ErrMax= 9.64D-08  0.00D+00 EMaxC= 1.00D+00 BMatC= 5.32D-13 BMatP= 7.90D-12
 IDIUse=1 WtCom= 1.00D+00 WtEn= 0.00D+00
 Coeff-Com: -0.129D-06-0.189D-08-0.715D-08-0.213D-05 0.308D-05 0.232D-05
 Coeff-Com:  0.105D-04-0.842D-05 0.672D-04-0.107D-03-0.103D-02 0.197D-02
 Coeff-Com:  0.113D-01-0.766D-01-0.856D-01 0.115D+01
 Coeff:     -0.129D-06-0.189D-08-0.715D-08-0.213D-05 0.308D-05 0.232D-05
 Coeff:      0.105D-04-0.842D-05 0.672D-04-0.107D-03-0.103D-02 0.197D-02
 Coeff:      0.113D-01-0.766D-01-0.856D-01 0.115D+01
 Gap=     0.040 Goal=   None    Shift=    0.000
 RMSDP=1.18D-08 MaxDP=1.12D-07 DE=-1.31D-11 OVMax= 5.74D-07

 Cycle  17  Pass 1  IDiag  1:
 E= -710.541783687943     Delta-E=       -0.000000000002 Rises=F Damp=F
 DIIS: error= 1.95D-08 at cycle  17 NSaved=  17.
 NSaved=17 IEnMin=17 EnMin= -710.541783687943     IErMin=17 ErrMin= 1.95D-08
 ErrMax= 1.95D-08  0.00D+00 EMaxC= 1.00D+00 BMatC= 1.83D-14 BMatP= 5.32D-13
 IDIUse=1 WtCom= 1.00D+00 WtEn= 0.00D+00
 Large coefficients: NSaved= 17 BigCof=    0.00 CofMax=   10.00 Det=-2.64D-15
 Inversion failed.  Reducing to 16 matrices.
 Large coefficients: NSaved= 16 BigCof=    0.00 CofMax=   10.00 Det=-2.64D-15
 Inversion failed.  Reducing to 15 matrices.
 Coeff-Com:  0.235D-07-0.804D-07-0.194D-06 0.685D-07-0.910D-06 0.122D-04
 Coeff-Com: -0.761D-05-0.818D-04 0.955D-04 0.302D-03 0.502D-03 0.272D-02
 Coeff-Com: -0.930D-02-0.958D-01 0.110D+01
 Coeff:      0.235D-07-0.804D-07-0.194D-06 0.685D-07-0.910D-06 0.122D-04
 Coeff:     -0.761D-05-0.818D-04 0.955D-04 0.302D-03 0.502D-03 0.272D-02
 Coeff:     -0.930D-02-0.958D-01 0.110D+01
 Gap=     0.040 Goal=   None    Shift=    0.000
 RMSDP=2.61D-09 MaxDP=2.35D-08 DE=-1.93D-12 OVMax= 1.74D-07

 SCF Done:  E(RB3LYP) =  -710.541783688     A.U. after   17 cycles
            NFock= 17  Conv=0.26D-08     -V/T= 2.0022
 KE= 7.089937945928D+02 PE=-2.204733476508D+03 EE= 5.293200687951D+02
 Leave Link  502 at Mon Oct 10 16:34:37 2016, MaxMem=  2097152000 cpu:         9.9
 (Enter /share/apps/g09/l701.exe)
 Compute integral first derivatives.
 ... and contract with generalized density number  0.
 Leave Link  701 at Mon Oct 10 16:34:38 2016, MaxMem=  2097152000 cpu:         1.0
 (Enter /share/apps/g09/l702.exe)
 L702 exits ... SP integral derivatives will be done elsewhere.
 Leave Link  702 at Mon Oct 10 16:34:38 2016, MaxMem=  2097152000 cpu:         0.2
 (Enter /share/apps/g09/l703.exe)
 Compute integral first derivatives, UseDBF=F ICtDFT=           0.
 Integral derivatives from FoFJK, PRISM(SPDF).
 Calling FoFJK, ICntrl=      2127 FMM=F ISym2X=0 I1Cent= 0 IOpClX= 0 NMat=1 NMatS=1 NMatT=0.
 FoFJK:  IHMeth= 1 ICntrl=    2127 DoSepK=F KAlg= 0 I1Cent=   0 FoldK=F
 IRaf=         0 NMat=   1 IRICut=       1 DoRegI=T DoRafI=F ISym2E= 0.
 FoFCou: FMM=F IPFlag=           0 FMFlag=      100000 FMFlg1=         800
         NFxFlg=           0 DoJE=F BraDBF=F KetDBF=F FulRan=T
         wScrn=  0.000000 ICntrl=    2127 IOpCl=  0 I1Cent=           0 NGrid=           0
         NMat0=    1 NMatS0=      1 NMatT0=    0 NMatD0=    1 NMtDS0=    0 NMtDT0=    0
 Symmetry not used in FoFCou.
 Leave Link  703 at Mon Oct 10 16:34:38 2016, MaxMem=  2097152000 cpu:         2.4
 (Enter /share/apps/g09/l716.exe)
 Dipole        = 1.07836376D-02 1.19651743D-01 2.43730615D-01
 ***** Axes restored to original set *****
 -------------------------------------------------------------------
 Center     Atomic                   Forces (Hartrees/Bohr)
 Number     Number              X              Y              Z
 -------------------------------------------------------------------
      1       13           0.002005673   -0.010923494   -0.016965881
      2       13           0.001735463   -0.011186208    0.016537788
      3        8          -0.013031337   -0.002085018    0.000041067
      4        8          -0.003157175    0.001057827    0.000051896
      5        8           0.012447376    0.023136893    0.000335131
 -------------------------------------------------------------------
 Cartesian Forces:  Max     0.023136893 RMS     0.010609579
 Leave Link  716 at Mon Oct 10 16:34:38 2016, MaxMem=  2097152000 cpu:         0.2
 (Enter /share/apps/g09/l103.exe)

 GradGradGradGradGradGradGradGradGradGradGradGradGradGradGradGradGradGrad
 Berny optimization.
 Using GEDIIS/GDIIS optimizer.
 FormGI is forming the generalized inverse of G from B-inverse, IUseBI=4.
 Internal  Forces:  Max     0.025329097 RMS     0.011984350
 Search for a local minimum.
 Step number  11 out of a maximum of   25
 All quantities printed in internal units (Hartrees-Bohrs-Radians)
 RMS Force = .11984D-01 SwitMx=.10000D-02 MixMth= 1
 Mixed Optimization -- RFO/linear search
 Update second derivatives using D2CorX and points    6    7    8    9   11
                                                     10
 DE=  1.53D-03 DEPred=-1.60D-02 R=-9.56D-02
 Trust test=-9.56D-02 RLast= 5.88D-01 DXMaxT set to 2.97D-01
 The second derivative matrix:
                          R1        R2        R3        R4        R5
           R1           0.19119
           R2          -0.01356   0.15879
           R3          -0.02168   0.00051   1.12966
           R4          -0.02314   0.01012   0.01295   0.07079
           R5          -0.01372   0.00982   0.00042   0.00979   0.15757
           R6          -0.02055  -0.00090  -0.97714   0.01403  -0.00107
           R7          -0.02109   0.00986   0.01462   0.02626   0.00954
           A1          -0.00187  -0.00486  -0.00299  -0.00629  -0.00568
           A2           0.05172  -0.00324  -0.01202   0.01071  -0.00297
           A3           0.00855   0.00276  -0.00277  -0.00953   0.00375
           A4          -0.00182  -0.00471  -0.00288  -0.00635  -0.00551
           A5           0.05096  -0.00562  -0.01763   0.01186  -0.00553
           A6           0.00718  -0.00063  -0.01077  -0.00761   0.00004
           D1          -0.01083   0.00054  -0.00259  -0.00141   0.00031
           D2           0.01083  -0.00107   0.00143   0.00135  -0.00087
                          R6        R7        A1        A2        A3
           R6           1.12100
           R7           0.01611   0.06585
           A1          -0.00543  -0.00516   0.23591
           A2          -0.01225   0.01118   0.01025   0.20577
           A3          -0.00129  -0.00777   0.01856   0.00815   0.25959
           A4          -0.00529  -0.00516  -0.01389   0.01012   0.01858
           A5          -0.01890   0.01312   0.00514  -0.04155   0.01106
           A6          -0.01086  -0.00482   0.01065   0.01159   0.01383
           D1          -0.00428   0.00171  -0.01143   0.00492   0.00925
           D2           0.00301  -0.00154   0.01075  -0.00475  -0.00906
                          A4        A5        A6        D1        D2
           A4           0.23631
           A5           0.00511   0.20947
           A6           0.01080   0.01192   0.26415
           D1          -0.01121   0.00275   0.00582   0.00646
           D2           0.01055  -0.00272  -0.00583  -0.00396   0.00609
 ITU= -1  1  1 -1  1  0  1  0  0  1  0
 Use linear search instead of GDIIS.
 Energy rises -- skip Quadratic/GDIIS search.
 Quartic linear search produced a step of -0.45823.
 Iteration  1 RMS(Cart)=  0.09137911 RMS(Int)=  0.00750017
 Iteration  2 RMS(Cart)=  0.00629229 RMS(Int)=  0.00356367
 Iteration  3 RMS(Cart)=  0.00001506 RMS(Int)=  0.00356363
 Iteration  4 RMS(Cart)=  0.00000008 RMS(Int)=  0.00356363
 ITry= 1 IFail=0 DXMaxC= 2.19D-01 DCOld= 1.00D+10 DXMaxT= 2.97D-01 DXLimC= 3.00D+00 Rises=T
 Variable       Old X    -DE/DX   Delta X   Delta X   Delta X     New X
                                 (Linear)    (Quad)   (Total)
    R1        4.13316   0.02071   0.14568   0.00000   0.15275   4.28591
    R2        3.50191   0.00087   0.01178   0.00000   0.01023   3.51214
    R3        3.55117  -0.00411  -0.01985   0.00000  -0.02133   3.52984
    R4        3.56261  -0.01103   0.02124   0.00000   0.01985   3.58246
    R5        3.50097   0.00095   0.01253   0.00000   0.01116   3.51214
    R6        3.55008  -0.00413  -0.02015   0.00000  -0.02159   3.52850
    R7        3.57299  -0.01156   0.01144   0.00000   0.01010   3.58309
    A1        1.51298   0.00309   0.01617   0.00000   0.01656   1.52954
    A2        1.65931  -0.02533  -0.15494   0.00000  -0.15043   1.50888
    A3        1.49920   0.00622   0.02123   0.00000   0.02611   1.52531
    A4        1.51352   0.00308   0.01605   0.00000   0.01639   1.52991
    A5        1.65637  -0.02511  -0.15254   0.00000  -0.14766   1.50871
    A6        1.49676   0.00635   0.02397   0.00000   0.02873   1.52550
    D1       -1.50622  -0.00566  -0.02188   0.00000  -0.02602  -1.53224
    D2        1.50678   0.00568   0.02133   0.00000   0.02583   1.53261
         Item               Value     Threshold  Converged?
 Maximum Force            0.025329     0.000450     NO 
 RMS     Force            0.011984     0.000300     NO 
 Maximum Displacement     0.219159     0.001800     NO 
 RMS     Displacement     0.095694     0.001200     NO 
 Predicted change in Energy=-6.106613D-03
 GradGradGradGradGradGradGradGradGradGradGradGradGradGradGradGradGradGrad

 Leave Link  103 at Mon Oct 10 16:34:38 2016, MaxMem=  2097152000 cpu:         0.1
 (Enter /share/apps/g09/l202.exe)
                          Input orientation:                          
 ---------------------------------------------------------------------
 Center     Atomic      Atomic             Coordinates (Angstroms)
 Number     Number       Type             X           Y           Z
 ---------------------------------------------------------------------
      1         13           0       -0.115014    0.005555   -1.134101
      2         13           0       -0.108804    0.006417    1.133894
      3          8           0       -0.129214    1.478373   -0.000615
      4          8           0        1.161560   -0.755637   -0.002717
      5          8           0       -1.438528   -0.734708    0.003530
 ---------------------------------------------------------------------
                    Distance matrix (angstroms):
                    1          2          3          4          5
     1  Al   0.000000
     2  Al   2.268003   0.000000
     3  O    1.858544   1.858543   0.000000
     4  O    1.867909   1.867200   2.580098   0.000000
     5  O    1.895754   1.896090   2.571391   2.600180   0.000000
 Stoichiometry    Al2O3
 Framework group  C1[X(Al2O3)]
 Deg. of freedom     9
 Full point group                 C1      NOp   1
 RotChk:  IX=0 Diff= 1.59D+00
 Largest Abelian subgroup         C1      NOp   1
 Largest concise Abelian subgroup C1      NOp   1
                         Standard orientation:                         
 ---------------------------------------------------------------------
 Center     Atomic      Atomic             Coordinates (Angstroms)
 Number     Number       Type             X           Y           Z
 ---------------------------------------------------------------------
      1         13           0       -1.134035    0.012057    0.006337
      2         13           0        1.133966    0.008805    0.006502
      3          8           0       -0.000479   -0.226700    1.459689
      4          8           0        0.002560    1.383412   -0.556355
      5          8           0       -0.001970   -1.190613   -0.924198
 ---------------------------------------------------------------------
 Rotational constants (GHZ):      4.7316295      4.1394065      4.0918824
 Leave Link  202 at Mon Oct 10 16:34:38 2016, MaxMem=  2097152000 cpu:         0.1
 (Enter /share/apps/g09/l301.exe)
 Standard basis: 6-311G (5D, 7F)
 Ernie: Thresh=  0.10000D-02 Tol=  0.10000D-05 Strict=F.
 There are    81 symmetry adapted cartesian basis functions of A   symmetry.
 There are    81 symmetry adapted basis functions of A   symmetry.
    81 basis functions,   158 primitive gaussians,    81 cartesian basis functions
    25 alpha electrons       25 beta electrons
       nuclear repulsion energy       254.9699721505 Hartrees.
 IExCor=  402 DFT=T Ex+Corr=B3LYP ExCW=0 ScaHFX=  0.200000
 ScaDFX=  0.800000  0.720000  1.000000  0.810000 ScalE2=  1.000000  1.000000
 IRadAn=      0 IRanWt=     -1 IRanGd=            0 ICorTp=0 IEmpDi=  4
 NAtoms=    5 NActive=    5 NUniq=    5 SFac= 1.00D+00 NAtFMM=   60 NAOKFM=F Big=F
 Integral buffers will be    131072 words long.
 Raffenetti 2 integral format.
 Two-electron integral symmetry is turned on.
 Leave Link  301 at Mon Oct 10 16:34:38 2016, MaxMem=  2097152000 cpu:         0.5
 (Enter /share/apps/g09/l302.exe)
 NPDir=0 NMtPBC=     1 NCelOv=     1 NCel=       1 NClECP=     1 NCelD=      1
         NCelK=      1 NCelE2=     1 NClLst=     1 CellRange=     0.0.
 One-electron integrals computed using PRISM.
 NBasis=    81 RedAO= T EigKep=  9.39D-03  NBF=    81
 NBsUse=    81 1.00D-06 EigRej= -1.00D+00 NBFU=    81
 Precomputing XC quadrature grid using
 IXCGrd= 4 IRadAn=           0 IRanWt=          -1 IRanGd=           0 AccXCQ= 0.00D+00.
 Generated NRdTot=       0 NPtTot=           0 NUsed=           0 NTot=          32
 NSgBfM=    81    81    81    81    81 MxSgAt=     5 MxSgA2=     5.
 Leave Link  302 at Mon Oct 10 16:34:38 2016, MaxMem=  2097152000 cpu:         1.1
 (Enter /share/apps/g09/l303.exe)
 DipDrv:  MaxL=1.
 Leave Link  303 at Mon Oct 10 16:34:38 2016, MaxMem=  2097152000 cpu:         0.2
 (Enter /share/apps/g09/l401.exe)
 Lowest energy guess from the checkpoint file:  "Al2O3.chk"
 B after Tr=     0.000000    0.000000    0.000000
         Rot=    0.986025    0.166558   -0.001747    0.003083 Ang=  19.18 deg.
 Guess basis will be translated and rotated to current coordinates.
 B after Tr=     0.000000    0.000000    0.000000
         Rot=    0.827804   -0.559369    0.022443   -0.036635 Ang= -68.25 deg.
 Guess basis will be translated and rotated to current coordinates.
 CkInt1:  FT= 5.42D-01
 Max alpha theta= 29.396 degrees.
 JPrj=2 DoOrth=T DoCkMO=T.
 Leave Link  401 at Mon Oct 10 16:34:38 2016, MaxMem=  2097152000 cpu:         1.2
 (Enter /share/apps/g09/l502.exe)
 Closed shell SCF:
 Using DIIS extrapolation, IDIIS=  1040.
 Integral symmetry usage will be decided dynamically.
 Keep R1 ints in memory in canonical form, NReq=6457899.
 IVT=       39492 IEndB=       39492 NGot=  2097152000 MDV=  2091596328
 LenX=  2091596328 LenY=  2091589326
 Requested convergence on RMS density matrix=1.00D-08 within 128 cycles.
 Requested convergence on MAX density matrix=1.00D-06.
 Requested convergence on             energy=1.00D-06.
 No special actions if energy rises.
 FoFCou: FMM=F IPFlag=           0 FMFlag=           0 FMFlg1=           0
         NFxFlg=           0 DoJE=F BraDBF=F KetDBF=F FulRan=T
         wScrn=  0.000000 ICntrl=     600 IOpCl=  0 I1Cent=           0 NGrid=           0
         NMat0=    1 NMatS0=   3321 NMatT0=    0 NMatD0=    1 NMtDS0=    0 NMtDT0=    0
 Symmetry not used in FoFCou.

 Cycle   1  Pass 1  IDiag  1:
 E= -710.545479696999    
 DIIS: error= 3.14D-03 at cycle   1 NSaved=   1.
 NSaved= 1 IEnMin= 1 EnMin= -710.545479696999     IErMin= 1 ErrMin= 3.14D-03
 ErrMax= 3.14D-03  0.00D+00 EMaxC= 1.00D-01 BMatC= 1.19D-03 BMatP= 1.19D-03
 IDIUse=3 WtCom= 9.69D-01 WtEn= 3.14D-02
 Coeff-Com:  0.100D+01
 Coeff-En:   0.100D+01
 Coeff:      0.100D+01
 Gap=    55.705 Goal=   None    Shift=    0.000
 GapD=   55.705 DampG=2.000 DampE=1.000 DampFc=2.0000 IDamp=-1.
 RMSDP=2.26D-03 MaxDP=3.00D-02              OVMax= 1.64D-01

 Cycle   2  Pass 1  IDiag  1:
 E= -710.515827995475     Delta-E=        0.029651701524 Rises=F Damp=F
 DIIS: error= 1.61D-02 at cycle   2 NSaved=   2.
 NSaved= 2 IEnMin= 1 EnMin= -710.545479696999     IErMin= 1 ErrMin= 3.14D-03
 ErrMax= 1.61D-02  0.00D+00 EMaxC= 1.00D-01 BMatC= 3.25D-02 BMatP= 1.19D-03
 IDIUse=2 WtCom= 0.00D+00 WtEn= 1.00D+00
 Coeff-En:   0.911D+00 0.888D-01
 Coeff:      0.911D+00 0.888D-01
 Gap=     0.039 Goal=   None    Shift=    0.000
 RMSDP=1.31D-03 MaxDP=1.68D-02 DE= 2.97D-02 OVMax= 9.64D-02

 Cycle   3  Pass 1  IDiag  1:
 E= -710.543044462669     Delta-E=       -0.027216467194 Rises=F Damp=F
 DIIS: error= 5.99D-03 at cycle   3 NSaved=   3.
 NSaved= 3 IEnMin= 1 EnMin= -710.545479696999     IErMin= 1 ErrMin= 3.14D-03
 ErrMax= 5.99D-03  0.00D+00 EMaxC= 1.00D-01 BMatC= 4.20D-03 BMatP= 1.19D-03
 IDIUse=3 WtCom= 1.14D-01 WtEn= 8.86D-01
 Coeff-Com:  0.403D+00-0.218D+00 0.815D+00
 Coeff-En:   0.671D+00 0.000D+00 0.329D+00
 Coeff:      0.640D+00-0.249D-01 0.385D+00
 Gap=     0.041 Goal=   None    Shift=    0.000
 RMSDP=6.73D-04 MaxDP=7.98D-03 DE=-2.72D-02 OVMax= 4.27D-02

 Cycle   4  Pass 1  IDiag  1:
 E= -710.546934124084     Delta-E=       -0.003889661415 Rises=F Damp=F
 DIIS: error= 3.73D-04 at cycle   4 NSaved=   4.
 NSaved= 4 IEnMin= 4 EnMin= -710.546934124084     IErMin= 4 ErrMin= 3.73D-04
 ErrMax= 3.73D-04  0.00D+00 EMaxC= 1.00D-01 BMatC= 1.14D-05 BMatP= 1.19D-03
 IDIUse=3 WtCom= 9.96D-01 WtEn= 3.73D-03
 Coeff-Com:  0.473D-01-0.620D-01 0.182D+00 0.833D+00
 Coeff-En:   0.000D+00 0.000D+00 0.000D+00 0.100D+01
 Coeff:      0.471D-01-0.618D-01 0.181D+00 0.834D+00
 Gap=     0.041 Goal=   None    Shift=    0.000
 RMSDP=1.24D-04 MaxDP=9.73D-04 DE=-3.89D-03 OVMax= 7.38D-03

 Cycle   5  Pass 1  IDiag  1:
 E= -710.546924153725     Delta-E=        0.000009970358 Rises=F Damp=F
 DIIS: error= 8.72D-04 at cycle   5 NSaved=   5.
 NSaved= 5 IEnMin= 4 EnMin= -710.546934124084     IErMin= 4 ErrMin= 3.73D-04
 ErrMax= 8.72D-04  0.00D+00 EMaxC= 1.00D-01 BMatC= 5.53D-05 BMatP= 1.14D-05
 IDIUse=3 WtCom= 2.53D-01 WtEn= 7.47D-01
 Coeff-Com:  0.112D-01-0.966D-02 0.144D-01 0.712D+00 0.272D+00
 Coeff-En:   0.000D+00 0.000D+00 0.000D+00 0.583D+00 0.417D+00
 Coeff:      0.284D-02-0.244D-02 0.364D-02 0.615D+00 0.381D+00
 Gap=     0.041 Goal=   None    Shift=    0.000
 RMSDP=1.63D-04 MaxDP=1.82D-03 DE= 9.97D-06 OVMax= 1.07D-02

 Cycle   6  Pass 1  IDiag  1:
 E= -710.546910469578     Delta-E=        0.000013684147 Rises=F Damp=F
 DIIS: error= 1.18D-03 at cycle   6 NSaved=   6.
 NSaved= 6 IEnMin= 4 EnMin= -710.546934124084     IErMin= 4 ErrMin= 3.73D-04
 ErrMax= 1.18D-03  0.00D+00 EMaxC= 1.00D-01 BMatC= 8.55D-05 BMatP= 1.14D-05
 IDIUse=3 WtCom= 2.53D-01 WtEn= 7.47D-01
 Coeff-Com: -0.220D-01 0.133D-01-0.416D-01 0.350D+00 0.416D+00 0.285D+00
 Coeff-En:   0.000D+00 0.000D+00 0.000D+00 0.000D+00 0.535D+00 0.465D+00
 Coeff:     -0.556D-02 0.336D-02-0.105D-01 0.886D-01 0.505D+00 0.419D+00
 Gap=     0.041 Goal=   None    Shift=    0.000
 RMSDP=1.55D-04 MaxDP=2.43D-03 DE= 1.37D-05 OVMax= 1.17D-02

 Cycle   7  Pass 1  IDiag  1:
 E= -710.546942568247     Delta-E=       -0.000032098669 Rises=F Damp=F
 DIIS: error= 9.44D-04 at cycle   7 NSaved=   7.
 NSaved= 7 IEnMin= 7 EnMin= -710.546942568247     IErMin= 4 ErrMin= 3.73D-04
 ErrMax= 9.44D-04  0.00D+00 EMaxC= 1.00D-01 BMatC= 4.98D-05 BMatP= 1.14D-05
 IDIUse=3 WtCom= 2.53D-01 WtEn= 7.47D-01
 EnCoef did     5 forward-backward iterations
 Coeff-Com: -0.791D-02-0.936D-02 0.238D-01-0.169D+00 0.460D+00 0.406D+00
 Coeff-Com:  0.297D+00
 Coeff-En:   0.000D+00 0.000D+00 0.000D+00 0.000D+00 0.354D+00 0.340D+00
 Coeff-En:   0.306D+00
 Coeff:     -0.200D-02-0.237D-02 0.602D-02-0.428D-01 0.381D+00 0.357D+00
 Coeff:      0.304D+00
 Gap=     0.041 Goal=   None    Shift=    0.000
 RMSDP=1.25D-04 MaxDP=1.99D-03 DE=-3.21D-05 OVMax= 9.93D-03

 Cycle   8  Pass 1  IDiag  1:
 E= -710.546983909763     Delta-E=       -0.000041341516 Rises=F Damp=F
 DIIS: error= 3.59D-04 at cycle   8 NSaved=   8.
 NSaved= 8 IEnMin= 8 EnMin= -710.546983909763     IErMin= 8 ErrMin= 3.59D-04
 ErrMax= 3.59D-04  0.00D+00 EMaxC= 1.00D-01 BMatC= 7.56D-06 BMatP= 1.14D-05
 IDIUse=3 WtCom= 9.96D-01 WtEn= 3.59D-03
 Coeff-Com:  0.170D-02 0.320D-02-0.161D-01-0.120D+00-0.204D+00-0.131D+00
 Coeff-Com:  0.399D+00 0.107D+01
 Coeff-En:   0.000D+00 0.000D+00 0.000D+00 0.000D+00 0.000D+00 0.000D+00
 Coeff-En:   0.225D+00 0.775D+00
 Coeff:      0.169D-02 0.319D-02-0.160D-01-0.120D+00-0.203D+00-0.130D+00
 Coeff:      0.399D+00 0.107D+01
 Gap=     0.041 Goal=   None    Shift=    0.000
 RMSDP=7.30D-05 MaxDP=7.03D-04 DE=-4.13D-05 OVMax= 4.07D-03

 Cycle   9  Pass 1  IDiag  1:
 E= -710.546993673638     Delta-E=       -0.000009763875 Rises=F Damp=F
 DIIS: error= 5.69D-05 at cycle   9 NSaved=   9.
 NSaved= 9 IEnMin= 9 EnMin= -710.546993673638     IErMin= 9 ErrMin= 5.69D-05
 ErrMax= 5.69D-05  0.00D+00 EMaxC= 1.00D-01 BMatC= 1.99D-07 BMatP= 7.56D-06
 IDIUse=1 WtCom= 1.00D+00 WtEn= 0.00D+00
 Coeff-Com:  0.133D-02 0.273D-03-0.380D-02-0.704D-02-0.695D-01-0.467D-01
 Coeff-Com:  0.228D-01 0.217D+00 0.885D+00
 Coeff:      0.133D-02 0.273D-03-0.380D-02-0.704D-02-0.695D-01-0.467D-01
 Coeff:      0.228D-01 0.217D+00 0.885D+00
 Gap=     0.041 Goal=   None    Shift=    0.000
 RMSDP=7.10D-06 MaxDP=1.24D-04 DE=-9.76D-06 OVMax= 4.67D-04

 Cycle  10  Pass 1  IDiag  1:
 E= -710.546993896449     Delta-E=       -0.000000222811 Rises=F Damp=F
 DIIS: error= 1.58D-05 at cycle  10 NSaved=  10.
 NSaved=10 IEnMin=10 EnMin= -710.546993896449     IErMin=10 ErrMin= 1.58D-05
 ErrMax= 1.58D-05  0.00D+00 EMaxC= 1.00D-01 BMatC= 1.63D-08 BMatP= 1.99D-07
 IDIUse=1 WtCom= 1.00D+00 WtEn= 0.00D+00
 Coeff-Com:  0.593D-03-0.172D-03-0.346D-03 0.415D-02-0.262D-01-0.150D-01
 Coeff-Com: -0.178D-01 0.563D-01 0.411D+00 0.587D+00
 Coeff:      0.593D-03-0.172D-03-0.346D-03 0.415D-02-0.262D-01-0.150D-01
 Coeff:     -0.178D-01 0.563D-01 0.411D+00 0.587D+00
 Gap=     0.041 Goal=   None    Shift=    0.000
 RMSDP=1.79D-06 MaxDP=5.24D-05 DE=-2.23D-07 OVMax= 6.96D-05

 Cycle  11  Pass 1  IDiag  1:
 E= -710.546993912745     Delta-E=       -0.000000016297 Rises=F Damp=F
 DIIS: error= 7.33D-06 at cycle  11 NSaved=  11.
 NSaved=11 IEnMin=11 EnMin= -710.546993912745     IErMin=11 ErrMin= 7.33D-06
 ErrMax= 7.33D-06  0.00D+00 EMaxC= 1.00D-01 BMatC= 3.49D-09 BMatP= 1.63D-08
 IDIUse=1 WtCom= 1.00D+00 WtEn= 0.00D+00
 Coeff-Com: -0.218D-03-0.176D-03 0.153D-02 0.255D-02 0.707D-02 0.760D-02
 Coeff-Com: -0.128D-01-0.272D-01-0.202D+00 0.217D+00 0.101D+01
 Coeff:     -0.218D-03-0.176D-03 0.153D-02 0.255D-02 0.707D-02 0.760D-02
 Coeff:     -0.128D-01-0.272D-01-0.202D+00 0.217D+00 0.101D+01
 Gap=     0.041 Goal=   None    Shift=    0.000
 RMSDP=1.16D-06 MaxDP=2.37D-05 DE=-1.63D-08 OVMax= 5.80D-05

 Cycle  12  Pass 1  IDiag  1:
 E= -710.546993917061     Delta-E=       -0.000000004315 Rises=F Damp=F
 DIIS: error= 1.80D-06 at cycle  12 NSaved=  12.
 NSaved=12 IEnMin=12 EnMin= -710.546993917061     IErMin=12 ErrMin= 1.80D-06
 ErrMax= 1.80D-06  0.00D+00 EMaxC= 1.00D-01 BMatC= 1.63D-10 BMatP= 3.49D-09
 IDIUse=1 WtCom= 1.00D+00 WtEn= 0.00D+00
 Coeff-Com: -0.437D-04-0.906D-05 0.960D-04 0.153D-03 0.125D-02 0.919D-03
 Coeff-Com: -0.587D-03-0.195D-02-0.418D-01-0.591D-02 0.102D+00 0.946D+00
 Coeff:     -0.437D-04-0.906D-05 0.960D-04 0.153D-03 0.125D-02 0.919D-03
 Coeff:     -0.587D-03-0.195D-02-0.418D-01-0.591D-02 0.102D+00 0.946D+00
 Gap=     0.041 Goal=   None    Shift=    0.000
 RMSDP=1.20D-07 MaxDP=2.92D-06 DE=-4.32D-09 OVMax= 4.70D-06

 Cycle  13  Pass 1  IDiag  1:
 E= -710.546993917215     Delta-E=       -0.000000000154 Rises=F Damp=F
 DIIS: error= 4.12D-07 at cycle  13 NSaved=  13.
 NSaved=13 IEnMin=13 EnMin= -710.546993917215     IErMin=13 ErrMin= 4.12D-07
 ErrMax= 4.12D-07  0.00D+00 EMaxC= 1.00D-01 BMatC= 1.32D-11 BMatP= 1.63D-10
 IDIUse=1 WtCom= 1.00D+00 WtEn= 0.00D+00
 Coeff-Com:  0.673D-05 0.116D-04-0.992D-04-0.928D-04-0.358D-03-0.230D-03
 Coeff-Com:  0.805D-03 0.193D-02 0.411D-02-0.142D-01-0.431D-01 0.845D-01
 Coeff-Com:  0.967D+00
 Coeff:      0.673D-05 0.116D-04-0.992D-04-0.928D-04-0.358D-03-0.230D-03
 Coeff:      0.805D-03 0.193D-02 0.411D-02-0.142D-01-0.431D-01 0.845D-01
 Coeff:      0.967D+00
 Gap=     0.041 Goal=   None    Shift=    0.000
 RMSDP=4.28D-08 MaxDP=8.62D-07 DE=-1.54D-10 OVMax= 1.60D-06

 Cycle  14  Pass 1  IDiag  1:
 E= -710.546993917227     Delta-E=       -0.000000000012 Rises=F Damp=F
 DIIS: error= 6.56D-08 at cycle  14 NSaved=  14.
 NSaved=14 IEnMin=14 EnMin= -710.546993917227     IErMin=14 ErrMin= 6.56D-08
 ErrMax= 6.56D-08  0.00D+00 EMaxC= 1.00D-01 BMatC= 3.20D-13 BMatP= 1.32D-11
 IDIUse=1 WtCom= 1.00D+00 WtEn= 0.00D+00
 Coeff-Com:  0.137D-05 0.259D-05-0.125D-04-0.801D-05-0.719D-04-0.530D-04
 Coeff-Com:  0.100D-03 0.152D-03-0.556D-03 0.221D-02 0.583D-02-0.583D-01
 Coeff-Com: -0.218D-01 0.107D+01
 Coeff:      0.137D-05 0.259D-05-0.125D-04-0.801D-05-0.719D-04-0.530D-04
 Coeff:      0.100D-03 0.152D-03-0.556D-03 0.221D-02 0.583D-02-0.583D-01
 Coeff:     -0.218D-01 0.107D+01
 Gap=     0.041 Goal=   None    Shift=    0.000
 RMSDP=1.19D-08 MaxDP=9.22D-08 DE=-1.24D-11 OVMax= 9.25D-07

 Cycle  15  Pass 1  IDiag  1:
 E= -710.546993917236     Delta-E=       -0.000000000008 Rises=F Damp=F
 DIIS: error= 2.52D-08 at cycle  15 NSaved=  15.
 NSaved=15 IEnMin=15 EnMin= -710.546993917236     IErMin=15 ErrMin= 2.52D-08
 ErrMax= 2.52D-08  0.00D+00 EMaxC= 1.00D-01 BMatC= 6.50D-14 BMatP= 3.20D-13
 IDIUse=1 WtCom= 1.00D+00 WtEn= 0.00D+00
 Coeff-Com: -0.836D-06-0.142D-05 0.893D-05 0.101D-04 0.831D-04 0.352D-04
 Coeff-Com: -0.917D-04-0.309D-03-0.100D-02 0.153D-02 0.611D-02 0.183D-02
 Coeff-Com: -0.142D+00-0.202D+00 0.134D+01
 Coeff:     -0.836D-06-0.142D-05 0.893D-05 0.101D-04 0.831D-04 0.352D-04
 Coeff:     -0.917D-04-0.309D-03-0.100D-02 0.153D-02 0.611D-02 0.183D-02
 Coeff:     -0.142D+00-0.202D+00 0.134D+01
 Gap=     0.041 Goal=   None    Shift=    0.000
 RMSDP=8.20D-09 MaxDP=7.27D-08 DE=-8.41D-12 OVMax= 5.69D-07

 SCF Done:  E(RB3LYP) =  -710.546993917     A.U. after   15 cycles
            NFock= 15  Conv=0.82D-08     -V/T= 2.0022
 KE= 7.089558943268D+02 PE=-2.202968961904D+03 EE= 5.284961015096D+02
 Leave Link  502 at Mon Oct 10 16:34:40 2016, MaxMem=  2097152000 cpu:         9.0
 (Enter /share/apps/g09/l701.exe)
 Compute integral first derivatives.
 ... and contract with generalized density number  0.
 Leave Link  701 at Mon Oct 10 16:34:40 2016, MaxMem=  2097152000 cpu:         1.0
 (Enter /share/apps/g09/l702.exe)
 L702 exits ... SP integral derivatives will be done elsewhere.
 Leave Link  702 at Mon Oct 10 16:34:40 2016, MaxMem=  2097152000 cpu:         0.2
 (Enter /share/apps/g09/l703.exe)
 Compute integral first derivatives, UseDBF=F ICtDFT=           0.
 Integral derivatives from FoFJK, PRISM(SPDF).
 Calling FoFJK, ICntrl=      2127 FMM=F ISym2X=0 I1Cent= 0 IOpClX= 0 NMat=1 NMatS=1 NMatT=0.
 FoFJK:  IHMeth= 1 ICntrl=    2127 DoSepK=F KAlg= 0 I1Cent=   0 FoldK=F
 IRaf=         0 NMat=   1 IRICut=       1 DoRegI=T DoRafI=F ISym2E= 0.
 FoFCou: FMM=F IPFlag=           0 FMFlag=      100000 FMFlg1=         800
         NFxFlg=           0 DoJE=F BraDBF=F KetDBF=F FulRan=T
         wScrn=  0.000000 ICntrl=    2127 IOpCl=  0 I1Cent=           0 NGrid=           0
         NMat0=    1 NMatS0=      1 NMatT0=    0 NMatD0=    1 NMtDS0=    0 NMtDT0=    0
 Symmetry not used in FoFCou.
 Leave Link  703 at Mon Oct 10 16:34:40 2016, MaxMem=  2097152000 cpu:         2.4
 (Enter /share/apps/g09/l716.exe)
 Dipole        = 2.96861327D-05 3.90625376D-02 1.80437904D-02
 ***** Axes restored to original set *****
 -------------------------------------------------------------------
 Center     Atomic                   Forces (Hartrees/Bohr)
 Number     Number              X              Y              Z
 -------------------------------------------------------------------
      1       13          -0.003162120   -0.003170026    0.004615613
      2       13          -0.003273883   -0.003148290   -0.004549479
      3        8          -0.000063307   -0.000496793   -0.000003377
      4        8          -0.002550868    0.001619371   -0.000055478
      5        8           0.009050178    0.005195738   -0.000007281
 -------------------------------------------------------------------
 Cartesian Forces:  Max     0.009050178 RMS     0.003660277
 Leave Link  716 at Mon Oct 10 16:34:40 2016, MaxMem=  2097152000 cpu:         0.2
 (Enter /share/apps/g09/l103.exe)

 GradGradGradGradGradGradGradGradGradGradGradGradGradGradGradGradGradGrad
 Berny optimization.
 Using GEDIIS/GDIIS optimizer.
 FormGI is forming the generalized inverse of G from B-inverse, IUseBI=4.
 Internal  Forces:  Max     0.006296679 RMS     0.002422936
 Search for a local minimum.
 Step number  12 out of a maximum of   25
 All quantities printed in internal units (Hartrees-Bohrs-Radians)
 RMS Force = .24229D-02 SwitMx=.10000D-02 MixMth= 1
 Mixed Optimization -- RFO/linear search
 Update second derivatives using D2CorX and points    7    8    9   11   10
                                                     12
 The second derivative matrix:
                          R1        R2        R3        R4        R5
           R1           0.17914
           R2          -0.01316   0.15730
           R3          -0.01814  -0.00062   1.13176
           R4          -0.01446   0.00590   0.00969   0.06552
           R5          -0.01341   0.00817  -0.00084   0.00576   0.15577
           R6          -0.01717  -0.00210  -0.97475   0.01156  -0.00243
           R7          -0.01233   0.00540   0.01058   0.02157   0.00527
           A1          -0.00316  -0.00643  -0.00256  -0.00521  -0.00735
           A2           0.06365  -0.00428  -0.01218   0.01841  -0.00403
           A3           0.00397   0.00231  -0.00043  -0.00273   0.00311
           A4          -0.00312  -0.00625  -0.00246  -0.00528  -0.00715
           A5           0.06252  -0.00687  -0.01759   0.02050  -0.00684
           A6           0.00241  -0.00143  -0.00846  -0.00055  -0.00099
           D1          -0.00910   0.00053  -0.00453  -0.00252   0.00026
           D2           0.00908  -0.00111   0.00322   0.00246  -0.00087
                          R6        R7        A1        A2        A3
           R6           1.12363
           R7           0.01281   0.06192
           A1          -0.00503  -0.00421   0.23534
           A2          -0.01296   0.01903   0.01267   0.18954
           A3           0.00066  -0.00117   0.01752   0.00964   0.25623
           A4          -0.00490  -0.00421  -0.01445   0.01261   0.01757
           A5          -0.01949   0.02189   0.00743  -0.05815   0.01196
           A6          -0.00900   0.00201   0.00942   0.01282   0.01000
           D1          -0.00658   0.00075  -0.01200  -0.00252   0.00796
           D2           0.00516  -0.00053   0.01130   0.00285  -0.00777
                          A4        A5        A6        D1        D2
           A4           0.23575
           A5           0.00747   0.19239
           A6           0.00960   0.01248   0.25977
           D1          -0.01174  -0.00503   0.00431   0.00583
           D2           0.01107   0.00523  -0.00432  -0.00326   0.00534
 ITU=  0 -1  1  1 -1  1  0  1  0  0  1  0
 Use linear search instead of GDIIS.
     Eigenvalues ---    0.02514   0.06572   0.11234   0.13744   0.14948
     Eigenvalues ---    0.15284   0.16973   0.25193   1.79082
 RFO step:  Lambda=-1.26397392D-03 EMin= 2.51370124D-02
 Quartic linear search produced a step of -0.00138.
 Iteration  1 RMS(Cart)=  0.04126337 RMS(Int)=  0.00144008
 Iteration  2 RMS(Cart)=  0.00095404 RMS(Int)=  0.00067903
 Iteration  3 RMS(Cart)=  0.00000059 RMS(Int)=  0.00067903
 ITry= 1 IFail=0 DXMaxC= 7.87D-02 DCOld= 1.00D+10 DXMaxT= 2.97D-01 DXLimC= 3.00D+00 Rises=F
 Variable       Old X    -DE/DX   Delta X   Delta X   Delta X     New X
                                 (Linear)    (Quad)   (Total)
    R1        4.28591  -0.00054   0.00023  -0.06316  -0.06432   4.22159
    R2        3.51214  -0.00004   0.00002   0.00727   0.00755   3.51969
    R3        3.52984  -0.00172  -0.00003   0.01034   0.01057   3.54041
    R4        3.58246  -0.00627   0.00004  -0.10086  -0.10053   3.48192
    R5        3.51214  -0.00004   0.00002   0.00719   0.00751   3.51965
    R6        3.52850  -0.00164  -0.00003   0.01075   0.01098   3.53948
    R7        3.58309  -0.00630   0.00002  -0.10906  -0.10874   3.47435
    A1        1.52954  -0.00043   0.00003  -0.01435  -0.01448   1.51506
    A2        1.50888  -0.00095  -0.00026   0.04909   0.04782   1.55670
    A3        1.52531  -0.00061   0.00003  -0.01256  -0.01340   1.51191
    A4        1.52991  -0.00045   0.00003  -0.01444  -0.01459   1.51532
    A5        1.50871  -0.00094  -0.00026   0.05130   0.05012   1.55883
    A6        1.52550  -0.00063   0.00003  -0.01044  -0.01132   1.51418
    D1       -1.53224   0.00035  -0.00003   0.01575   0.01645  -1.51579
    D2        1.53261  -0.00038   0.00003  -0.01606  -0.01670   1.51591
         Item               Value     Threshold  Converged?
 Maximum Force            0.006297     0.000450     NO 
 RMS     Force            0.002423     0.000300     NO 
 Maximum Displacement     0.078719     0.001800     NO 
 RMS     Displacement     0.041019     0.001200     NO 
 Predicted change in Energy=-6.369735D-04
 Lowest energy point so far.  Saving SCF results.
 GradGradGradGradGradGradGradGradGradGradGradGradGradGradGradGradGradGrad

 Leave Link  103 at Mon Oct 10 16:34:40 2016, MaxMem=  2097152000 cpu:         0.1
 (Enter /share/apps/g09/l202.exe)
                          Input orientation:                          
 ---------------------------------------------------------------------
 Center     Atomic      Atomic             Coordinates (Angstroms)
 Number     Number       Type             X           Y           Z
 ---------------------------------------------------------------------
      1         13           0       -0.149372    0.005596   -1.117690
      2         13           0       -0.145125    0.005504    1.116275
      3          8           0       -0.090996    1.494911   -0.000736
      4          8           0        1.152365   -0.751048   -0.002795
      5          8           0       -1.396872   -0.754964    0.004939
 ---------------------------------------------------------------------
                    Distance matrix (angstroms):
                    1          2          3          4          5
     1  Al   0.000000
     2  Al   2.233968   0.000000
     3  O    1.862539   1.862519   0.000000
     4  O    1.873504   1.873011   2.567155   0.000000
     5  O    1.842554   1.838545   2.601400   2.549251   0.000000
 Stoichiometry    Al2O3
 Framework group  C1[X(Al2O3)]
 Deg. of freedom     9
 Full point group                 C1      NOp   1
 RotChk:  IX=2 Diff= 1.78D+00
 Largest Abelian subgroup         C1      NOp   1
 Largest concise Abelian subgroup C1      NOp   1
                         Standard orientation:                         
 ---------------------------------------------------------------------
 Center     Atomic      Atomic             Coordinates (Angstroms)
 Number     Number       Type             X           Y           Z
 ---------------------------------------------------------------------
      1         13           0       -1.117495   -0.008357    0.020783
      2         13           0        1.116425    0.004682    0.014164
      3          8           0       -0.007371    1.411799    0.489646
      4          8           0       -0.003054   -0.251969   -1.465384
      5          8           0        0.012163   -1.153859    0.918949
 ---------------------------------------------------------------------
 Rotational constants (GHZ):      4.7722348      4.2456861      4.1587487
 Leave Link  202 at Mon Oct 10 16:34:40 2016, MaxMem=  2097152000 cpu:         0.1
 (Enter /share/apps/g09/l301.exe)
 Standard basis: 6-311G (5D, 7F)
 Ernie: Thresh=  0.10000D-02 Tol=  0.10000D-05 Strict=F.
 There are    81 symmetry adapted cartesian basis functions of A   symmetry.
 There are    81 symmetry adapted basis functions of A   symmetry.
    81 basis functions,   158 primitive gaussians,    81 cartesian basis functions
    25 alpha electrons       25 beta electrons
       nuclear repulsion energy       257.1856814852 Hartrees.
 IExCor=  402 DFT=T Ex+Corr=B3LYP ExCW=0 ScaHFX=  0.200000
 ScaDFX=  0.800000  0.720000  1.000000  0.810000 ScalE2=  1.000000  1.000000
 IRadAn=      0 IRanWt=     -1 IRanGd=            0 ICorTp=0 IEmpDi=  4
 NAtoms=    5 NActive=    5 NUniq=    5 SFac= 1.00D+00 NAtFMM=   60 NAOKFM=F Big=F
 Integral buffers will be    131072 words long.
 Raffenetti 2 integral format.
 Two-electron integral symmetry is turned on.
 Leave Link  301 at Mon Oct 10 16:34:40 2016, MaxMem=  2097152000 cpu:         0.5
 (Enter /share/apps/g09/l302.exe)
 NPDir=0 NMtPBC=     1 NCelOv=     1 NCel=       1 NClECP=     1 NCelD=      1
         NCelK=      1 NCelE2=     1 NClLst=     1 CellRange=     0.0.
 One-electron integrals computed using PRISM.
 NBasis=    81 RedAO= T EigKep=  8.91D-03  NBF=    81
 NBsUse=    81 1.00D-06 EigRej= -1.00D+00 NBFU=    81
 Precomputing XC quadrature grid using
 IXCGrd= 4 IRadAn=           0 IRanWt=          -1 IRanGd=           0 AccXCQ= 0.00D+00.
 Generated NRdTot=       0 NPtTot=           0 NUsed=           0 NTot=          32
 NSgBfM=    81    81    81    81    81 MxSgAt=     5 MxSgA2=     5.
 Leave Link  302 at Mon Oct 10 16:34:41 2016, MaxMem=  2097152000 cpu:         1.1
 (Enter /share/apps/g09/l303.exe)
 DipDrv:  MaxL=1.
 Leave Link  303 at Mon Oct 10 16:34:41 2016, MaxMem=  2097152000 cpu:         0.2
 (Enter /share/apps/g09/l401.exe)
 Initial guess from the checkpoint file:  "Al2O3.chk"
 B after Tr=     0.000000    0.000000    0.000000
         Rot=    0.777359    0.629044    0.000181   -0.004104 Ang=  77.96 deg.
 Guess basis will be translated and rotated to current coordinates.
 JPrj=2 DoOrth=T DoCkMO=T.
 Generating alternative initial guess.
 ExpMin= 4.14D-02 ExpMax= 5.49D+04 ExpMxC= 1.87D+03 IAcc=2 IRadAn=         4 AccDes= 0.00D+00
 Harris functional with IExCor=  402 and IRadAn=       4 diagonalized for initial guess.
 HarFok:  IExCor=  402 AccDes= 0.00D+00 IRadAn=         4 IDoV= 1 UseB2=F ITyADJ=14
 ICtDFT=  3500011 ScaDFX=  1.000000  1.000000  1.000000  1.000000
 FoFCou: FMM=F IPFlag=           0 FMFlag=      100000 FMFlg1=           0
         NFxFlg=           0 DoJE=T BraDBF=F KetDBF=T FulRan=T
         wScrn=  0.000000 ICntrl=     500 IOpCl=  0 I1Cent=   200000004 NGrid=           0
         NMat0=    1 NMatS0=      1 NMatT0=    0 NMatD0=    1 NMtDS0=    0 NMtDT0=    0
 Petite list used in FoFCou.
 Harris En= -710.842627265315    
 Leave Link  401 at Mon Oct 10 16:34:41 2016, MaxMem=  2097152000 cpu:         1.9
 (Enter /share/apps/g09/l502.exe)
 Closed shell SCF:
 Using DIIS extrapolation, IDIIS=  1040.
 Integral symmetry usage will be decided dynamically.
 Keep R1 ints in memory in canonical form, NReq=6457899.
 IVT=       39492 IEndB=       39492 NGot=  2097152000 MDV=  2091596328
 LenX=  2091596328 LenY=  2091589326
 Requested convergence on RMS density matrix=1.00D-08 within 128 cycles.
 Requested convergence on MAX density matrix=1.00D-06.
 Requested convergence on             energy=1.00D-06.
 No special actions if energy rises.
 FoFCou: FMM=F IPFlag=           0 FMFlag=           0 FMFlg1=           0
         NFxFlg=           0 DoJE=F BraDBF=F KetDBF=F FulRan=T
         wScrn=  0.000000 ICntrl=     600 IOpCl=  0 I1Cent=           0 NGrid=           0
         NMat0=    1 NMatS0=   3321 NMatT0=    0 NMatD0=    1 NMtDS0=    0 NMtDT0=    0
 Symmetry not used in FoFCou.

 Cycle   1  Pass 1  IDiag  1:
 E= -710.543533831882    
 DIIS: error= 3.48D-03 at cycle   1 NSaved=   1.
 NSaved= 1 IEnMin= 1 EnMin= -710.543533831882     IErMin= 1 ErrMin= 3.48D-03
 ErrMax= 3.48D-03  0.00D+00 EMaxC= 1.00D-01 BMatC= 1.31D-03 BMatP= 1.31D-03
 IDIUse=3 WtCom= 9.65D-01 WtEn= 3.48D-02
 Coeff-Com:  0.100D+01
 Coeff-En:   0.100D+01
 Coeff:      0.100D+01
 Gap=     0.562 Goal=   None    Shift=    0.000
 GapD=    0.562 DampG=2.000 DampE=1.000 DampFc=2.0000 IDamp=-1.
 RMSDP=1.94D-03 MaxDP=1.67D-02              OVMax= 1.33D-01

 Cycle   2  Pass 1  IDiag  1:
 E= -710.531215347712     Delta-E=        0.012318484169 Rises=F Damp=F
 DIIS: error= 1.32D-02 at cycle   2 NSaved=   2.
 NSaved= 2 IEnMin= 1 EnMin= -710.543533831882     IErMin= 1 ErrMin= 3.48D-03
 ErrMax= 1.32D-02  0.00D+00 EMaxC= 1.00D-01 BMatC= 1.78D-02 BMatP= 1.31D-03
 IDIUse=2 WtCom= 0.00D+00 WtEn= 1.00D+00
 Coeff-En:   0.822D+00 0.178D+00
 Coeff:      0.822D+00 0.178D+00
 Gap=     0.043 Goal=   None    Shift=    0.000
 RMSDP=9.82D-04 MaxDP=9.95D-03 DE= 1.23D-02 OVMax= 5.43D-02

 Cycle   3  Pass 1  IDiag  1:
 E= -710.546159435984     Delta-E=       -0.014944088271 Rises=F Damp=F
 DIIS: error= 2.90D-03 at cycle   3 NSaved=   3.
 NSaved= 3 IEnMin= 3 EnMin= -710.546159435984     IErMin= 3 ErrMin= 2.90D-03
 ErrMax= 2.90D-03  0.00D+00 EMaxC= 1.00D-01 BMatC= 5.41D-04 BMatP= 1.31D-03
 IDIUse=3 WtCom= 9.71D-01 WtEn= 2.90D-02
 Coeff-Com:  0.366D+00 0.792D-02 0.626D+00
 Coeff-En:   0.000D+00 0.000D+00 0.100D+01
 Coeff:      0.356D+00 0.769D-02 0.637D+00
 Gap=     0.039 Goal=   None    Shift=    0.000
 RMSDP=8.75D-04 MaxDP=1.28D-02 DE=-1.49D-02 OVMax= 6.67D-02

 Cycle   4  Pass 1  IDiag  1:
 E= -710.544341267123     Delta-E=        0.001818168861 Rises=F Damp=F
 DIIS: error= 6.41D-03 at cycle   4 NSaved=   4.
 NSaved= 4 IEnMin= 3 EnMin= -710.546159435984     IErMin= 3 ErrMin= 2.90D-03
 ErrMax= 6.41D-03  0.00D+00 EMaxC= 1.00D-01 BMatC= 2.56D-03 BMatP= 5.41D-04
 IDIUse=3 WtCom= 1.11D-01 WtEn= 8.89D-01
 Coeff-Com:  0.292D-01-0.101D+00 0.791D+00 0.281D+00
 Coeff-En:   0.000D+00 0.000D+00 0.749D+00 0.251D+00
 Coeff:      0.324D-02-0.113D-01 0.754D+00 0.254D+00
 Gap=     0.041 Goal=   None    Shift=    0.000
 RMSDP=7.17D-04 MaxDP=8.28D-03 DE= 1.82D-03 OVMax= 3.87D-02

 Cycle   5  Pass 1  IDiag  1:
 E= -710.544523577487     Delta-E=       -0.000182310365 Rises=F Damp=F
 DIIS: error= 5.50D-03 at cycle   5 NSaved=   5.
 NSaved= 5 IEnMin= 3 EnMin= -710.546159435984     IErMin= 3 ErrMin= 2.90D-03
 ErrMax= 5.50D-03  0.00D+00 EMaxC= 1.00D-01 BMatC= 2.59D-03 BMatP= 5.41D-04
 IDIUse=3 WtCom= 1.19D-01 WtEn= 8.81D-01
 EnCoef did     1 forward-backward iterations
 Coeff-Com: -0.122D-01 0.138D+00 0.319D+00 0.792D-01 0.476D+00
 Coeff-En:   0.000D+00 0.000D+00 0.631D+00 0.181D+00 0.188D+00
 Coeff:     -0.146D-02 0.164D-01 0.594D+00 0.169D+00 0.222D+00
 Gap=     0.041 Goal=   None    Shift=    0.000
 RMSDP=4.00D-04 MaxDP=4.30D-03 DE=-1.82D-04 OVMax= 2.60D-02

 Cycle   6  Pass 1  IDiag  1:
 E= -710.546798459307     Delta-E=       -0.002274881820 Rises=F Damp=F
 DIIS: error= 8.93D-04 at cycle   6 NSaved=   6.
 NSaved= 6 IEnMin= 6 EnMin= -710.546798459307     IErMin= 6 ErrMin= 8.93D-04
 ErrMax= 8.93D-04  0.00D+00 EMaxC= 1.00D-01 BMatC= 6.18D-05 BMatP= 5.41D-04
 IDIUse=3 WtCom= 9.91D-01 WtEn= 8.93D-03
 Coeff-Com: -0.843D-02 0.164D-01 0.162D-01-0.148D+00-0.745D-01 0.120D+01
 Coeff-En:   0.000D+00 0.000D+00 0.243D-01 0.000D+00 0.000D+00 0.976D+00
 Coeff:     -0.835D-02 0.163D-01 0.163D-01-0.147D+00-0.739D-01 0.120D+01
 Gap=     0.041 Goal=   None    Shift=    0.000
 RMSDP=1.94D-04 MaxDP=1.77D-03 DE=-2.27D-03 OVMax= 1.46D-02

 Cycle   7  Pass 1  IDiag  1:
 E= -710.546882054735     Delta-E=       -0.000083595428 Rises=F Damp=F
 DIIS: error= 3.92D-04 at cycle   7 NSaved=   7.
 NSaved= 7 IEnMin= 7 EnMin= -710.546882054735     IErMin= 7 ErrMin= 3.92D-04
 ErrMax= 3.92D-04  0.00D+00 EMaxC= 1.00D-01 BMatC= 1.20D-05 BMatP= 6.18D-05
 IDIUse=3 WtCom= 9.96D-01 WtEn= 3.92D-03
 Coeff-Com: -0.756D-02 0.243D-02 0.869D-02-0.125D+00-0.816D-01 0.992D+00
 Coeff-Com:  0.211D+00
 Coeff-En:   0.000D+00 0.000D+00 0.000D+00 0.000D+00 0.000D+00 0.000D+00
 Coeff-En:   0.100D+01
 Coeff:     -0.753D-02 0.242D-02 0.865D-02-0.124D+00-0.813D-01 0.988D+00
 Coeff:      0.215D+00
 Gap=     0.041 Goal=   None    Shift=    0.000
 RMSDP=2.52D-05 MaxDP=3.01D-04 DE=-8.36D-05 OVMax= 1.09D-03

 Cycle   8  Pass 1  IDiag  1:
 E= -710.546890424231     Delta-E=       -0.000008369496 Rises=F Damp=F
 DIIS: error= 2.35D-04 at cycle   8 NSaved=   8.
 NSaved= 8 IEnMin= 8 EnMin= -710.546890424231     IErMin= 8 ErrMin= 2.35D-04
 ErrMax= 2.35D-04  0.00D+00 EMaxC= 1.00D-01 BMatC= 4.85D-06 BMatP= 1.20D-05
 IDIUse=3 WtCom= 9.98D-01 WtEn= 2.35D-03
 Coeff-Com:  0.315D-02-0.115D-01-0.654D-01-0.124D-01 0.179D-01-0.233D+00
 Coeff-Com:  0.686D-02 0.129D+01
 Coeff-En:   0.000D+00 0.000D+00 0.000D+00 0.000D+00 0.000D+00 0.000D+00
 Coeff-En:   0.000D+00 0.100D+01
 Coeff:      0.314D-02-0.115D-01-0.653D-01-0.123D-01 0.178D-01-0.232D+00
 Coeff:      0.684D-02 0.129D+01
 Gap=     0.041 Goal=   None    Shift=    0.000
 RMSDP=8.55D-05 MaxDP=8.15D-04 DE=-8.37D-06 OVMax= 6.23D-03

 Cycle   9  Pass 1  IDiag  1:
 E= -710.546901117701     Delta-E=       -0.000010693469 Rises=F Damp=F
 DIIS: error= 5.12D-05 at cycle   9 NSaved=   9.
 NSaved= 9 IEnMin= 9 EnMin= -710.546901117701     IErMin= 9 ErrMin= 5.12D-05
 ErrMax= 5.12D-05  0.00D+00 EMaxC= 1.00D-01 BMatC= 2.42D-07 BMatP= 4.85D-06
 IDIUse=1 WtCom= 1.00D+00 WtEn= 0.00D+00
 Coeff-Com:  0.150D-02-0.346D-02-0.257D-01 0.131D-01 0.121D-01-0.155D+00
 Coeff-Com: -0.417D-01 0.371D+00 0.828D+00
 Coeff:      0.150D-02-0.346D-02-0.257D-01 0.131D-01 0.121D-01-0.155D+00
 Coeff:     -0.417D-01 0.371D+00 0.828D+00
 Gap=     0.041 Goal=   None    Shift=    0.000
 RMSDP=1.96D-05 MaxDP=2.51D-04 DE=-1.07D-05 OVMax= 1.53D-03

 Cycle  10  Pass 1  IDiag  1:
 E= -710.546901623036     Delta-E=       -0.000000505335 Rises=F Damp=F
 DIIS: error= 1.39D-05 at cycle  10 NSaved=  10.
 NSaved=10 IEnMin=10 EnMin= -710.546901623036     IErMin=10 ErrMin= 1.39D-05
 ErrMax= 1.39D-05  0.00D+00 EMaxC= 1.00D-01 BMatC= 2.81D-08 BMatP= 2.42D-07
 IDIUse=1 WtCom= 1.00D+00 WtEn= 0.00D+00
 Coeff-Com:  0.403D-03-0.221D-03-0.746D-02 0.952D-02 0.452D-02-0.551D-01
 Coeff-Com: -0.297D-01 0.468D-01 0.476D+00 0.556D+00
 Coeff:      0.403D-03-0.221D-03-0.746D-02 0.952D-02 0.452D-02-0.551D-01
 Coeff:     -0.297D-01 0.468D-01 0.476D+00 0.556D+00
 Gap=     0.041 Goal=   None    Shift=    0.000
 RMSDP=4.94D-06 MaxDP=1.08D-04 DE=-5.05D-07 OVMax= 3.07D-04

 Cycle  11  Pass 1  IDiag  1:
 E= -710.546901674857     Delta-E=       -0.000000051822 Rises=F Damp=F
 DIIS: error= 3.82D-06 at cycle  11 NSaved=  11.
 NSaved=11 IEnMin=11 EnMin= -710.546901674857     IErMin=11 ErrMin= 3.82D-06
 ErrMax= 3.82D-06  0.00D+00 EMaxC= 1.00D-01 BMatC= 1.29D-09 BMatP= 2.81D-08
 IDIUse=1 WtCom= 1.00D+00 WtEn= 0.00D+00
 Coeff-Com:  0.170D-05 0.552D-04-0.264D-04 0.553D-03 0.117D-03-0.121D-02
 Coeff-Com: -0.138D-01 0.610D-02 0.443D-02 0.854D-01 0.918D+00
 Coeff:      0.170D-05 0.552D-04-0.264D-04 0.553D-03 0.117D-03-0.121D-02
 Coeff:     -0.138D-01 0.610D-02 0.443D-02 0.854D-01 0.918D+00
 Gap=     0.041 Goal=   None    Shift=    0.000
 RMSDP=8.44D-07 MaxDP=9.68D-06 DE=-5.18D-08 OVMax= 4.50D-05

 Cycle  12  Pass 1  IDiag  1:
 E= -710.546901676380     Delta-E=       -0.000000001522 Rises=F Damp=F
 DIIS: error= 2.00D-06 at cycle  12 NSaved=  12.
 NSaved=12 IEnMin=12 EnMin= -710.546901676380     IErMin=12 ErrMin= 2.00D-06
 ErrMax= 2.00D-06  0.00D+00 EMaxC= 1.00D-01 BMatC= 2.50D-10 BMatP= 1.29D-09
 IDIUse=1 WtCom= 1.00D+00 WtEn= 0.00D+00
 Coeff-Com: -0.145D-04 0.288D-04 0.153D-03-0.413D-03-0.240D-03 0.297D-02
 Coeff-Com: -0.351D-02 0.443D-02-0.307D-01-0.214D-01 0.146D+00 0.903D+00
 Coeff:     -0.145D-04 0.288D-04 0.153D-03-0.413D-03-0.240D-03 0.297D-02
 Coeff:     -0.351D-02 0.443D-02-0.307D-01-0.214D-01 0.146D+00 0.903D+00
 Gap=     0.041 Goal=   None    Shift=    0.000
 RMSDP=1.44D-07 MaxDP=2.81D-06 DE=-1.52D-09 OVMax= 6.07D-06

 Cycle  13  Pass 1  IDiag  1:
 E= -710.546901676569     Delta-E=       -0.000000000189 Rises=F Damp=F
 DIIS: error= 1.16D-06 at cycle  13 NSaved=  13.
 NSaved=13 IEnMin=13 EnMin= -710.546901676569     IErMin=13 ErrMin= 1.16D-06
 ErrMax= 1.16D-06  0.00D+00 EMaxC= 1.00D-01 BMatC= 7.36D-11 BMatP= 2.50D-10
 IDIUse=1 WtCom= 1.00D+00 WtEn= 0.00D+00
 Coeff-Com: -0.130D-05-0.110D-05-0.101D-03 0.259D-04-0.171D-04 0.149D-03
 Coeff-Com:  0.243D-04 0.176D-02-0.294D-02-0.111D-01-0.989D-01-0.530D-01
 Coeff-Com:  0.116D+01
 Coeff:     -0.130D-05-0.110D-05-0.101D-03 0.259D-04-0.171D-04 0.149D-03
 Coeff:      0.243D-04 0.176D-02-0.294D-02-0.111D-01-0.989D-01-0.530D-01
 Coeff:      0.116D+01
 Gap=     0.041 Goal=   None    Shift=    0.000
 RMSDP=9.95D-08 MaxDP=2.21D-06 DE=-1.89D-10 OVMax= 4.85D-06

 Cycle  14  Pass 1  IDiag  1:
 E= -710.546901676649     Delta-E=       -0.000000000080 Rises=F Damp=F
 DIIS: error= 6.11D-08 at cycle  14 NSaved=  14.
 NSaved=14 IEnMin=14 EnMin= -710.546901676649     IErMin=14 ErrMin= 6.11D-08
 ErrMax= 6.11D-08  0.00D+00 EMaxC= 1.00D-01 BMatC= 3.74D-13 BMatP= 7.36D-11
 IDIUse=1 WtCom= 1.00D+00 WtEn= 0.00D+00
 Coeff-Com:  0.400D-06-0.275D-05-0.301D-05 0.996D-05 0.162D-05-0.118D-03
 Coeff-Com: -0.120D-03 0.105D-03 0.102D-02 0.111D-02-0.533D-03-0.424D-01
 Coeff-Com: -0.387D-01 0.108D+01
 Coeff:      0.400D-06-0.275D-05-0.301D-05 0.996D-05 0.162D-05-0.118D-03
 Coeff:     -0.120D-03 0.105D-03 0.102D-02 0.111D-02-0.533D-03-0.424D-01
 Coeff:     -0.387D-01 0.108D+01
 Gap=     0.041 Goal=   None    Shift=    0.000
 RMSDP=2.01D-08 MaxDP=1.93D-07 DE=-7.99D-11 OVMax= 1.39D-06

 Cycle  15  Pass 1  IDiag  1:
 E= -710.546901676651     Delta-E=       -0.000000000002 Rises=F Damp=F
 DIIS: error= 1.98D-08 at cycle  15 NSaved=  15.
 NSaved=15 IEnMin=15 EnMin= -710.546901676651     IErMin=15 ErrMin= 1.98D-08
 ErrMax= 1.98D-08  0.00D+00 EMaxC= 1.00D-01 BMatC= 3.89D-14 BMatP= 3.74D-13
 IDIUse=1 WtCom= 1.00D+00 WtEn= 0.00D+00
 Coeff-Com: -0.490D-07 0.615D-06 0.832D-05-0.671D-05-0.292D-05 0.325D-04
 Coeff-Com: -0.417D-05-0.590D-04-0.817D-04 0.117D-03 0.304D-02 0.155D-01
 Coeff-Com: -0.392D-01-0.304D+00 0.132D+01
 Coeff:     -0.490D-07 0.615D-06 0.832D-05-0.671D-05-0.292D-05 0.325D-04
 Coeff:     -0.417D-05-0.590D-04-0.817D-04 0.117D-03 0.304D-02 0.155D-01
 Coeff:     -0.392D-01-0.304D+00 0.132D+01
 Gap=     0.041 Goal=   None    Shift=    0.000
 RMSDP=9.61D-09 MaxDP=9.02D-08 DE=-2.16D-12 OVMax= 7.37D-07

 SCF Done:  E(RB3LYP) =  -710.546901677     A.U. after   15 cycles
            NFock= 15  Conv=0.96D-08     -V/T= 2.0021
 KE= 7.090496629225D+02 PE=-2.207474935698D+03 EE= 5.306926896136D+02
 Leave Link  502 at Mon Oct 10 16:34:42 2016, MaxMem=  2097152000 cpu:         9.0
 (Enter /share/apps/g09/l701.exe)
 Compute integral first derivatives.
 ... and contract with generalized density number  0.
 Leave Link  701 at Mon Oct 10 16:34:42 2016, MaxMem=  2097152000 cpu:         1.0
 (Enter /share/apps/g09/l702.exe)
 L702 exits ... SP integral derivatives will be done elsewhere.
 Leave Link  702 at Mon Oct 10 16:34:42 2016, MaxMem=  2097152000 cpu:         0.2
 (Enter /share/apps/g09/l703.exe)
 Compute integral first derivatives, UseDBF=F ICtDFT=           0.
 Integral derivatives from FoFJK, PRISM(SPDF).
 Calling FoFJK, ICntrl=      2127 FMM=F ISym2X=0 I1Cent= 0 IOpClX= 0 NMat=1 NMatS=1 NMatT=0.
 FoFJK:  IHMeth= 1 ICntrl=    2127 DoSepK=F KAlg= 0 I1Cent=   0 FoldK=F
 IRaf=         0 NMat=   1 IRICut=       1 DoRegI=T DoRafI=F ISym2E= 0.
 FoFCou: FMM=F IPFlag=           0 FMFlag=      100000 FMFlg1=         800
         NFxFlg=           0 DoJE=F BraDBF=F KetDBF=F FulRan=T
         wScrn=  0.000000 ICntrl=    2127 IOpCl=  0 I1Cent=           0 NGrid=           0
         NMat0=    1 NMatS0=      1 NMatT0=    0 NMatD0=    1 NMtDS0=    0 NMtDT0=    0
 Symmetry not used in FoFCou.
 Leave Link  703 at Mon Oct 10 16:34:43 2016, MaxMem=  2097152000 cpu:         2.4
 (Enter /share/apps/g09/l716.exe)
 Dipole        =-5.22557806D-04 1.51175297D-02 8.02642108D-02
 ***** Axes restored to original set *****
 -------------------------------------------------------------------
 Center     Atomic                   Forces (Hartrees/Bohr)
 Number     Number              X              Y              Z
 -------------------------------------------------------------------
      1       13           0.004549847   -0.000299645   -0.007421525
      2       13           0.004991285    0.000007368    0.007975441
      3        8          -0.002477463    0.000644166   -0.000034704
      4        8          -0.001687127    0.000492097   -0.000082850
      5        8          -0.005376543   -0.000843986   -0.000436361
 -------------------------------------------------------------------
 Cartesian Forces:  Max     0.007975441 RMS     0.003686461
 Leave Link  716 at Mon Oct 10 16:34:43 2016, MaxMem=  2097152000 cpu:         0.2
 (Enter /share/apps/g09/l103.exe)

 GradGradGradGradGradGradGradGradGradGradGradGradGradGradGradGradGradGrad
 Berny optimization.
 Using GEDIIS/GDIIS optimizer.
 FormGI is forming the generalized inverse of G from B-inverse, IUseBI=4.
 Internal  Forces:  Max     0.005187566 RMS     0.002662641
 Search for a local minimum.
 Step number  13 out of a maximum of   25
 All quantities printed in internal units (Hartrees-Bohrs-Radians)
 RMS Force = .26626D-02 SwitMx=.10000D-02 MixMth= 1
 Mixed Optimization -- RFO/linear search
 Update second derivatives using D2CorX and points    7    8    9   11   10
                                                     13   12
 DE=  9.22D-05 DEPred=-6.37D-04 R=-1.45D-01
 Trust test=-1.45D-01 RLast= 1.80D-01 DXMaxT set to 1.49D-01
 The second derivative matrix:
                          R1        R2        R3        R4        R5
           R1           0.17429
           R2          -0.01265   0.15807
           R3          -0.02240   0.00137   1.13487
           R4          -0.01037   0.01182   0.00633   0.07217
           R5          -0.01291   0.00881   0.00100   0.01187   0.15626
           R6          -0.02165  -0.00036  -0.97159   0.00880  -0.00087
           R7          -0.00644   0.01117   0.00630   0.03039   0.01127
           A1          -0.00813  -0.00595  -0.00383  -0.00933  -0.00693
           A2           0.04532  -0.00522  -0.01582  -0.00589  -0.00497
           A3          -0.00677   0.00215  -0.00310  -0.00806   0.00284
           A4          -0.00809  -0.00575  -0.00377  -0.00950  -0.00670
           A5           0.04355  -0.00825  -0.02135  -0.00377  -0.00824
           A6          -0.00889  -0.00186  -0.01117  -0.00615  -0.00155
           D1          -0.01114   0.00003  -0.00440  -0.00447  -0.00025
           D2           0.01124  -0.00066   0.00293   0.00436  -0.00040
                          R6        R7        A1        A2        A3
           R6           1.12678
           R7           0.00911   0.07325
           A1          -0.00632  -0.00819   0.23205
           A2          -0.01662  -0.00578   0.00539   0.18472
           A3          -0.00235  -0.00598   0.01190  -0.00182   0.24525
           A4          -0.00622  -0.00829  -0.01776   0.00532   0.01197
           A5          -0.02334  -0.00292  -0.00002  -0.06276  -0.00007
           A6          -0.01210  -0.00315   0.00360   0.00148  -0.00143
           D1          -0.00657  -0.00141  -0.01204   0.00021   0.00785
           D2           0.00501   0.00160   0.01133   0.00017  -0.00761
                          A4        A5        A6        D1        D2
           A4           0.23243
           A5           0.00002   0.18791
           A6           0.00381   0.00051   0.24785
           D1          -0.01175  -0.00233   0.00423   0.00648
           D2           0.01107   0.00260  -0.00418  -0.00389   0.00595
 ITU= -1  0 -1  1  1 -1  1  0  1  0  0  1  0
 Use linear search instead of GDIIS.
 Energy rises -- skip Quadratic/GDIIS search.
 Quartic linear search produced a step of -0.51277.
 Iteration  1 RMS(Cart)=  0.02082731 RMS(Int)=  0.00035159
 Iteration  2 RMS(Cart)=  0.00028674 RMS(Int)=  0.00017227
 Iteration  3 RMS(Cart)=  0.00000004 RMS(Int)=  0.00017227
 ITry= 1 IFail=0 DXMaxC= 4.06D-02 DCOld= 1.00D+10 DXMaxT= 1.49D-01 DXLimC= 3.00D+00 Rises=T
 Variable       Old X    -DE/DX   Delta X   Delta X   Delta X     New X
                                 (Linear)    (Quad)   (Total)
    R1        4.22159   0.00519   0.03298   0.00000   0.03333   4.25492
    R2        3.51969   0.00077  -0.00387   0.00000  -0.00394   3.51575
    R3        3.54041  -0.00152  -0.00542   0.00000  -0.00549   3.53492
    R4        3.48192   0.00345   0.05155   0.00000   0.05148   3.53340
    R5        3.51965   0.00078  -0.00385   0.00000  -0.00393   3.51572
    R6        3.53948  -0.00144  -0.00563   0.00000  -0.00570   3.53378
    R7        3.47435   0.00409   0.05576   0.00000   0.05569   3.53004
    A1        1.51506   0.00086   0.00743   0.00000   0.00747   1.52253
    A2        1.55670  -0.00437  -0.02452   0.00000  -0.02427   1.53243
    A3        1.51191   0.00096   0.00687   0.00000   0.00710   1.51901
    A4        1.51532   0.00083   0.00748   0.00000   0.00752   1.52284
    A5        1.55883  -0.00456  -0.02570   0.00000  -0.02547   1.53336
    A6        1.51418   0.00077   0.00580   0.00000   0.00604   1.52022
    D1       -1.51579  -0.00110  -0.00844   0.00000  -0.00863  -1.52442
    D2        1.51591   0.00108   0.00856   0.00000   0.00874   1.52465
         Item               Value     Threshold  Converged?
 Maximum Force            0.005188     0.000450     NO 
 RMS     Force            0.002663     0.000300     NO 
 Maximum Displacement     0.040636     0.001800     NO 
 RMS     Displacement     0.020982     0.001200     NO 
 Predicted change in Energy=-3.771417D-04
 GradGradGradGradGradGradGradGradGradGradGradGradGradGradGradGradGradGrad

 Leave Link  103 at Mon Oct 10 16:34:43 2016, MaxMem=  2097152000 cpu:         0.1
 (Enter /share/apps/g09/l202.exe)
                          Input orientation:                          
 ---------------------------------------------------------------------
 Center     Atomic      Atomic             Coordinates (Angstroms)
 Number     Number       Type             X           Y           Z
 ---------------------------------------------------------------------
      1         13           0       -0.131773    0.005507   -1.126194
      2         13           0       -0.126526    0.005897    1.125406
      3          8           0       -0.110417    1.486743   -0.000681
      4          8           0        1.157091   -0.753347   -0.002759
      5          8           0       -1.418375   -0.744799    0.004220
 ---------------------------------------------------------------------
                    Distance matrix (angstroms):
                    1          2          3          4          5
     1  Al   0.000000
     2  Al   2.251606   0.000000
     3  O    1.860455   1.860440   0.000000
     4  O    1.870599   1.869994   2.573827   0.000000
     5  O    1.869797   1.868015   2.586612   2.575490   0.000000
 Stoichiometry    Al2O3
 Framework group  C1[X(Al2O3)]
 Deg. of freedom     9
 Full point group                 C1      NOp   1
 RotChk:  IX=1 Diff= 3.21D-01
 Largest Abelian subgroup         C1      NOp   1
 Largest concise Abelian subgroup C1      NOp   1
                         Standard orientation:                         
 ---------------------------------------------------------------------
 Center     Atomic      Atomic             Coordinates (Angstroms)
 Number     Number       Type             X           Y           Z
 ---------------------------------------------------------------------
      1         13           0       -1.126123   -0.000396    0.004960
      2         13           0        1.125476    0.005193    0.004291
      3          8           0       -0.003156    1.245260    0.810305
      4          8           0       -0.000467    0.083990   -1.486655
      5          8           0        0.004675   -1.337045    0.661317
 ---------------------------------------------------------------------
 Rotational constants (GHZ):      4.7515885      4.1682717      4.1456780
 Leave Link  202 at Mon Oct 10 16:34:43 2016, MaxMem=  2097152000 cpu:         0.1
 (Enter /share/apps/g09/l301.exe)
 Standard basis: 6-311G (5D, 7F)
 Ernie: Thresh=  0.10000D-02 Tol=  0.10000D-05 Strict=F.
 There are    81 symmetry adapted cartesian basis functions of A   symmetry.
 There are    81 symmetry adapted basis functions of A   symmetry.
    81 basis functions,   158 primitive gaussians,    81 cartesian basis functions
    25 alpha electrons       25 beta electrons
       nuclear repulsion energy       256.0287095494 Hartrees.
 IExCor=  402 DFT=T Ex+Corr=B3LYP ExCW=0 ScaHFX=  0.200000
 ScaDFX=  0.800000  0.720000  1.000000  0.810000 ScalE2=  1.000000  1.000000
 IRadAn=      0 IRanWt=     -1 IRanGd=            0 ICorTp=0 IEmpDi=  4
 NAtoms=    5 NActive=    5 NUniq=    5 SFac= 1.00D+00 NAtFMM=   60 NAOKFM=F Big=F
 Integral buffers will be    131072 words long.
 Raffenetti 2 integral format.
 Two-electron integral symmetry is turned on.
 Leave Link  301 at Mon Oct 10 16:34:43 2016, MaxMem=  2097152000 cpu:         0.5
 (Enter /share/apps/g09/l302.exe)
 NPDir=0 NMtPBC=     1 NCelOv=     1 NCel=       1 NClECP=     1 NCelD=      1
         NCelK=      1 NCelE2=     1 NClLst=     1 CellRange=     0.0.
 One-electron integrals computed using PRISM.
 NBasis=    81 RedAO= T EigKep=  9.15D-03  NBF=    81
 NBsUse=    81 1.00D-06 EigRej= -1.00D+00 NBFU=    81
 Precomputing XC quadrature grid using
 IXCGrd= 4 IRadAn=           0 IRanWt=          -1 IRanGd=           0 AccXCQ= 0.00D+00.
 Generated NRdTot=       0 NPtTot=           0 NUsed=           0 NTot=          32
 NSgBfM=    81    81    81    81    81 MxSgAt=     5 MxSgA2=     5.
 Leave Link  302 at Mon Oct 10 16:34:43 2016, MaxMem=  2097152000 cpu:         1.1
 (Enter /share/apps/g09/l303.exe)
 DipDrv:  MaxL=1.
 Leave Link  303 at Mon Oct 10 16:34:43 2016, MaxMem=  2097152000 cpu:         0.2
 (Enter /share/apps/g09/l401.exe)
 Lowest energy guess from the checkpoint file:  "Al2O3.chk"
 B after Tr=     0.000000    0.000000    0.000000
         Rot=    0.843786    0.536676    0.000135   -0.001892 Ang=  64.92 deg.
 Guess basis will be translated and rotated to current coordinates.
 B after Tr=     0.000000    0.000000    0.000000
         Rot=    0.993525   -0.113589    0.000964    0.002005 Ang= -13.05 deg.
 Guess basis will be translated and rotated to current coordinates.
 CkInt1:  FT= 4.87D-01
 Max alpha theta=  7.438 degrees.
 JPrj=2 DoOrth=T DoCkMO=T.
 Leave Link  401 at Mon Oct 10 16:34:43 2016, MaxMem=  2097152000 cpu:         1.1
 (Enter /share/apps/g09/l502.exe)
 Closed shell SCF:
 Using DIIS extrapolation, IDIIS=  1040.
 Integral symmetry usage will be decided dynamically.
 Keep R1 ints in memory in canonical form, NReq=6457899.
 IVT=       39492 IEndB=       39492 NGot=  2097152000 MDV=  2091596328
 LenX=  2091596328 LenY=  2091589326
 Requested convergence on RMS density matrix=1.00D-08 within 128 cycles.
 Requested convergence on MAX density matrix=1.00D-06.
 Requested convergence on             energy=1.00D-06.
 No special actions if energy rises.
 FoFCou: FMM=F IPFlag=           0 FMFlag=           0 FMFlg1=           0
         NFxFlg=           0 DoJE=F BraDBF=F KetDBF=F FulRan=T
         wScrn=  0.000000 ICntrl=     600 IOpCl=  0 I1Cent=           0 NGrid=           0
         NMat0=    1 NMatS0=   3321 NMatT0=    0 NMatD0=    1 NMtDS0=    0 NMtDT0=    0
 Symmetry not used in FoFCou.

 Cycle   1  Pass 1  IDiag  1:
 E= -710.547303185295    
 DIIS: error= 2.30D-04 at cycle   1 NSaved=   1.
 NSaved= 1 IEnMin= 1 EnMin= -710.547303185295     IErMin= 1 ErrMin= 2.30D-04
 ErrMax= 2.30D-04  0.00D+00 EMaxC= 1.00D-01 BMatC= 5.11D-06 BMatP= 5.11D-06
 IDIUse=3 WtCom= 9.98D-01 WtEn= 2.30D-03
 Coeff-Com:  0.100D+01
 Coeff-En:   0.100D+01
 Coeff:      0.100D+01
 Gap=    54.944 Goal=   None    Shift=    0.000
 RMSDP=1.51D-04 MaxDP=2.19D-03              OVMax= 1.12D-02

 Cycle   2  Pass 1  IDiag  1:
 E= -710.547205423010     Delta-E=        0.000097762285 Rises=F Damp=F
 DIIS: error= 1.14D-03 at cycle   2 NSaved=   2.
 NSaved= 2 IEnMin= 1 EnMin= -710.547303185295     IErMin= 1 ErrMin= 2.30D-04
 ErrMax= 1.14D-03  0.00D+00 EMaxC= 1.00D-01 BMatC= 1.10D-04 BMatP= 5.11D-06
 IDIUse=3 WtCom= 2.29D-01 WtEn= 7.71D-01
 Coeff-Com:  0.826D+00 0.174D+00
 Coeff-En:   0.889D+00 0.111D+00
 Coeff:      0.875D+00 0.125D+00
 Gap=     0.041 Goal=   None    Shift=    0.000
 RMSDP=8.80D-05 MaxDP=1.30D-03 DE= 9.78D-05 OVMax= 6.43D-03

 Cycle   3  Pass 1  IDiag  1:
 E= -710.547299993733     Delta-E=       -0.000094570724 Rises=F Damp=F
 DIIS: error= 3.34D-04 at cycle   3 NSaved=   3.
 NSaved= 3 IEnMin= 1 EnMin= -710.547303185295     IErMin= 1 ErrMin= 2.30D-04
 ErrMax= 3.34D-04  0.00D+00 EMaxC= 1.00D-01 BMatC= 9.40D-06 BMatP= 5.11D-06
 IDIUse=3 WtCom= 3.54D-01 WtEn= 6.46D-01
 Coeff-Com:  0.280D+00-0.214D+00 0.934D+00
 Coeff-En:   0.573D+00 0.000D+00 0.427D+00
 Coeff:      0.469D+00-0.756D-01 0.606D+00
 Gap=     0.041 Goal=   None    Shift=    0.000
 RMSDP=3.42D-05 MaxDP=4.74D-04 DE=-9.46D-05 OVMax= 2.15D-03

 Cycle   4  Pass 1  IDiag  1:
 E= -710.547308702431     Delta-E=       -0.000008708697 Rises=F Damp=F
 DIIS: error= 5.58D-05 at cycle   4 NSaved=   4.
 NSaved= 4 IEnMin= 4 EnMin= -710.547308702431     IErMin= 4 ErrMin= 5.58D-05
 ErrMax= 5.58D-05  0.00D+00 EMaxC= 1.00D-01 BMatC= 2.19D-07 BMatP= 5.11D-06
 IDIUse=1 WtCom= 1.00D+00 WtEn= 0.00D+00
 Coeff-Com:  0.813D-03-0.243D+00 0.832D+00 0.410D+00
 Coeff:      0.813D-03-0.243D+00 0.832D+00 0.410D+00
 Gap=     0.041 Goal=   None    Shift=    0.000
 RMSDP=5.31D-06 MaxDP=9.58D-05 DE=-8.71D-06 OVMax= 2.70D-04

 Cycle   5  Pass 1  IDiag  1:
 E= -710.547308917194     Delta-E=       -0.000000214763 Rises=F Damp=F
 DIIS: error= 6.77D-06 at cycle   5 NSaved=   5.
 NSaved= 5 IEnMin= 5 EnMin= -710.547308917194     IErMin= 5 ErrMin= 6.77D-06
 ErrMax= 6.77D-06  0.00D+00 EMaxC= 1.00D-01 BMatC= 4.32D-09 BMatP= 2.19D-07
 IDIUse=1 WtCom= 1.00D+00 WtEn= 0.00D+00
 Coeff-Com: -0.120D-01-0.334D-01 0.121D+00 0.121D-03 0.924D+00
 Coeff:     -0.120D-01-0.334D-01 0.121D+00 0.121D-03 0.924D+00
 Gap=     0.041 Goal=   None    Shift=    0.000
 RMSDP=2.55D-06 MaxDP=2.13D-05 DE=-2.15D-07 OVMax= 1.85D-04

 Cycle   6  Pass 1  IDiag  1:
 E= -710.547308926617     Delta-E=       -0.000000009423 Rises=F Damp=F
 DIIS: error= 6.50D-06 at cycle   6 NSaved=   6.
 NSaved= 6 IEnMin= 6 EnMin= -710.547308926617     IErMin= 6 ErrMin= 6.50D-06
 ErrMax= 6.50D-06  0.00D+00 EMaxC= 1.00D-01 BMatC= 4.92D-09 BMatP= 4.32D-09
 IDIUse=1 WtCom= 1.00D+00 WtEn= 0.00D+00
 Coeff-Com: -0.135D-01-0.234D-01 0.846D-01-0.228D-01 0.794D+00 0.181D+00
 Coeff:     -0.135D-01-0.234D-01 0.846D-01-0.228D-01 0.794D+00 0.181D+00
 Gap=     0.041 Goal=   None    Shift=    0.000
 RMSDP=4.51D-07 MaxDP=5.81D-06 DE=-9.42D-09 OVMax= 1.81D-05

 Cycle   7  Pass 1  IDiag  1:
 E= -710.547308930512     Delta-E=       -0.000000003896 Rises=F Damp=F
 DIIS: error= 4.14D-06 at cycle   7 NSaved=   7.
 NSaved= 7 IEnMin= 7 EnMin= -710.547308930512     IErMin= 7 ErrMin= 4.14D-06
 ErrMax= 4.14D-06  0.00D+00 EMaxC= 1.00D-01 BMatC= 1.33D-09 BMatP= 4.32D-09
 IDIUse=1 WtCom= 1.00D+00 WtEn= 0.00D+00
 Coeff-Com: -0.110D-02 0.150D-01-0.471D-01-0.968D-01 0.522D-01-0.132D+00
 Coeff-Com:  0.121D+01
 Coeff:     -0.110D-02 0.150D-01-0.471D-01-0.968D-01 0.522D-01-0.132D+00
 Coeff:      0.121D+01
 Gap=     0.041 Goal=   None    Shift=    0.000
 RMSDP=1.47D-06 MaxDP=1.23D-05 DE=-3.90D-09 OVMax= 1.14D-04

 Cycle   8  Pass 1  IDiag  1:
 E= -710.547308934060     Delta-E=       -0.000000003548 Rises=F Damp=F
 DIIS: error= 1.60D-06 at cycle   8 NSaved=   8.
 NSaved= 8 IEnMin= 8 EnMin= -710.547308934060     IErMin= 8 ErrMin= 1.60D-06
 ErrMax= 1.60D-06  0.00D+00 EMaxC= 1.00D-01 BMatC= 3.18D-10 BMatP= 1.33D-09
 IDIUse=1 WtCom= 1.00D+00 WtEn= 0.00D+00
 Coeff-Com:  0.121D-02 0.727D-02-0.248D-01-0.402D-01-0.120D+00-0.283D+00
 Coeff-Com:  0.636D+00 0.824D+00
 Coeff:      0.121D-02 0.727D-02-0.248D-01-0.402D-01-0.120D+00-0.283D+00
 Coeff:      0.636D+00 0.824D+00
 Gap=     0.041 Goal=   None    Shift=    0.000
 RMSDP=6.49D-07 MaxDP=8.62D-06 DE=-3.55D-09 OVMax= 4.80D-05

 Cycle   9  Pass 1  IDiag  1:
 E= -710.547308934733     Delta-E=       -0.000000000673 Rises=F Damp=F
 DIIS: error= 3.94D-07 at cycle   9 NSaved=   9.
 NSaved= 9 IEnMin= 9 EnMin= -710.547308934733     IErMin= 9 ErrMin= 3.94D-07
 ErrMax= 3.94D-07  0.00D+00 EMaxC= 1.00D-01 BMatC= 2.12D-11 BMatP= 3.18D-10
 IDIUse=1 WtCom= 1.00D+00 WtEn= 0.00D+00
 Coeff-Com:  0.837D-03 0.105D-02-0.408D-02-0.339D-02-0.754D-01-0.133D+00
 Coeff-Com:  0.114D+00 0.492D+00 0.609D+00
 Coeff:      0.837D-03 0.105D-02-0.408D-02-0.339D-02-0.754D-01-0.133D+00
 Coeff:      0.114D+00 0.492D+00 0.609D+00
 Gap=     0.041 Goal=   None    Shift=    0.000
 RMSDP=2.10D-07 MaxDP=2.87D-06 DE=-6.73D-10 OVMax= 1.50D-05

 Cycle  10  Pass 1  IDiag  1:
 E= -710.547308934798     Delta-E=       -0.000000000065 Rises=F Damp=F
 DIIS: error= 4.55D-07 at cycle  10 NSaved=  10.
 NSaved=10 IEnMin=10 EnMin= -710.547308934798     IErMin= 9 ErrMin= 3.94D-07
 ErrMax= 4.55D-07  0.00D+00 EMaxC= 1.00D-01 BMatC= 1.07D-11 BMatP= 2.12D-11
 IDIUse=1 WtCom= 1.00D+00 WtEn= 0.00D+00
 Coeff-Com: -0.149D-03-0.535D-03 0.250D-02 0.642D-02 0.705D-02 0.655D-01
 Coeff-Com: -0.103D+00-0.580D-01-0.611D-02 0.109D+01
 Coeff:     -0.149D-03-0.535D-03 0.250D-02 0.642D-02 0.705D-02 0.655D-01
 Coeff:     -0.103D+00-0.580D-01-0.611D-02 0.109D+01
 Gap=     0.041 Goal=   None    Shift=    0.000
 RMSDP=5.23D-08 MaxDP=1.03D-06 DE=-6.46D-11 OVMax= 3.06D-06

 Cycle  11  Pass 1  IDiag  1:
 E= -710.547308934800     Delta-E=       -0.000000000002 Rises=F Damp=F
 DIIS: error= 6.65D-08 at cycle  11 NSaved=  11.
 NSaved=11 IEnMin=11 EnMin= -710.547308934800     IErMin=11 ErrMin= 6.65D-08
 ErrMax= 6.65D-08  0.00D+00 EMaxC= 1.00D-01 BMatC= 5.11D-13 BMatP= 1.07D-11
 IDIUse=1 WtCom= 1.00D+00 WtEn= 0.00D+00
 Coeff-Com: -0.709D-04-0.104D-03 0.553D-03 0.608D-03 0.344D-02 0.327D-02
 Coeff-Com: -0.763D-02-0.302D-01-0.319D-01 0.104D-01 0.105D+01
 Coeff:     -0.709D-04-0.104D-03 0.553D-03 0.608D-03 0.344D-02 0.327D-02
 Coeff:     -0.763D-02-0.302D-01-0.319D-01 0.104D-01 0.105D+01
 Gap=     0.041 Goal=   None    Shift=    0.000
 RMSDP=1.70D-08 MaxDP=1.89D-07 DE=-2.16D-12 OVMax= 1.05D-06

 Cycle  12  Pass 1  IDiag  1:
 E= -710.547308934803     Delta-E=       -0.000000000003 Rises=F Damp=F
 DIIS: error= 2.18D-08 at cycle  12 NSaved=  12.
 NSaved=12 IEnMin=12 EnMin= -710.547308934803     IErMin=12 ErrMin= 2.18D-08
 ErrMax= 2.18D-08  0.00D+00 EMaxC= 1.00D-01 BMatC= 3.58D-14 BMatP= 5.11D-13
 IDIUse=1 WtCom= 1.00D+00 WtEn= 0.00D+00
 Coeff-Com:  0.584D-05 0.436D-04-0.164D-03-0.484D-04-0.729D-03-0.147D-02
 Coeff-Com:  0.259D-02 0.661D-02 0.392D-02-0.511D-01-0.470D-01 0.109D+01
 Coeff:      0.584D-05 0.436D-04-0.164D-03-0.484D-04-0.729D-03-0.147D-02
 Coeff:      0.259D-02 0.661D-02 0.392D-02-0.511D-01-0.470D-01 0.109D+01
 Gap=     0.041 Goal=   None    Shift=    0.000
 RMSDP=1.79D-09 MaxDP=3.62D-08 DE=-3.41D-12 OVMax= 7.22D-08

 SCF Done:  E(RB3LYP) =  -710.547308935     A.U. after   12 cycles
            NFock= 12  Conv=0.18D-08     -V/T= 2.0022
 KE= 7.089987040543D+02 PE=-2.205120968172D+03 EE= 5.295462456332D+02
 Leave Link  502 at Mon Oct 10 16:34:44 2016, MaxMem=  2097152000 cpu:         7.4
 (Enter /share/apps/g09/l701.exe)
 Compute integral first derivatives.
 ... and contract with generalized density number  0.
 Leave Link  701 at Mon Oct 10 16:34:44 2016, MaxMem=  2097152000 cpu:         1.0
 (Enter /share/apps/g09/l702.exe)
 L702 exits ... SP integral derivatives will be done elsewhere.
 Leave Link  702 at Mon Oct 10 16:34:44 2016, MaxMem=  2097152000 cpu:         0.2
 (Enter /share/apps/g09/l703.exe)
 Compute integral first derivatives, UseDBF=F ICtDFT=           0.
 Integral derivatives from FoFJK, PRISM(SPDF).
 Calling FoFJK, ICntrl=      2127 FMM=F ISym2X=0 I1Cent= 0 IOpClX= 0 NMat=1 NMatS=1 NMatT=0.
 FoFJK:  IHMeth= 1 ICntrl=    2127 DoSepK=F KAlg= 0 I1Cent=   0 FoldK=F
 IRaf=         0 NMat=   1 IRICut=       1 DoRegI=T DoRafI=F ISym2E= 0.
 FoFCou: FMM=F IPFlag=           0 FMFlag=      100000 FMFlg1=         800
         NFxFlg=           0 DoJE=F BraDBF=F KetDBF=F FulRan=T
         wScrn=  0.000000 ICntrl=    2127 IOpCl=  0 I1Cent=           0 NGrid=           0
         NMat0=    1 NMatS0=      1 NMatT0=    0 NMatD0=    1 NMtDS0=    0 NMtDT0=    0
 Symmetry not used in FoFCou.
 Leave Link  703 at Mon Oct 10 16:34:45 2016, MaxMem=  2097152000 cpu:         2.4
 (Enter /share/apps/g09/l716.exe)
 Dipole        =-3.12192158D-04 1.71413560D-02 2.15482568D-02
 ***** Axes restored to original set *****
 -------------------------------------------------------------------
 Center     Atomic                   Forces (Hartrees/Bohr)
 Number     Number              X              Y              Z
 -------------------------------------------------------------------
      1       13           0.000173755   -0.001939226   -0.000737052
      2       13           0.000284086   -0.001817104    0.000993201
      3        8          -0.001014539    0.000177578   -0.000018907
      4        8          -0.002170868    0.001064064   -0.000065373
      5        8           0.002727566    0.002514688   -0.000171868
 -------------------------------------------------------------------
 Cartesian Forces:  Max     0.002727566 RMS     0.001400148
 Leave Link  716 at Mon Oct 10 16:34:45 2016, MaxMem=  2097152000 cpu:         0.2
 (Enter /share/apps/g09/l103.exe)

 GradGradGradGradGradGradGradGradGradGradGradGradGradGradGradGradGradGrad
 Berny optimization.
 Using GEDIIS/GDIIS optimizer.
 FormGI is forming the generalized inverse of G from B-inverse, IUseBI=4.
 Internal  Forces:  Max     0.002314588 RMS     0.001327931
 Search for a local minimum.
 Step number  14 out of a maximum of   25
 All quantities printed in internal units (Hartrees-Bohrs-Radians)
 RMS Force = .13279D-02 SwitMx=.10000D-02 MixMth= 1
 Mixed Optimization -- RFO/linear search
 Update second derivatives using D2CorX and points    7    8    9   11   10
                                                     13   12   14
 The second derivative matrix:
                          R1        R2        R3        R4        R5
           R1           0.16411
           R2          -0.01124   0.15848
           R3          -0.01966   0.00335   1.14021
           R4          -0.00829   0.01262   0.00805   0.07002
           R5          -0.01151   0.00910   0.00283   0.01269   0.15641
           R6          -0.01910   0.00129  -0.96626   0.01058   0.00062
           R7          -0.00458   0.01111   0.00646   0.02739   0.01126
           A1          -0.01073  -0.00465  -0.00111  -0.00790  -0.00567
           A2           0.04474  -0.00384  -0.01214  -0.00012  -0.00361
           A3          -0.01402   0.00399   0.00156  -0.00588   0.00458
           A4          -0.01069  -0.00442  -0.00108  -0.00807  -0.00541
           A5           0.04282  -0.00717  -0.01770   0.00223  -0.00719
           A6          -0.01623  -0.00017  -0.00644  -0.00370   0.00003
           D1          -0.01227   0.00012  -0.00466  -0.00321  -0.00017
           D2           0.01241  -0.00079   0.00303   0.00303  -0.00052
                          R6        R7        A1        A2        A3
           R6           1.13202
           R7           0.00931   0.06972
           A1          -0.00353  -0.00727   0.23183
           A2          -0.01282  -0.00018   0.00694   0.18795
           A3           0.00218  -0.00465   0.01121   0.00074   0.24270
           A4          -0.00345  -0.00736  -0.01801   0.00686   0.01126
           A5          -0.01963   0.00288   0.00158  -0.05943   0.00239
           A6          -0.00753  -0.00158   0.00292   0.00410  -0.00404
           D1          -0.00690   0.00015  -0.01244  -0.00058   0.00703
           D2           0.00518   0.00002   0.01167   0.00089  -0.00683
                          A4        A5        A6        D1        D2
           A4           0.23216
           A5           0.00160   0.19129
           A6           0.00311   0.00300   0.24516
           D1          -0.01214  -0.00322   0.00332   0.00659
           D2           0.01140   0.00343  -0.00332  -0.00399   0.00604
 ITU=  0 -1  0 -1  1  1 -1  1  0  1  0  0  1  0
 Use linear search instead of GDIIS.
     Eigenvalues ---    0.06625   0.07277   0.09361   0.13311   0.15314
     Eigenvalues ---    0.16087   0.17129   0.25199   1.78703
 RFO step:  Lambda=-2.66093022D-04 EMin= 6.62492903D-02
 Quartic linear search produced a step of  0.01023.
 Iteration  1 RMS(Cart)=  0.01753658 RMS(Int)=  0.00022007
 Iteration  2 RMS(Cart)=  0.00013949 RMS(Int)=  0.00009340
 Iteration  3 RMS(Cart)=  0.00000001 RMS(Int)=  0.00009340
 ITry= 1 IFail=0 DXMaxC= 4.47D-02 DCOld= 1.00D+10 DXMaxT= 1.49D-01 DXLimC= 3.00D+00 Rises=F
 Variable       Old X    -DE/DX   Delta X   Delta X   Delta X     New X
                                 (Linear)    (Quad)   (Total)
    R1        4.25492   0.00194  -0.00032   0.02389   0.02338   4.27830
    R2        3.51575   0.00041   0.00004   0.00494   0.00501   3.52076
    R3        3.53492  -0.00156   0.00005  -0.00993  -0.00984   3.52508
    R4        3.53340  -0.00200  -0.00050  -0.01672  -0.01718   3.51622
    R5        3.51572   0.00042   0.00004   0.00488   0.00496   3.52068
    R6        3.53378  -0.00148   0.00005  -0.00993  -0.00984   3.52394
    R7        3.53004  -0.00177  -0.00054  -0.01511  -0.01561   3.51442
    A1        1.52253   0.00010  -0.00007   0.00192   0.00180   1.52432
    A2        1.53243  -0.00225   0.00024  -0.02692  -0.02682   1.50561
    A3        1.51901  -0.00015  -0.00006   0.00093   0.00073   1.51974
    A4        1.52284   0.00008  -0.00007   0.00194   0.00181   1.52465
    A5        1.53336  -0.00231   0.00025  -0.02737  -0.02725   1.50611
    A6        1.52022  -0.00023  -0.00005   0.00050   0.00031   1.52053
    D1       -1.52442  -0.00022   0.00008  -0.00324  -0.00308  -1.52750
    D2        1.52465   0.00020  -0.00008   0.00326   0.00311   1.52776
         Item               Value     Threshold  Converged?
 Maximum Force            0.002315     0.000450     NO 
 RMS     Force            0.001328     0.000300     NO 
 Maximum Displacement     0.044657     0.001800     NO 
 RMS     Displacement     0.017587     0.001200     NO 
 Predicted change in Energy=-1.334717D-04
 Lowest energy point so far.  Saving SCF results.
 GradGradGradGradGradGradGradGradGradGradGradGradGradGradGradGradGradGrad

 Leave Link  103 at Mon Oct 10 16:34:45 2016, MaxMem=  2097152000 cpu:         0.1
 (Enter /share/apps/g09/l202.exe)
                          Input orientation:                          
 ---------------------------------------------------------------------
 Center     Atomic      Atomic             Coordinates (Angstroms)
 Number     Number       Type             X           Y           Z
 ---------------------------------------------------------------------
      1         13           0       -0.125253   -0.001990   -1.132259
      2         13           0       -0.119634   -0.001396    1.131712
      3          8           0       -0.128750    1.478053   -0.000610
      4          8           0        1.155030   -0.753500   -0.002749
      5          8           0       -1.411393   -0.721168    0.003898
 ---------------------------------------------------------------------
                    Distance matrix (angstroms):
                    1          2          3          4          5
     1  Al   0.000000
     2  Al   2.263978   0.000000
     3  O    1.863107   1.863064   0.000000
     4  O    1.865391   1.864787   2.574476   0.000000
     5  O    1.860705   1.859753   2.545931   2.566635   0.000000
 Stoichiometry    Al2O3
 Framework group  C1[X(Al2O3)]
 Deg. of freedom     9
 Full point group                 C1      NOp   1
 RotChk:  IX=3 Diff= 1.92D+00
 Largest Abelian subgroup         C1      NOp   1
 Largest concise Abelian subgroup C1      NOp   1
                         Standard orientation:                         
 ---------------------------------------------------------------------
 Center     Atomic      Atomic             Coordinates (Angstroms)
 Number     Number       Type             X           Y           Z
 ---------------------------------------------------------------------
      1         13           0       -1.132199   -0.003419    0.000443
      2         13           0        1.131778   -0.002731   -0.001822
      3          8           0       -0.001615    0.914689   -1.161463
      4          8           0        0.000537   -1.472301   -0.196993
      5          8           0        0.001761    0.567606    1.360696
 ---------------------------------------------------------------------
 Rotational constants (GHZ):      4.8122165      4.1780445      4.1304014
 Leave Link  202 at Mon Oct 10 16:34:45 2016, MaxMem=  2097152000 cpu:         0.1
 (Enter /share/apps/g09/l301.exe)
 Standard basis: 6-311G (5D, 7F)
 Ernie: Thresh=  0.10000D-02 Tol=  0.10000D-05 Strict=F.
 There are    81 symmetry adapted cartesian basis functions of A   symmetry.
 There are    81 symmetry adapted basis functions of A   symmetry.
    81 basis functions,   158 primitive gaussians,    81 cartesian basis functions
    25 alpha electrons       25 beta electrons
       nuclear repulsion energy       256.4181513799 Hartrees.
 IExCor=  402 DFT=T Ex+Corr=B3LYP ExCW=0 ScaHFX=  0.200000
 ScaDFX=  0.800000  0.720000  1.000000  0.810000 ScalE2=  1.000000  1.000000
 IRadAn=      0 IRanWt=     -1 IRanGd=            0 ICorTp=0 IEmpDi=  4
 NAtoms=    5 NActive=    5 NUniq=    5 SFac= 1.00D+00 NAtFMM=   60 NAOKFM=F Big=F
 Integral buffers will be    131072 words long.
 Raffenetti 2 integral format.
 Two-electron integral symmetry is turned on.
 Leave Link  301 at Mon Oct 10 16:34:45 2016, MaxMem=  2097152000 cpu:         0.5
 (Enter /share/apps/g09/l302.exe)
 NPDir=0 NMtPBC=     1 NCelOv=     1 NCel=       1 NClECP=     1 NCelD=      1
         NCelK=      1 NCelE2=     1 NClLst=     1 CellRange=     0.0.
 One-electron integrals computed using PRISM.
 NBasis=    81 RedAO= T EigKep=  9.35D-03  NBF=    81
 NBsUse=    81 1.00D-06 EigRej= -1.00D+00 NBFU=    81
 Precomputing XC quadrature grid using
 IXCGrd= 4 IRadAn=           0 IRanWt=          -1 IRanGd=           0 AccXCQ= 0.00D+00.
 Generated NRdTot=       0 NPtTot=           0 NUsed=           0 NTot=          32
 NSgBfM=    81    81    81    81    81 MxSgAt=     5 MxSgA2=     5.
 Leave Link  302 at Mon Oct 10 16:34:45 2016, MaxMem=  2097152000 cpu:         1.1
 (Enter /share/apps/g09/l303.exe)
 DipDrv:  MaxL=1.
 Leave Link  303 at Mon Oct 10 16:34:45 2016, MaxMem=  2097152000 cpu:         0.2
 (Enter /share/apps/g09/l401.exe)
 Initial guess from the checkpoint file:  "Al2O3.chk"
 B after Tr=     0.000000    0.000000    0.000000
         Rot=    0.733787    0.679379    0.000753    0.000383 Ang=  85.59 deg.
 Guess basis will be translated and rotated to current coordinates.
 JPrj=2 DoOrth=T DoCkMO=T.
 Generating alternative initial guess.
 ExpMin= 4.14D-02 ExpMax= 5.49D+04 ExpMxC= 1.87D+03 IAcc=2 IRadAn=         4 AccDes= 0.00D+00
 Harris functional with IExCor=  402 and IRadAn=       4 diagonalized for initial guess.
 HarFok:  IExCor=  402 AccDes= 0.00D+00 IRadAn=         4 IDoV= 1 UseB2=F ITyADJ=14
 ICtDFT=  3500011 ScaDFX=  1.000000  1.000000  1.000000  1.000000
 FoFCou: FMM=F IPFlag=           0 FMFlag=      100000 FMFlg1=           0
         NFxFlg=           0 DoJE=T BraDBF=F KetDBF=T FulRan=T
         wScrn=  0.000000 ICntrl=     500 IOpCl=  0 I1Cent=   200000004 NGrid=           0
         NMat0=    1 NMatS0=      1 NMatT0=    0 NMatD0=    1 NMtDS0=    0 NMtDT0=    0
 Petite list used in FoFCou.
 Harris En= -710.846147671011    
 Leave Link  401 at Mon Oct 10 16:34:45 2016, MaxMem=  2097152000 cpu:         1.9
 (Enter /share/apps/g09/l502.exe)
 Closed shell SCF:
 Using DIIS extrapolation, IDIIS=  1040.
 Integral symmetry usage will be decided dynamically.
 Keep R1 ints in memory in canonical form, NReq=6457899.
 IVT=       39492 IEndB=       39492 NGot=  2097152000 MDV=  2091596328
 LenX=  2091596328 LenY=  2091589326
 Requested convergence on RMS density matrix=1.00D-08 within 128 cycles.
 Requested convergence on MAX density matrix=1.00D-06.
 Requested convergence on             energy=1.00D-06.
 No special actions if energy rises.
 FoFCou: FMM=F IPFlag=           0 FMFlag=           0 FMFlg1=           0
         NFxFlg=           0 DoJE=F BraDBF=F KetDBF=F FulRan=T
         wScrn=  0.000000 ICntrl=     600 IOpCl=  0 I1Cent=           0 NGrid=           0
         NMat0=    1 NMatS0=   3321 NMatT0=    0 NMatD0=    1 NMtDS0=    0 NMtDT0=    0
 Symmetry not used in FoFCou.

 Cycle   1  Pass 1  IDiag  1:
 E= -710.547002699242    
 DIIS: error= 7.92D-04 at cycle   1 NSaved=   1.
 NSaved= 1 IEnMin= 1 EnMin= -710.547002699242     IErMin= 1 ErrMin= 7.92D-04
 ErrMax= 7.92D-04  0.00D+00 EMaxC= 1.00D-01 BMatC= 9.87D-05 BMatP= 9.87D-05
 IDIUse=3 WtCom= 9.92D-01 WtEn= 7.92D-03
 Coeff-Com:  0.100D+01
 Coeff-En:   0.100D+01
 Coeff:      0.100D+01
 Gap=     0.564 Goal=   None    Shift=    0.000
 RMSDP=5.95D-04 MaxDP=4.06D-03              OVMax= 2.73D-02

 Cycle   2  Pass 1  IDiag  1:
 E= -710.546384045421     Delta-E=        0.000618653821 Rises=F Damp=F
 DIIS: error= 3.55D-03 at cycle   2 NSaved=   2.
 NSaved= 2 IEnMin= 1 EnMin= -710.547002699242     IErMin= 1 ErrMin= 7.92D-04
 ErrMax= 3.55D-03  0.00D+00 EMaxC= 1.00D-01 BMatC= 1.04D-03 BMatP= 9.87D-05
 IDIUse=3 WtCom= 1.44D-01 WtEn= 8.56D-01
 Coeff-Com:  0.828D+00 0.172D+00
 Coeff-En:   0.781D+00 0.219D+00
 Coeff:      0.787D+00 0.213D+00
 Gap=     0.041 Goal=   None    Shift=    0.000
 RMSDP=3.33D-04 MaxDP=3.59D-03 DE= 6.19D-04 OVMax= 1.60D-02

 Cycle   3  Pass 1  IDiag  1:
 E= -710.547289129305     Delta-E=       -0.000905083884 Rises=F Damp=F
 DIIS: error= 6.05D-04 at cycle   3 NSaved=   3.
 NSaved= 3 IEnMin= 3 EnMin= -710.547289129305     IErMin= 3 ErrMin= 6.05D-04
 ErrMax= 6.05D-04  0.00D+00 EMaxC= 1.00D-01 BMatC= 4.09D-05 BMatP= 9.87D-05
 IDIUse=3 WtCom= 9.94D-01 WtEn= 6.05D-03
 Coeff-Com:  0.414D-01 0.157D+00 0.802D+00
 Coeff-En:   0.000D+00 0.783D-01 0.922D+00
 Coeff:      0.411D-01 0.156D+00 0.803D+00
 Gap=     0.040 Goal=   None    Shift=    0.000
 RMSDP=1.53D-04 MaxDP=1.83D-03 DE=-9.05D-04 OVMax= 1.13D-02

 Cycle   4  Pass 1  IDiag  1:
 E= -710.547311473581     Delta-E=       -0.000022344276 Rises=F Damp=F
 DIIS: error= 6.64D-04 at cycle   4 NSaved=   4.
 NSaved= 4 IEnMin= 4 EnMin= -710.547311473581     IErMin= 3 ErrMin= 6.05D-04
 ErrMax= 6.64D-04  0.00D+00 EMaxC= 1.00D-01 BMatC= 2.74D-05 BMatP= 4.09D-05
 IDIUse=3 WtCom= 9.93D-01 WtEn= 6.64D-03
 Coeff-Com: -0.135D-01 0.120D+00 0.666D+00 0.227D+00
 Coeff-En:   0.000D+00 0.000D+00 0.305D+00 0.695D+00
 Coeff:     -0.134D-01 0.119D+00 0.664D+00 0.230D+00
 Gap=     0.041 Goal=   None    Shift=    0.000
 RMSDP=8.12D-05 MaxDP=1.43D-03 DE=-2.23D-05 OVMax= 6.19D-03

 Cycle   5  Pass 1  IDiag  1:
 E= -710.547335604884     Delta-E=       -0.000024131303 Rises=F Damp=F
 DIIS: error= 1.53D-04 at cycle   5 NSaved=   5.
 NSaved= 5 IEnMin= 5 EnMin= -710.547335604884     IErMin= 5 ErrMin= 1.53D-04
 ErrMax= 1.53D-04  0.00D+00 EMaxC= 1.00D-01 BMatC= 1.54D-06 BMatP= 2.74D-05
 IDIUse=3 WtCom= 9.98D-01 WtEn= 1.53D-03
 Coeff-Com: -0.120D-01 0.205D-02 0.344D-01 0.188D+00 0.787D+00
 Coeff-En:   0.000D+00 0.000D+00 0.000D+00 0.131D+00 0.869D+00
 Coeff:     -0.120D-01 0.205D-02 0.343D-01 0.188D+00 0.787D+00
 Gap=     0.041 Goal=   None    Shift=    0.000
 RMSDP=5.37D-05 MaxDP=4.70D-04 DE=-2.41D-05 OVMax= 3.91D-03

 Cycle   6  Pass 1  IDiag  1:
 E= -710.547338029509     Delta-E=       -0.000002424624 Rises=F Damp=F
 DIIS: error= 1.91D-04 at cycle   6 NSaved=   6.
 NSaved= 6 IEnMin= 6 EnMin= -710.547338029509     IErMin= 5 ErrMin= 1.53D-04
 ErrMax= 1.91D-04  0.00D+00 EMaxC= 1.00D-01 BMatC= 1.65D-06 BMatP= 1.54D-06
 IDIUse=3 WtCom= 9.98D-01 WtEn= 1.53D-03
 Coeff-Com: -0.604D-02-0.137D-01-0.322D-02 0.621D-01 0.551D+00 0.410D+00
 Coeff-En:   0.000D+00 0.000D+00 0.000D+00 0.000D+00 0.209D+00 0.791D+00
 Coeff:     -0.603D-02-0.137D-01-0.321D-02 0.620D-01 0.550D+00 0.411D+00
 Gap=     0.041 Goal=   None    Shift=    0.000
 RMSDP=9.43D-06 MaxDP=1.38D-04 DE=-2.42D-06 OVMax= 4.54D-04

 Cycle   7  Pass 1  IDiag  1:
 E= -710.547339049379     Delta-E=       -0.000001019871 Rises=F Damp=F
 DIIS: error= 8.91D-05 at cycle   7 NSaved=   7.
 NSaved= 7 IEnMin= 7 EnMin= -710.547339049379     IErMin= 7 ErrMin= 8.91D-05
 ErrMax= 8.91D-05  0.00D+00 EMaxC= 1.00D-01 BMatC= 8.37D-07 BMatP= 1.54D-06
 IDIUse=1 WtCom= 1.00D+00 WtEn= 0.00D+00
 Coeff-Com:  0.282D-02-0.294D-01-0.417D-01-0.961D-01 0.168D+00 0.501D+00
 Coeff-Com:  0.495D+00
 Coeff:      0.282D-02-0.294D-01-0.417D-01-0.961D-01 0.168D+00 0.501D+00
 Coeff:      0.495D+00
 Gap=     0.041 Goal=   None    Shift=    0.000
 RMSDP=1.58D-05 MaxDP=1.47D-04 DE=-1.02D-06 OVMax= 1.20D-03

 Cycle   8  Pass 1  IDiag  1:
 E= -710.547340032869     Delta-E=       -0.000000983490 Rises=F Damp=F
 DIIS: error= 4.19D-05 at cycle   8 NSaved=   8.
 NSaved= 8 IEnMin= 8 EnMin= -710.547340032869     IErMin= 8 ErrMin= 4.19D-05
 ErrMax= 4.19D-05  0.00D+00 EMaxC= 1.00D-01 BMatC= 9.94D-08 BMatP= 8.37D-07
 IDIUse=1 WtCom= 1.00D+00 WtEn= 0.00D+00
 Coeff-Com:  0.240D-02-0.962D-02-0.123D-01-0.406D-01-0.470D-01-0.121D+00
 Coeff-Com:  0.301D+00 0.927D+00
 Coeff:      0.240D-02-0.962D-02-0.123D-01-0.406D-01-0.470D-01-0.121D+00
 Coeff:      0.301D+00 0.927D+00
 Gap=     0.041 Goal=   None    Shift=    0.000
 RMSDP=8.47D-06 MaxDP=1.04D-04 DE=-9.83D-07 OVMax= 5.87D-04

 Cycle   9  Pass 1  IDiag  1:
 E= -710.547340189769     Delta-E=       -0.000000156900 Rises=F Damp=F
 DIIS: error= 1.17D-05 at cycle   9 NSaved=   9.
 NSaved= 9 IEnMin= 9 EnMin= -710.547340189769     IErMin= 9 ErrMin= 1.17D-05
 ErrMax= 1.17D-05  0.00D+00 EMaxC= 1.00D-01 BMatC= 9.15D-09 BMatP= 9.94D-08
 IDIUse=1 WtCom= 1.00D+00 WtEn= 0.00D+00
 Coeff-Com:  0.920D-03-0.984D-03-0.125D-02-0.127D-02-0.526D-01-0.147D+00
 Coeff-Com:  0.120D+00 0.478D+00 0.604D+00
 Coeff:      0.920D-03-0.984D-03-0.125D-02-0.127D-02-0.526D-01-0.147D+00
 Coeff:      0.120D+00 0.478D+00 0.604D+00
 Gap=     0.041 Goal=   None    Shift=    0.000
 RMSDP=2.57D-06 MaxDP=4.03D-05 DE=-1.57D-07 OVMax= 1.74D-04

 Cycle  10  Pass 1  IDiag  1:
 E= -710.547340203550     Delta-E=       -0.000000013780 Rises=F Damp=F
 DIIS: error= 8.60D-06 at cycle  10 NSaved=  10.
 NSaved=10 IEnMin=10 EnMin= -710.547340203550     IErMin=10 ErrMin= 8.60D-06
 ErrMax= 8.60D-06  0.00D+00 EMaxC= 1.00D-01 BMatC= 4.36D-09 BMatP= 9.15D-09
 IDIUse=1 WtCom= 1.00D+00 WtEn= 0.00D+00
 Coeff-Com: -0.335D-03 0.255D-02 0.291D-02 0.181D-01-0.128D-01-0.172D-01
 Coeff-Com: -0.214D-01-0.115D+00 0.203D+00 0.940D+00
 Coeff:     -0.335D-03 0.255D-02 0.291D-02 0.181D-01-0.128D-01-0.172D-01
 Coeff:     -0.214D-01-0.115D+00 0.203D+00 0.940D+00
 Gap=     0.041 Goal=   None    Shift=    0.000
 RMSDP=1.40D-06 MaxDP=2.27D-05 DE=-1.38D-08 OVMax= 1.07D-04

 Cycle  11  Pass 1  IDiag  1:
 E= -710.547340209542     Delta-E=       -0.000000005992 Rises=F Damp=F
 DIIS: error= 2.53D-06 at cycle  11 NSaved=  11.
 NSaved=11 IEnMin=11 EnMin= -710.547340209542     IErMin=11 ErrMin= 2.53D-06
 ErrMax= 2.53D-06  0.00D+00 EMaxC= 1.00D-01 BMatC= 3.10D-10 BMatP= 4.36D-09
 IDIUse=1 WtCom= 1.00D+00 WtEn= 0.00D+00
 Coeff-Com: -0.757D-04-0.163D-03 0.348D-03 0.156D-02 0.259D-02 0.110D-01
 Coeff-Com: -0.248D-02-0.646D-01-0.851D-01-0.256D-01 0.116D+01
 Coeff:     -0.757D-04-0.163D-03 0.348D-03 0.156D-02 0.259D-02 0.110D-01
 Coeff:     -0.248D-02-0.646D-01-0.851D-01-0.256D-01 0.116D+01
 Gap=     0.041 Goal=   None    Shift=    0.000
 RMSDP=5.57D-07 MaxDP=4.11D-06 DE=-5.99D-09 OVMax= 4.00D-05

 Cycle  12  Pass 1  IDiag  1:
 E= -710.547340210042     Delta-E=       -0.000000000500 Rises=F Damp=F
 DIIS: error= 2.47D-07 at cycle  12 NSaved=  12.
 NSaved=12 IEnMin=12 EnMin= -710.547340210042     IErMin=12 ErrMin= 2.47D-07
 ErrMax= 2.47D-07  0.00D+00 EMaxC= 1.00D-01 BMatC= 3.16D-12 BMatP= 3.10D-10
 IDIUse=1 WtCom= 1.00D+00 WtEn= 0.00D+00
 Coeff-Com:  0.808D-05-0.617D-04-0.115D-03-0.218D-03 0.110D-03 0.490D-03
 Coeff-Com: -0.146D-03 0.485D-02-0.468D-02-0.263D-01-0.240D-02 0.103D+01
 Coeff:      0.808D-05-0.617D-04-0.115D-03-0.218D-03 0.110D-03 0.490D-03
 Coeff:     -0.146D-03 0.485D-02-0.468D-02-0.263D-01-0.240D-02 0.103D+01
 Gap=     0.041 Goal=   None    Shift=    0.000
 RMSDP=3.86D-08 MaxDP=5.48D-07 DE=-5.00D-10 OVMax= 2.92D-06

 Cycle  13  Pass 1  IDiag  1:
 E= -710.547340210047     Delta-E=       -0.000000000004 Rises=F Damp=F
 DIIS: error= 6.21D-08 at cycle  13 NSaved=  13.
 NSaved=13 IEnMin=13 EnMin= -710.547340210047     IErMin=13 ErrMin= 6.21D-08
 ErrMax= 6.21D-08  0.00D+00 EMaxC= 1.00D-01 BMatC= 1.88D-13 BMatP= 3.16D-12
 IDIUse=1 WtCom= 1.00D+00 WtEn= 0.00D+00
 Coeff-Com:  0.308D-05-0.174D-05-0.152D-04-0.366D-04-0.155D-03-0.331D-03
 Coeff-Com:  0.161D-03 0.222D-02 0.281D-02-0.773D-04-0.486D-01 0.553D-01
 Coeff-Com:  0.989D+00
 Coeff:      0.308D-05-0.174D-05-0.152D-04-0.366D-04-0.155D-03-0.331D-03
 Coeff:      0.161D-03 0.222D-02 0.281D-02-0.773D-04-0.486D-01 0.553D-01
 Coeff:      0.989D+00
 Gap=     0.041 Goal=   None    Shift=    0.000
 RMSDP=9.23D-09 MaxDP=9.81D-08 DE=-4.32D-12 OVMax= 4.44D-07

 SCF Done:  E(RB3LYP) =  -710.547340210     A.U. after   13 cycles
            NFock= 13  Conv=0.92D-08     -V/T= 2.0022
 KE= 7.090176583734D+02 PE=-2.205921651660D+03 EE= 5.299385016968D+02
 Leave Link  502 at Mon Oct 10 16:34:47 2016, MaxMem=  2097152000 cpu:         8.0
 (Enter /share/apps/g09/l701.exe)
 Compute integral first derivatives.
 ... and contract with generalized density number  0.
 Leave Link  701 at Mon Oct 10 16:34:47 2016, MaxMem=  2097152000 cpu:         1.0
 (Enter /share/apps/g09/l702.exe)
 L702 exits ... SP integral derivatives will be done elsewhere.
 Leave Link  702 at Mon Oct 10 16:34:47 2016, MaxMem=  2097152000 cpu:         0.2
 (Enter /share/apps/g09/l703.exe)
 Compute integral first derivatives, UseDBF=F ICtDFT=           0.
 Integral derivatives from FoFJK, PRISM(SPDF).
 Calling FoFJK, ICntrl=      2127 FMM=F ISym2X=0 I1Cent= 0 IOpClX= 0 NMat=1 NMatS=1 NMatT=0.
 FoFJK:  IHMeth= 1 ICntrl=    2127 DoSepK=F KAlg= 0 I1Cent=   0 FoldK=F
 IRaf=         0 NMat=   1 IRICut=       1 DoRegI=T DoRafI=F ISym2E= 0.
 FoFCou: FMM=F IPFlag=           0 FMFlag=      100000 FMFlg1=         800
         NFxFlg=           0 DoJE=F BraDBF=F KetDBF=F FulRan=T
         wScrn=  0.000000 ICntrl=    2127 IOpCl=  0 I1Cent=           0 NGrid=           0
         NMat0=    1 NMatS0=      1 NMatT0=    0 NMatD0=    1 NMtDS0=    0 NMtDT0=    0
 Symmetry not used in FoFCou.
 Leave Link  703 at Mon Oct 10 16:34:47 2016, MaxMem=  2097152000 cpu:         2.4
 (Enter /share/apps/g09/l716.exe)
 Dipole        =-7.05066362D-05-1.92529965D-02 6.89927203D-03
 ***** Axes restored to original set *****
 -------------------------------------------------------------------
 Center     Atomic                   Forces (Hartrees/Bohr)
 Number     Number              X              Y              Z
 -------------------------------------------------------------------
      1       13           0.000615851    0.000725892    0.000216318
      2       13           0.000654171    0.000806164   -0.000044594
      3        8           0.001243860    0.000700346   -0.000019983
      4        8          -0.000205834    0.000305393   -0.000062478
      5        8          -0.002308048   -0.002537795   -0.000089264
 -------------------------------------------------------------------
 Cartesian Forces:  Max     0.002537795 RMS     0.001032340
 Leave Link  716 at Mon Oct 10 16:34:47 2016, MaxMem=  2097152000 cpu:         0.2
 (Enter /share/apps/g09/l103.exe)

 GradGradGradGradGradGradGradGradGradGradGradGradGradGradGradGradGradGrad
 Berny optimization.
 Using GEDIIS/GDIIS optimizer.
 FormGI is forming the generalized inverse of G from B-inverse, IUseBI=4.
 Internal  Forces:  Max     0.002308856 RMS     0.001124805
 Search for a local minimum.
 Step number  15 out of a maximum of   25
 All quantities printed in internal units (Hartrees-Bohrs-Radians)
 RMS Force = .11248D-02 SwitMx=.10000D-02 MixMth= 1
 Mixed Optimization -- RFO/linear search
 Update second derivatives using D2CorX and points    7    8    9   11   10
                                                     13   12   14   15
 DE= -3.13D-05 DEPred=-1.33D-04 R= 2.34D-01
 Trust test= 2.34D-01 RLast= 5.31D-02 DXMaxT set to 1.49D-01
 The second derivative matrix:
                          R1        R2        R3        R4        R5
           R1           0.16045
           R2          -0.01374   0.15631
           R3          -0.01484   0.00670   1.13968
           R4          -0.01784   0.01362   0.00734   0.08595
           R5          -0.01390   0.00680   0.00579   0.01343   0.15399
           R6          -0.01514   0.00402  -0.96634   0.01031   0.00295
           R7          -0.01500   0.01122   0.00492   0.04401   0.01116
           A1          -0.01031  -0.00438   0.00105  -0.01028  -0.00547
           A2           0.02900  -0.00275  -0.00832   0.01856  -0.00263
           A3          -0.01484   0.00475   0.00264  -0.00872   0.00523
           A4          -0.01038  -0.00413   0.00113  -0.01034  -0.00519
           A5           0.02884  -0.00587  -0.01562   0.01891  -0.00604
           A6          -0.01537   0.00090  -0.00683  -0.00840   0.00095
           D1          -0.01801  -0.00080  -0.00419   0.00129  -0.00103
           D2           0.01803   0.00008   0.00247  -0.00131   0.00031
                          R6        R7        A1        A2        A3
           R6           1.13228
           R7           0.00814   0.08737
           A1          -0.00144  -0.01024   0.23255
           A2          -0.00876   0.01845   0.00369   0.21320
           A3           0.00301  -0.00801   0.01131  -0.00424   0.24147
           A4          -0.00131  -0.01022  -0.01732   0.00367   0.01135
           A5          -0.01726   0.01964  -0.00145  -0.03539  -0.00276
           A6          -0.00809  -0.00670   0.00322  -0.00199  -0.00536
           D1          -0.00664   0.00486  -0.01462   0.00430   0.00509
           D2           0.00484  -0.00449   0.01377  -0.00386  -0.00493
                          A4        A5        A6        D1        D2
           A4           0.23281
           A5          -0.00135   0.21380
           A6           0.00341  -0.00353   0.24350
           D1          -0.01429   0.00172   0.00143   0.00866
           D2           0.01346  -0.00136  -0.00145  -0.00599   0.00798
 ITU=  0  0 -1  0 -1  1  1 -1  1  0  1  0  0  1  0
 Use linear search instead of GDIIS.
     Eigenvalues ---    0.06610   0.07920   0.12683   0.14457   0.15283
     Eigenvalues ---    0.16812   0.19537   0.25507   1.79105
 RFO step:  Lambda=-9.61317329D-06 EMin= 6.61027474D-02
 Quartic linear search produced a step of -0.43201.
 Iteration  1 RMS(Cart)=  0.00829814 RMS(Int)=  0.00004711
 Iteration  2 RMS(Cart)=  0.00003301 RMS(Int)=  0.00002205
 Iteration  3 RMS(Cart)=  0.00000000 RMS(Int)=  0.00002205
 ITry= 1 IFail=0 DXMaxC= 2.19D-02 DCOld= 1.00D+10 DXMaxT= 1.49D-01 DXLimC= 3.00D+00 Rises=F
 Variable       Old X    -DE/DX   Delta X   Delta X   Delta X     New X
                                 (Linear)    (Quad)   (Total)
    R1        4.27830  -0.00101  -0.01010   0.00132  -0.00873   4.26957
    R2        3.52076   0.00021  -0.00217   0.00213  -0.00004   3.52072
    R3        3.52508  -0.00004   0.00425  -0.00398   0.00026   3.52534
    R4        3.51622   0.00169   0.00742  -0.00056   0.00685   3.52307
    R5        3.52068   0.00022  -0.00214   0.00210  -0.00005   3.52063
    R6        3.52394   0.00004   0.00425  -0.00395   0.00029   3.52423
    R7        3.51442   0.00182   0.00674   0.00234   0.00907   3.52349
    A1        1.52432  -0.00038  -0.00078  -0.00088  -0.00163   1.52269
    A2        1.50561   0.00231   0.01158   0.00124   0.01286   1.51847
    A3        1.51974  -0.00045  -0.00032  -0.00090  -0.00119   1.51855
    A4        1.52465  -0.00040  -0.00078  -0.00088  -0.00164   1.52301
    A5        1.50611   0.00227   0.01177   0.00047   0.01227   1.51838
    A6        1.52053  -0.00050  -0.00014  -0.00169  -0.00180   1.51873
    D1       -1.52750   0.00046   0.00133   0.00088   0.00220  -1.52530
    D2        1.52776  -0.00048  -0.00134  -0.00080  -0.00214   1.52562
         Item               Value     Threshold  Converged?
 Maximum Force            0.002309     0.000450     NO 
 RMS     Force            0.001125     0.000300     NO 
 Maximum Displacement     0.021922     0.001800     NO 
 RMS     Displacement     0.008310     0.001200     NO 
 Predicted change in Energy=-5.019092D-05
 Lowest energy point so far.  Saving SCF results.
 GradGradGradGradGradGradGradGradGradGradGradGradGradGradGradGradGradGrad

 Leave Link  103 at Mon Oct 10 16:34:47 2016, MaxMem=  2097152000 cpu:         0.1
 (Enter /share/apps/g09/l202.exe)
                          Input orientation:                          
 ---------------------------------------------------------------------
 Center     Atomic      Atomic             Coordinates (Angstroms)
 Number     Number       Type             X           Y           Z
 ---------------------------------------------------------------------
      1         13           0       -0.128073    0.000794   -1.129747
      2         13           0       -0.121989    0.001666    1.129601
      3          8           0       -0.119655    1.482713   -0.000621
      4          8           0        1.153624   -0.752404   -0.002738
      5          8           0       -1.413907   -0.732768    0.003498
 ---------------------------------------------------------------------
                    Distance matrix (angstroms):
                    1          2          3          4          5
     1  Al   0.000000
     2  Al   2.259357   0.000000
     3  O    1.863084   1.863038   0.000000
     4  O    1.865531   1.864940   2.572352   0.000000
     5  O    1.864330   1.864552   2.565826   2.567614   0.000000
 Stoichiometry    Al2O3
 Framework group  C1[X(Al2O3)]
 Deg. of freedom     9
 Full point group                 C1      NOp   1
 RotChk:  IX=3 Diff= 3.59D-01
 Largest Abelian subgroup         C1      NOp   1
 Largest concise Abelian subgroup C1      NOp   1
                         Standard orientation:                         
 ---------------------------------------------------------------------
 Center     Atomic      Atomic             Coordinates (Angstroms)
 Number     Number       Type             X           Y           Z
 ---------------------------------------------------------------------
      1         13           0       -1.129732   -0.000579   -0.001972
      2         13           0        1.129624    0.001204   -0.000454
      3          8           0       -0.000338    1.175251   -0.903622
      4          8           0        0.001894   -1.374211   -0.561225
      5          8           0       -0.001381    0.197945    1.468789
 ---------------------------------------------------------------------
 Rotational constants (GHZ):      4.7889690      4.1604837      4.1495557
 Leave Link  202 at Mon Oct 10 16:34:47 2016, MaxMem=  2097152000 cpu:         0.1
 (Enter /share/apps/g09/l301.exe)
 Standard basis: 6-311G (5D, 7F)
 Ernie: Thresh=  0.10000D-02 Tol=  0.10000D-05 Strict=F.
 There are    81 symmetry adapted cartesian basis functions of A   symmetry.
 There are    81 symmetry adapted basis functions of A   symmetry.
    81 basis functions,   158 primitive gaussians,    81 cartesian basis functions
    25 alpha electrons       25 beta electrons
       nuclear repulsion energy       256.2641066676 Hartrees.
 IExCor=  402 DFT=T Ex+Corr=B3LYP ExCW=0 ScaHFX=  0.200000
 ScaDFX=  0.800000  0.720000  1.000000  0.810000 ScalE2=  1.000000  1.000000
 IRadAn=      0 IRanWt=     -1 IRanGd=            0 ICorTp=0 IEmpDi=  4
 NAtoms=    5 NActive=    5 NUniq=    5 SFac= 1.00D+00 NAtFMM=   60 NAOKFM=F Big=F
 Integral buffers will be    131072 words long.
 Raffenetti 2 integral format.
 Two-electron integral symmetry is turned on.
 Leave Link  301 at Mon Oct 10 16:34:47 2016, MaxMem=  2097152000 cpu:         0.5
 (Enter /share/apps/g09/l302.exe)
 NPDir=0 NMtPBC=     1 NCelOv=     1 NCel=       1 NClECP=     1 NCelD=      1
         NCelK=      1 NCelE2=     1 NClLst=     1 CellRange=     0.0.
 One-electron integrals computed using PRISM.
 NBasis=    81 RedAO= T EigKep=  9.27D-03  NBF=    81
 NBsUse=    81 1.00D-06 EigRej= -1.00D+00 NBFU=    81
 Precomputing XC quadrature grid using
 IXCGrd= 4 IRadAn=           0 IRanWt=          -1 IRanGd=           0 AccXCQ= 0.00D+00.
 Generated NRdTot=       0 NPtTot=           0 NUsed=           0 NTot=          32
 NSgBfM=    81    81    81    81    81 MxSgAt=     5 MxSgA2=     5.
 Leave Link  302 at Mon Oct 10 16:34:47 2016, MaxMem=  2097152000 cpu:         1.1
 (Enter /share/apps/g09/l303.exe)
 DipDrv:  MaxL=1.
 Leave Link  303 at Mon Oct 10 16:34:47 2016, MaxMem=  2097152000 cpu:         0.2
 (Enter /share/apps/g09/l401.exe)
 Initial guess from the checkpoint file:  "Al2O3.chk"
 B after Tr=     0.000000    0.000000    0.000000
         Rot=    0.991900   -0.127018    0.000853   -0.000244 Ang= -14.59 deg.
 Guess basis will be translated and rotated to current coordinates.
 JPrj=2 DoOrth=T DoCkMO=T.
 Generating alternative initial guess.
 ExpMin= 4.14D-02 ExpMax= 5.49D+04 ExpMxC= 1.87D+03 IAcc=2 IRadAn=         4 AccDes= 0.00D+00
 Harris functional with IExCor=  402 and IRadAn=       4 diagonalized for initial guess.
 HarFok:  IExCor=  402 AccDes= 0.00D+00 IRadAn=         4 IDoV= 1 UseB2=F ITyADJ=14
 ICtDFT=  3500011 ScaDFX=  1.000000  1.000000  1.000000  1.000000
 FoFCou: FMM=F IPFlag=           0 FMFlag=      100000 FMFlg1=           0
         NFxFlg=           0 DoJE=T BraDBF=F KetDBF=T FulRan=T
         wScrn=  0.000000 ICntrl=     500 IOpCl=  0 I1Cent=   200000004 NGrid=           0
[truncated: 112,912 more chars]
