# Supplementary material for: A new type of two-dimensional carbon crystal prepared from 1,3,5-trihydroxybenzene
Source: Sci Rep. 2017 Jan 17;7:40796. doi: 10.1038/srep40796 (PMC5240129; doi:10.1038/srep40796)
Supplement: Supplementary Information [file srep40796-s2.zip › Al(HO)3-XYZ.gjf]

%nprocs=8
%mem=16000mb
%chk=AlHO.chk
#p opt b3lyp/6-311g geom=connectivity freq=noraman temperature=623

Title: Al(HO)3

0 1
 Al                 0.00000000    0.00000000    0.00000000
 O                  0.00000000    1.70483900    0.00000000
 O                  1.47643400   -0.85242000    0.00000000
 O                 -1.47643400   -0.85242000    0.00000000
 H                 -0.62362600    2.42959500    0.00000000
 H                  2.41590300   -0.67472200    0.00000000
 H                 -1.79227800   -1.75487300    0.00000000

 1 2 1.0 3 1.0 4 1.0
 2 5 1.0
 3 6 1.0
 4 7 1.0
 5
 6
 7
