# Supplementary material for: A new type of two-dimensional carbon crystal prepared from 1,3,5-trihydroxybenzene
Source: Sci Rep. 2017 Jan 17;7:40796. doi: 10.1038/srep40796 (PMC5240129; doi:10.1038/srep40796)
Supplement: Supplementary Information [file srep40796-s2.zip › C6H2OH2OC6H2OH2-XYZa.gjf]

%nprocs=8
%mem=16000MB
%chk=C6H2OH2.chk
#p freq=noraman rb3lyp/6-311g opt temperature=623 scf=verytight

C6H2(OH)2-O-C6H2(OH)2, Optimization, A.U.

0 1
 C                 -2.97105900   -1.28042900    0.00000000
 C                 -3.98220000   -0.32752300    0.00000000
 C                 -3.61522600    1.02210800    0.00000000
 C                 -2.28006600    1.40736800    0.00000000
 C                 -1.27919200    0.42187100    0.00000000
 C                 -1.61401800   -0.93052100    0.00000000
 O                 -3.23438500   -2.64937300    0.00000000
 H                 -4.18797300   -2.83490800    0.00000000
 H                 -5.03007900   -0.59106500    0.00000000
 O                 -4.65916800    1.94331900    0.00000000
 H                 -4.33423900    2.85904200    0.00000000
 H                 -1.98084900    2.44533800    0.00000000
 O                  0.00000000    0.98349700    0.00000000
 C                  1.28474400    0.42777800    0.00000000
 C                  2.15824468    1.12335351   -0.83965260
 C                  3.47815735    0.69622330   -0.95213797
 C                  3.94605388   -0.41218391   -0.24342485
 C                  3.05553988   -1.08718738    0.58589225
 C                  1.72092670   -0.68793009    0.72515461
 H                  1.81097443    1.98023238   -1.39242747
 O                  4.29901425    1.43018235   -1.80400300
 H                  5.20249224    1.07394922   -1.83104338
 H                  4.96648747   -0.75990310   -0.31669759
 O                  3.56578460   -2.18693453    1.27350249
 H                  2.89538031   -2.61251117    1.83323548
 H                  1.07667756   -1.24503231    1.37892099
 H                 -0.90418100   -1.73268700    0.00000000
