# Supplementary material for: A new type of two-dimensional carbon crystal prepared from 1,3,5-trihydroxybenzene
Source: Sci Rep. 2017 Jan 17;7:40796. doi: 10.1038/srep40796 (PMC5240129; doi:10.1038/srep40796)
Supplement: Supplementary Information [file srep40796-s2.zip › C6H2OH2OC6H2OH2-XYZa.log]

 Entering Gaussian System, Link 0=g09
 Initial command:
 /share/apps/g09/l1.exe "/scratch/cliu/C6H2OH2OC6H2OH2-XYZa/Gau-46739.inp" -scrdir="/scratch/cliu/C6H2OH2OC6H2OH2-XYZa/"
 Entering Link 1 = /share/apps/g09/l1.exe PID=     46740.
  
 Copyright (c) 1988,1990,1992,1993,1995,1998,2003,2009,2013,
            Gaussian, Inc.  All Rights Reserved.
  
 This is part of the Gaussian(R) 09 program.  It is based on
 the Gaussian(R) 03 system (copyright 2003, Gaussian, Inc.),
 the Gaussian(R) 98 system (copyright 1998, Gaussian, Inc.),
 the Gaussian(R) 94 system (copyright 1995, Gaussian, Inc.),
 the Gaussian 92(TM) system (copyright 1992, Gaussian, Inc.),
 the Gaussian 90(TM) system (copyright 1990, Gaussian, Inc.),
 the Gaussian 88(TM) system (copyright 1988, Gaussian, Inc.),
 the Gaussian 86(TM) system (copyright 1986, Carnegie Mellon
 University), and the Gaussian 82(TM) system (copyright 1983,
 Carnegie Mellon University). Gaussian is a federally registered
 trademark of Gaussian, Inc.
  
 This software contains proprietary and confidential information,
 including trade secrets, belonging to Gaussian, Inc.
  
 This software is provided under written license and may be
 used, copied, transmitted, or stored only in accord with that
 written license.
  
 The following legend is applicable only to US Government
 contracts under FAR:
  
                    RESTRICTED RIGHTS LEGEND
  
 Use, reproduction and disclosure by the US Government is
 subject to restrictions as set forth in subparagraphs (a)
 and (c) of the Commercial Computer Software - Restricted
 Rights clause in FAR 52.227-19.
  
 Gaussian, Inc.
 340 Quinnipiac St., Bldg. 40, Wallingford CT 06492
  
  
 ---------------------------------------------------------------
 Warning -- This program may not be used in any manner that
 competes with the business of Gaussian, Inc. or will provide
 assistance to any competitor of Gaussian, Inc.  The licensee
 of this program is prohibited from giving any competitor of
 Gaussian, Inc. access to this program.  By using this program,
 the user acknowledges that Gaussian, Inc. is engaged in the
 business of creating and licensing software in the field of
 computational chemistry and represents and warrants to the
 licensee that it is not a competitor of Gaussian, Inc. and that
 it will not use this program in any manner prohibited above.
 ---------------------------------------------------------------
  

 Cite this work as:
 Gaussian 09, Revision D.01,
 M. J. Frisch, G. W. Trucks, H. B. Schlegel, G. E. Scuseria, 
 M. A. Robb, J. R. Cheeseman, G. Scalmani, V. Barone, B. Mennucci, 
 G. A. Petersson, H. Nakatsuji, M. Caricato, X. Li, H. P. Hratchian, 
 A. F. Izmaylov, J. Bloino, G. Zheng, J. L. Sonnenberg, M. Hada, 
 M. Ehara, K. Toyota, R. Fukuda, J. Hasegawa, M. Ishida, T. Nakajima, 
 Y. Honda, O. Kitao, H. Nakai, T. Vreven, J. A. Montgomery, Jr., 
 J. E. Peralta, F. Ogliaro, M. Bearpark, J. J. Heyd, E. Brothers, 
 K. N. Kudin, V. N. Staroverov, T. Keith, R. Kobayashi, J. Normand, 
 K. Raghavachari, A. Rendell, J. C. Burant, S. S. Iyengar, J. Tomasi, 
 M. Cossi, N. Rega, J. M. Millam, M. Klene, J. E. Knox, J. B. Cross, 
 V. Bakken, C. Adamo, J. Jaramillo, R. Gomperts, R. E. Stratmann, 
 O. Yazyev, A. J. Austin, R. Cammi, C. Pomelli, J. W. Ochterski, 
 R. L. Martin, K. Morokuma, V. G. Zakrzewski, G. A. Voth, 
 P. Salvador, J. J. Dannenberg, S. Dapprich, A. D. Daniels, 
 O. Farkas, J. B. Foresman, J. V. Ortiz, J. Cioslowski, 
 and D. J. Fox, Gaussian, Inc., Wallingford CT, 2013.
 
 ******************************************
 Gaussian 09:  ES64L-G09RevD.01 24-Apr-2013
                10-Oct-2016 
 ******************************************
 %nprocs=8
 Will use up to    8 processors via shared memory.
 %mem=16000MB
 %chk=C6H2OH2.chk
 ---------------------------------------------------------------
 #p freq=noraman rb3lyp/6-311g opt temperature=623 scf=verytight
 ---------------------------------------------------------------
 1/14=-1,18=20,19=15,26=3,38=1,112=623000/1,3;
 2/9=110,12=2,17=6,18=5,40=1/2;
 3/5=4,6=6,11=2,16=1,25=1,30=1,71=1,74=-5,116=1/1,2,3;
 4//1;
 5/5=2,17=3,38=5/2;
 6/7=2,8=2,9=2,10=2,28=1/1;
 7//1,2,3,16;
 1/14=-1,18=20,19=15,26=3/3(2);
 2/9=110/2;
 99//99;
 2/9=110/2;
 3/5=4,6=6,11=2,16=1,25=1,30=1,71=1,74=-5,116=1/1,2,3;
 4/5=5,16=3,69=1/1;
 5/5=2,17=3,38=5/2;
 7//1,2,3,16;
 1/14=-1,18=20,19=15,26=3/3(-5);
 2/9=110/2;
 6/7=2,8=2,9=2,10=2,19=2,28=1/1;
 99/9=1/99;
 Leave Link    1 at Mon Oct 10 16:35:11 2016, MaxMem=  2097152000 cpu:         0.4
 (Enter /share/apps/g09/l101.exe)
 -----------------------------------------
 C6H2(OH)2-O-C6H2(OH)2, Optimization, A.U.
 -----------------------------------------
 Symbolic Z-matrix:
 Charge =  0 Multiplicity = 1
 C                    -2.97106  -1.28043   0. 
 C                    -3.9822   -0.32752   0. 
 C                    -3.61523   1.02211   0. 
 C                    -2.28007   1.40737   0. 
 C                    -1.27919   0.42187   0. 
 C                    -1.61402  -0.93052   0. 
 O                    -3.23439  -2.64937   0. 
 H                    -4.18797  -2.83491   0. 
 H                    -5.03008  -0.59107   0. 
 O                    -4.65917   1.94332   0. 
 H                    -4.33424   2.85904   0. 
 H                    -1.98085   2.44534   0. 
 O                     0.        0.9835    0. 
 C                     1.28474   0.42778   0. 
 C                     2.15824   1.12335  -0.83965 
 C                     3.47816   0.69622  -0.95214 
 C                     3.94605  -0.41218  -0.24342 
 C                     3.05554  -1.08719   0.58589 
 C                     1.72093  -0.68793   0.72515 
 H                     1.81097   1.98023  -1.39243 
 O                     4.29901   1.43018  -1.804 
 H                     5.20249   1.07395  -1.83104 
 H                     4.96649  -0.7599   -0.3167 
 O                     3.56578  -2.18693   1.2735 
 H                     2.89538  -2.61251   1.83324 
 H                     1.07668  -1.24503   1.37892 
 H                    -0.90418  -1.73269   0. 
 
 NAtoms=     27 NQM=       27 NQMF=       0 NMMI=      0 NMMIF=      0
                NMic=       0 NMicF=      0.
                    Isotopes and Nuclear Properties:
 (Nuclear quadrupole moments (NQMom) in fm**2, nuclear magnetic moments (NMagM)
  in nuclear magnetons)

  Atom         1           2           3           4           5           6           7           8           9          10
 IAtWgt=          12          12          12          12          12          12          16           1           1          16
 AtmWgt=  12.0000000  12.0000000  12.0000000  12.0000000  12.0000000  12.0000000  15.9949146   1.0078250   1.0078250  15.9949146
 NucSpn=           0           0           0           0           0           0           0           1           1           0
 AtZEff=   0.0000000   0.0000000   0.0000000   0.0000000   0.0000000   0.0000000   0.0000000   0.0000000   0.0000000   0.0000000
 NQMom=    0.0000000   0.0000000   0.0000000   0.0000000   0.0000000   0.0000000   0.0000000   0.0000000   0.0000000   0.0000000
 NMagM=    0.0000000   0.0000000   0.0000000   0.0000000   0.0000000   0.0000000   0.0000000   2.7928460   2.7928460   0.0000000
 AtZNuc=   6.0000000   6.0000000   6.0000000   6.0000000   6.0000000   6.0000000   8.0000000   1.0000000   1.0000000   8.0000000

  Atom        11          12          13          14          15          16          17          18          19          20
 IAtWgt=           1           1          16          12          12          12          12          12          12           1
 AtmWgt=   1.0078250   1.0078250  15.9949146  12.0000000  12.0000000  12.0000000  12.0000000  12.0000000  12.0000000   1.0078250
 NucSpn=           1           1           0           0           0           0           0           0           0           1
 AtZEff=   0.0000000   0.0000000   0.0000000   0.0000000   0.0000000   0.0000000   0.0000000   0.0000000   0.0000000   0.0000000
 NQMom=    0.0000000   0.0000000   0.0000000   0.0000000   0.0000000   0.0000000   0.0000000   0.0000000   0.0000000   0.0000000
 NMagM=    2.7928460   2.7928460   0.0000000   0.0000000   0.0000000   0.0000000   0.0000000   0.0000000   0.0000000   2.7928460
 AtZNuc=   1.0000000   1.0000000   8.0000000   6.0000000   6.0000000   6.0000000   6.0000000   6.0000000   6.0000000   1.0000000

  Atom        21          22          23          24          25          26          27
 IAtWgt=          16           1           1          16           1           1           1
 AtmWgt=  15.9949146   1.0078250   1.0078250  15.9949146   1.0078250   1.0078250   1.0078250
 NucSpn=           0           1           1           0           1           1           1
 AtZEff=   0.0000000   0.0000000   0.0000000   0.0000000   0.0000000   0.0000000   0.0000000
 NQMom=    0.0000000   0.0000000   0.0000000   0.0000000   0.0000000   0.0000000   0.0000000
 NMagM=    0.0000000   2.7928460   2.7928460   0.0000000   2.7928460   2.7928460   2.7928460
 AtZNuc=   8.0000000   1.0000000   1.0000000   8.0000000   1.0000000   1.0000000   1.0000000
 Leave Link  101 at Mon Oct 10 16:35:12 2016, MaxMem=  2097152000 cpu:         3.5
 (Enter /share/apps/g09/l103.exe)

 GradGradGradGradGradGradGradGradGradGradGradGradGradGradGradGradGradGrad
 Berny optimization.
 Initialization pass.
                           ----------------------------
                           !    Initial Parameters    !
                           ! (Angstroms and Degrees)  !
 --------------------------                            --------------------------
 ! Name  Definition              Value          Derivative Info.                !
 --------------------------------------------------------------------------------
 ! R1    R(1,2)                  1.3894         estimate D2E/DX2                !
 ! R2    R(1,6)                  1.4014         estimate D2E/DX2                !
 ! R3    R(1,7)                  1.394          estimate D2E/DX2                !
 ! R4    R(2,3)                  1.3986         estimate D2E/DX2                !
 ! R5    R(2,9)                  1.0805         estimate D2E/DX2                !
 ! R6    R(3,4)                  1.3896         estimate D2E/DX2                !
 ! R7    R(3,10)                 1.3923         estimate D2E/DX2                !
 ! R8    R(4,5)                  1.4046         estimate D2E/DX2                !
 ! R9    R(4,12)                 1.0802         estimate D2E/DX2                !
 ! R10   R(5,6)                  1.3932         estimate D2E/DX2                !
 ! R11   R(5,13)                 1.3971         estimate D2E/DX2                !
 ! R12   R(6,27)                 1.0711         estimate D2E/DX2                !
 ! R13   R(7,8)                  0.9715         estimate D2E/DX2                !
 ! R14   R(10,11)                0.9717         estimate D2E/DX2                !
 ! R15   R(13,14)                1.3998         estimate D2E/DX2                !
 ! R16   R(14,15)                1.3971         estimate D2E/DX2                !
 ! R17   R(14,19)                1.4003         estimate D2E/DX2                !
 ! R18   R(15,16)                1.3919         estimate D2E/DX2                !
 ! R19   R(15,20)                1.0772         estimate D2E/DX2                !
 ! R20   R(16,17)                1.3963         estimate D2E/DX2                !
 ! R21   R(16,21)                1.3922         estimate D2E/DX2                !
 ! R22   R(17,18)                1.3916         estimate D2E/DX2                !
 ! R23   R(17,23)                1.0805         estimate D2E/DX2                !
 ! R24   R(18,19)                1.4            estimate D2E/DX2                !
 ! R25   R(18,24)                1.3938         estimate D2E/DX2                !
 ! R26   R(19,26)                1.0737         estimate D2E/DX2                !
 ! R27   R(21,22)                0.9715         estimate D2E/DX2                !
 ! R28   R(24,25)                0.9715         estimate D2E/DX2                !
 ! A1    A(2,1,6)              122.2398         estimate D2E/DX2                !
 ! A2    A(2,1,7)              122.4134         estimate D2E/DX2                !
 ! A3    A(6,1,7)              115.3468         estimate D2E/DX2                !
 ! A4    A(1,2,3)              118.0903         estimate D2E/DX2                !
 ! A5    A(1,2,9)              122.5812         estimate D2E/DX2                !
 ! A6    A(3,2,9)              119.3285         estimate D2E/DX2                !
 ! A7    A(2,3,4)              121.3068         estimate D2E/DX2                !
 ! A8    A(2,3,10)             116.2149         estimate D2E/DX2                !
 ! A9    A(4,3,10)             122.4782         estimate D2E/DX2                !
 ! A10   A(3,4,5)              119.3481         estimate D2E/DX2                !
 ! A11   A(3,4,12)             122.1762         estimate D2E/DX2                !
 ! A12   A(5,4,12)             118.4757         estimate D2E/DX2                !
 ! A13   A(4,5,6)              120.6508         estimate D2E/DX2                !
 ! A14   A(4,5,13)             111.7398         estimate D2E/DX2                !
 ! A15   A(6,5,13)             127.6095         estimate D2E/DX2                !
 ! A16   A(1,6,5)              118.3643         estimate D2E/DX2                !
 ! A17   A(1,6,27)             117.0471         estimate D2E/DX2                !
 ! A18   A(5,6,27)             124.5887         estimate D2E/DX2                !
 ! A19   A(1,7,8)              111.8985         estimate D2E/DX2                !
 ! A20   A(3,10,11)            111.8899         estimate D2E/DX2                !
 ! A21   A(5,13,14)            132.9052         estimate D2E/DX2                !
 ! A22   A(13,14,15)           112.0978         estimate D2E/DX2                !
 ! A23   A(13,14,19)           127.0277         estimate D2E/DX2                !
 ! A24   A(15,14,19)           120.8745         estimate D2E/DX2                !
 ! A25   A(14,15,16)           119.255          estimate D2E/DX2                !
 ! A26   A(14,15,20)           120.191          estimate D2E/DX2                !
 ! A27   A(16,15,20)           120.554          estimate D2E/DX2                !
 ! A28   A(15,16,17)           121.3555         estimate D2E/DX2                !
 ! A29   A(15,16,21)           116.539          estimate D2E/DX2                !
 ! A30   A(17,16,21)           122.1055         estimate D2E/DX2                !
 ! A31   A(16,17,18)           118.2353         estimate D2E/DX2                !
 ! A32   A(16,17,23)           122.5119         estimate D2E/DX2                !
 ! A33   A(18,17,23)           119.2528         estimate D2E/DX2                !
 ! A34   A(17,18,19)           122.0733         estimate D2E/DX2                !
 ! A35   A(17,18,24)           116.2625         estimate D2E/DX2                !
 ! A36   A(19,18,24)           121.6642         estimate D2E/DX2                !
 ! A37   A(14,19,18)           118.2063         estimate D2E/DX2                !
 ! A38   A(14,19,26)           122.8073         estimate D2E/DX2                !
 ! A39   A(18,19,26)           118.9864         estimate D2E/DX2                !
 ! A40   A(16,21,22)           111.841          estimate D2E/DX2                !
 ! A41   A(18,24,25)           112.1638         estimate D2E/DX2                !
 ! D1    D(6,1,2,3)              0.0            estimate D2E/DX2                !
 ! D2    D(6,1,2,9)            180.0            estimate D2E/DX2                !
 ! D3    D(7,1,2,3)            180.0            estimate D2E/DX2                !
 ! D4    D(7,1,2,9)              0.0            estimate D2E/DX2                !
 ! D5    D(2,1,6,5)              0.0            estimate D2E/DX2                !
 ! D6    D(2,1,6,27)           180.0            estimate D2E/DX2                !
 ! D7    D(7,1,6,5)            180.0            estimate D2E/DX2                !
 ! D8    D(7,1,6,27)             0.0            estimate D2E/DX2                !
 ! D9    D(2,1,7,8)              0.0            estimate D2E/DX2                !
 ! D10   D(6,1,7,8)            180.0            estimate D2E/DX2                !
 ! D11   D(1,2,3,4)              0.0            estimate D2E/DX2                !
 ! D12   D(1,2,3,10)           180.0            estimate D2E/DX2                !
 ! D13   D(9,2,3,4)            180.0            estimate D2E/DX2                !
 ! D14   D(9,2,3,10)             0.0            estimate D2E/DX2                !
 ! D15   D(2,3,4,5)              0.0            estimate D2E/DX2                !
 ! D16   D(2,3,4,12)           180.0            estimate D2E/DX2                !
 ! D17   D(10,3,4,5)           180.0            estimate D2E/DX2                !
 ! D18   D(10,3,4,12)            0.0            estimate D2E/DX2                !
 ! D19   D(2,3,10,11)          180.0            estimate D2E/DX2                !
 ! D20   D(4,3,10,11)            0.0            estimate D2E/DX2                !
 ! D21   D(3,4,5,6)              0.0            estimate D2E/DX2                !
 ! D22   D(3,4,5,13)           180.0            estimate D2E/DX2                !
 ! D23   D(12,4,5,6)           180.0            estimate D2E/DX2                !
 ! D24   D(12,4,5,13)            0.0            estimate D2E/DX2                !
 ! D25   D(4,5,6,1)              0.0            estimate D2E/DX2                !
 ! D26   D(4,5,6,27)           180.0            estimate D2E/DX2                !
 ! D27   D(13,5,6,1)           180.0            estimate D2E/DX2                !
 ! D28   D(13,5,6,27)            0.0            estimate D2E/DX2                !
 ! D29   D(4,5,13,14)          180.0            estimate D2E/DX2                !
 ! D30   D(6,5,13,14)            0.0            estimate D2E/DX2                !
 ! D31   D(5,13,14,15)         139.56           estimate D2E/DX2                !
 ! D32   D(5,13,14,19)         -40.44           estimate D2E/DX2                !
 ! D33   D(13,14,15,16)        180.0            estimate D2E/DX2                !
 ! D34   D(13,14,15,20)          0.0            estimate D2E/DX2                !
 ! D35   D(19,14,15,16)          0.0            estimate D2E/DX2                !
 ! D36   D(19,14,15,20)        180.0            estimate D2E/DX2                !
 ! D37   D(13,14,19,18)        180.0            estimate D2E/DX2                !
 ! D38   D(13,14,19,26)          0.0            estimate D2E/DX2                !
 ! D39   D(15,14,19,18)          0.0            estimate D2E/DX2                !
 ! D40   D(15,14,19,26)        180.0            estimate D2E/DX2                !
 ! D41   D(14,15,16,17)          0.0            estimate D2E/DX2                !
 ! D42   D(14,15,16,21)        180.0            estimate D2E/DX2                !
 ! D43   D(20,15,16,17)        180.0            estimate D2E/DX2                !
 ! D44   D(20,15,16,21)          0.0            estimate D2E/DX2                !
 ! D45   D(15,16,17,18)          0.0            estimate D2E/DX2                !
 ! D46   D(15,16,17,23)        180.0            estimate D2E/DX2                !
 ! D47   D(21,16,17,18)        180.0            estimate D2E/DX2                !
 ! D48   D(21,16,17,23)          0.0            estimate D2E/DX2                !
 ! D49   D(15,16,21,22)        180.0            estimate D2E/DX2                !
 ! D50   D(17,16,21,22)          0.0            estimate D2E/DX2                !
 ! D51   D(16,17,18,19)          0.0            estimate D2E/DX2                !
 ! D52   D(16,17,18,24)        180.0            estimate D2E/DX2                !
 ! D53   D(23,17,18,19)        180.0            estimate D2E/DX2                !
 ! D54   D(23,17,18,24)          0.0            estimate D2E/DX2                !
 ! D55   D(17,18,19,14)          0.0            estimate D2E/DX2                !
 ! D56   D(17,18,19,26)        180.0            estimate D2E/DX2                !
 ! D57   D(24,18,19,14)        180.0            estimate D2E/DX2                !
 ! D58   D(24,18,19,26)          0.0            estimate D2E/DX2                !
 ! D59   D(17,18,24,25)       -180.0            estimate D2E/DX2                !
 ! D60   D(19,18,24,25)          0.0            estimate D2E/DX2                !
 --------------------------------------------------------------------------------
 Trust Radius=3.00D-01 FncErr=1.00D-07 GrdErr=1.00D-06
 Number of steps in this run=    139 maximum allowed number of steps=    162.
 GradGradGradGradGradGradGradGradGradGradGradGradGradGradGradGradGradGrad

 Leave Link  103 at Mon Oct 10 16:35:12 2016, MaxMem=  2097152000 cpu:         0.1
 (Enter /share/apps/g09/l202.exe)
                          Input orientation:                          
 ---------------------------------------------------------------------
 Center     Atomic      Atomic             Coordinates (Angstroms)
 Number     Number       Type             X           Y           Z
 ---------------------------------------------------------------------
      1          6           0       -2.971059   -1.280429    0.000000
      2          6           0       -3.982200   -0.327523    0.000000
      3          6           0       -3.615226    1.022108    0.000000
      4          6           0       -2.280066    1.407368    0.000000
      5          6           0       -1.279192    0.421871    0.000000
      6          6           0       -1.614018   -0.930521    0.000000
      7          8           0       -3.234385   -2.649373    0.000000
      8          1           0       -4.187973   -2.834908    0.000000
      9          1           0       -5.030079   -0.591065    0.000000
     10          8           0       -4.659168    1.943319    0.000000
     11          1           0       -4.334239    2.859042    0.000000
     12          1           0       -1.980849    2.445338    0.000000
     13          8           0        0.000000    0.983497    0.000000
     14          6           0        1.284744    0.427778    0.000000
     15          6           0        2.158245    1.123354   -0.839653
     16          6           0        3.478157    0.696223   -0.952138
     17          6           0        3.946054   -0.412184   -0.243425
     18          6           0        3.055540   -1.087187    0.585892
     19          6           0        1.720927   -0.687930    0.725155
     20          1           0        1.810974    1.980232   -1.392427
     21          8           0        4.299014    1.430182   -1.804003
     22          1           0        5.202492    1.073949   -1.831043
     23          1           0        4.966487   -0.759903   -0.316698
     24          8           0        3.565785   -2.186935    1.273502
     25          1           0        2.895380   -2.612511    1.833235
     26          1           0        1.076678   -1.245032    1.378921
     27          1           0       -0.904181   -1.732687    0.000000
 ---------------------------------------------------------------------
                    Distance matrix (angstroms):
                    1          2          3          4          5
     1  C    0.000000
     2  C    1.389401   0.000000
     3  C    2.390947   1.398633   0.000000
     4  C    2.775198   2.430454   1.389632   0.000000
     5  C    2.400050   2.804968   2.411916   1.404618   0.000000
     6  C    1.401426   2.443746   2.795996   2.430914   1.393224
     7  O    1.394040   2.439306   3.691180   4.167478   3.640786
     8  H    1.974154   2.515814   3.899309   4.651560   4.366648
     9  H    2.171356   1.080511   2.145725   3.399457   3.885253
    10  O    3.638992   2.369601   1.392280   2.438723   3.706621
    11  H    4.358151   3.205952   1.972639   2.515350   3.908083
    12  H    3.855108   3.419673   2.167204   1.080237   2.141668
    13  O    3.735312   4.192456   3.615432   2.319131   1.397053
    14  C    4.585829   5.320825   4.935882   3.696954   2.563943
    15  C    5.726512   6.365149   5.835086   4.525957   3.607363
    16  C    6.812203   7.590228   7.164416   5.879577   4.859445
    17  C    6.975640   7.932442   7.699961   6.491117   5.296989
    18  C    6.058094   7.102826   7.020792   5.919017   4.627140
    19  C    4.784520   5.760330   5.650186   4.574283   3.279973
    20  H    5.953034   6.389480   5.683354   4.359316   3.730479
    21  O    7.965915   8.655776   8.127493   6.821968   5.948740
    22  H    8.700733   9.469710   9.005974   7.710549   6.766842
    23  H    7.960897   8.964723   8.770500   7.570330   6.364385
    24  O    6.721152   7.877264   7.967853   6.979598   5.648139
    25  H    6.288903   7.475496   7.678490   6.804809   5.476795
    26  H    4.276312   5.323109   5.390298   4.494928   3.198454
    27  H    2.115779   3.383591   3.865056   3.428266   2.186951
                    6          7          8          9         10
     6  C    0.000000
     7  O    2.362211   0.000000
     8  H    3.201864   0.971470   0.000000
     9  H    3.432886   2.731510   2.396659   0.000000
    10  O    4.187111   4.808620   4.801404   2.561382   0.000000
    11  H    4.664803   5.617145   5.695828   3.519578   0.971662
    12  H    3.395731   5.246659   5.722971   4.303202   2.724962
    13  O    2.503701   4.864051   5.667392   5.270763   4.757006
    14  C    3.201218   5.467301   6.371480   6.396486   6.134081
    15  C    4.376458   6.634677   7.526442   7.437489   6.917693
    16  C    5.429835   7.560278   8.493822   8.657584   8.287212
    17  C    5.589484   7.524824   8.490656   8.981215   8.925105
    18  C    4.708777   6.507446   7.474375   8.121985   8.309269
    19  C    3.421484   5.378496   6.328543   6.790531   6.939375
    20  H    4.705519   6.987686   7.817404   7.439787   6.618380
    21  O    6.617499   8.754959   9.668215   9.714517   9.152419
    22  H    7.337263   9.401954  10.335024  10.527607  10.067813
    23  H    6.590331   8.421681   9.392023  10.003007  10.003047
    24  O    5.480031   6.933828   7.884316   8.835014   9.291429
    25  H    5.150196   6.398135   7.320117   8.382118   9.010413
    26  H    3.039767   4.739078   5.669715   6.294567   6.705739
    27  H    1.071139   2.504030   3.463839   4.280927   5.254802
                   11         12         13         14         15
    11  H    0.000000
    12  H    2.389476   0.000000
    13  O    4.722637   2.461857   0.000000
    14  C    6.122419   3.838573   1.399782   0.000000
    15  C    6.772738   4.425467   2.320042   1.397085   0.000000
    16  C    8.161978   5.810914   3.617550   2.406178   1.391856
    17  C    8.906370   6.584289   4.192675   2.801314   2.430972
    18  C    8.397906   6.179581   3.737289   2.402937   2.779174
    19  C    7.054920   4.903709   2.506214   1.400325   2.433232
    20  H    6.361982   4.066092   2.492381   2.150788   1.077218
    21  O    8.934715   6.612235   4.683533   3.653090   2.367913
    22  H    9.873627   7.538821   5.516052   4.372529   3.201990
    23  H    9.985017   7.657634   5.273115   3.881510   3.421457
    24  O    9.460130   7.337909   4.938448   3.696171   4.171882
    25  H    9.250191   7.260868   4.967419   3.898495   4.652353
    26  H    6.929853   4.986855   2.833196   2.177845   3.420688
    27  H    5.731429   4.314523   2.862726   3.075549   4.270882
                   16         17         18         19         20
    16  C    0.000000
    17  C    1.396341   0.000000
    18  C    2.392634   1.391550   0.000000
    19  C    2.795899   2.442411   1.399997   0.000000
    20  H    2.149891   3.406234   3.856392   3.407544   0.000000
    21  O    1.392184   2.440143   3.687137   4.186833   2.581142
    22  H    1.971924   2.511526   3.888636   4.664726   3.537814
    23  H    2.176974   1.080538   2.138575   3.409443   4.315414
    24  O    3.643316   2.365463   1.393772   2.439508   5.248983
    25  H    4.364133   3.202791   1.976899   2.512210   5.716129
    26  H    3.869033   3.399847   2.137687   1.073699   4.315310
    27  H    5.100104   5.032670   4.054544   2.916943   4.805902
                   21         22         23         24         25
    21  O    0.000000
    22  H    0.971548   0.000000
    23  H    2.730215   2.389970   0.000000
    24  O    4.805434   4.790655   2.554824   0.000000
    25  H    5.616321   5.686800   3.513382   0.971524   0.000000
    26  H    5.260345   5.718732   4.270959   2.663446   2.320362
    27  H    6.350702   6.965729   5.959140   4.669983   4.309467
                   26         27
    26  H    0.000000
    27  H    2.462322   0.000000
 Stoichiometry    C12H10O5
 Framework group  C1[X(C12H10O5)]
 Deg. of freedom    75
 Full point group                 C1      NOp   1
 Largest Abelian subgroup         C1      NOp   1
 Largest concise Abelian subgroup C1      NOp   1
                         Standard orientation:                         
 ---------------------------------------------------------------------
 Center     Atomic      Atomic             Coordinates (Angstroms)
 Number     Number       Type             X           Y           Z
 ---------------------------------------------------------------------
      1          6           0       -2.922993    1.250919    0.487119
      2          6           0       -3.960498    0.363823    0.228119
      3          6           0       -3.633283   -0.916948   -0.228750
      4          6           0       -2.311127   -1.299204   -0.420743
      5          6           0       -1.282927   -0.381161   -0.150640
      6          6           0       -1.577957    0.901785    0.305517
      7          8           0       -3.146138    2.548544    0.945075
      8          1           0       -4.093046    2.736836    1.053081
      9          1           0       -4.999300    0.627131    0.366188
     10          8           0       -4.702622   -1.773639   -0.475810
     11          1           0       -4.404771   -2.643669   -0.789596
     12          1           0       -2.042510   -2.284446   -0.772960
     13          8           0       -0.021795   -0.929378   -0.397135
     14          6           0        1.277389   -0.421446   -0.280876
     15          6           0        2.165509   -1.364458    0.242398
     16          6           0        3.500900   -1.015218    0.421351
     17          6           0        3.970003    0.257213    0.088739
     18          6           0        3.064737    1.177640   -0.430606
     19          6           0        1.714327    0.863674   -0.625057
     20          1           0        1.817497   -2.349928    0.503425
     21          8           0        4.335855   -1.997782    0.946322
     22          1           0        5.249642   -1.682076    1.042386
     23          1           0        5.002325    0.548219    0.219846
     24          8           0        3.576784    2.434433   -0.748222
     25          1           0        2.895644    3.028234   -1.105022
     26          1           0        1.059098    1.612100   -1.029240
     27          1           0       -0.845737    1.650465    0.530620
 ---------------------------------------------------------------------
 Rotational constants (GHZ):      0.8956841      0.2158504      0.1825514
 Leave Link  202 at Mon Oct 10 16:35:12 2016, MaxMem=  2097152000 cpu:         0.1
 (Enter /share/apps/g09/l301.exe)
 Standard basis: 6-311G (5D, 7F)
 Ernie: Thresh=  0.10000D-02 Tol=  0.10000D-05 Strict=F.
 There are   251 symmetry adapted cartesian basis functions of A   symmetry.
 There are   251 symmetry adapted basis functions of A   symmetry.
   251 basis functions,   492 primitive gaussians,   251 cartesian basis functions
    61 alpha electrons       61 beta electrons
       nuclear repulsion energy      1109.9546027335 Hartrees.
 IExCor=  402 DFT=T Ex+Corr=B3LYP ExCW=0 ScaHFX=  0.200000
 ScaDFX=  0.800000  0.720000  1.000000  0.810000 ScalE2=  1.000000  1.000000
 IRadAn=      0 IRanWt=     -1 IRanGd=            0 ICorTp=0 IEmpDi=  4
 NAtoms=   27 NActive=   27 NUniq=   27 SFac= 1.00D+00 NAtFMM=   60 NAOKFM=F Big=F
 Integral buffers will be    131072 words long.
 Raffenetti 2 integral format.
 Two-electron integral symmetry is turned on.
 Leave Link  301 at Mon Oct 10 16:35:12 2016, MaxMem=  2097152000 cpu:         0.5
 (Enter /share/apps/g09/l302.exe)
 NPDir=0 NMtPBC=     1 NCelOv=     1 NCel=       1 NClECP=     1 NCelD=      1
         NCelK=      1 NCelE2=     1 NClLst=     1 CellRange=     0.0.
 One-electron integrals computed using PRISM.
 NBasis=   251 RedAO= T EigKep=  2.74D-04  NBF=   251
 NBsUse=   251 1.00D-06 EigRej= -1.00D+00 NBFU=   251
 Precomputing XC quadrature grid using
 IXCGrd= 4 IRadAn=           0 IRanWt=          -1 IRanGd=           0 AccXCQ= 0.00D+00.
 Generated NRdTot=       0 NPtTot=           0 NUsed=           0 NTot=          32
 NSgBfM=   246   246   246   246   246 MxSgAt=    27 MxSgA2=    27.
 Leave Link  302 at Mon Oct 10 16:35:12 2016, MaxMem=  2097152000 cpu:         2.5
 (Enter /share/apps/g09/l303.exe)
 DipDrv:  MaxL=1.
 Leave Link  303 at Mon Oct 10 16:35:12 2016, MaxMem=  2097152000 cpu:         0.3
 (Enter /share/apps/g09/l401.exe)
 ExpMin= 1.03D-01 ExpMax= 8.59D+03 ExpMxC= 1.30D+03 IAcc=1 IRadAn=         1 AccDes= 0.00D+00
 Harris functional with IExCor=  402 and IRadAn=       1 diagonalized for initial guess.
 HarFok:  IExCor=  402 AccDes= 0.00D+00 IRadAn=         1 IDoV= 1 UseB2=F ITyADJ=14
 ICtDFT=  3500011 ScaDFX=  1.000000  1.000000  1.000000  1.000000
 FoFCou: FMM=F IPFlag=           0 FMFlag=      100000 FMFlg1=           0
         NFxFlg=           0 DoJE=T BraDBF=F KetDBF=T FulRan=T
         wScrn=  0.000000 ICntrl=     500 IOpCl=  0 I1Cent=   200000004 NGrid=           0
         NMat0=    1 NMatS0=      1 NMatT0=    0 NMatD0=    1 NMtDS0=    0 NMtDT0=    0
 Petite list used in FoFCou.
 Harris En= -839.457043249958    
 JPrj=0 DoOrth=F DoCkMO=F.
 Leave Link  401 at Mon Oct 10 16:35:13 2016, MaxMem=  2097152000 cpu:         4.0
 (Enter /share/apps/g09/l502.exe)
 Closed shell SCF:
 Using DIIS extrapolation, IDIIS=  1040.
 Integral symmetry usage will be decided dynamically.
 Keep R1 ints in memory in canonical form, NReq=508330599.
 IVT=      211470 IEndB=      211470 NGot=  2097152000 MDV=  1596822780
 LenX=  1596822780 LenY=  1596759338
 Requested convergence on RMS density matrix=1.00D-08 within 128 cycles.
 Requested convergence on MAX density matrix=1.00D-06.
 Requested convergence on             energy=1.00D-06.
 No special actions if energy rises.
 FoFCou: FMM=F IPFlag=           0 FMFlag=           0 FMFlg1=           0
         NFxFlg=           0 DoJE=F BraDBF=F KetDBF=F FulRan=T
         wScrn=  0.000000 ICntrl=     600 IOpCl=  0 I1Cent=           0 NGrid=           0
         NMat0=    1 NMatS0=  31626 NMatT0=    0 NMatD0=    1 NMtDS0=    0 NMtDT0=    0
 Symmetry not used in FoFCou.
 Integral accuracy reduced to 1.0D-05 until final iterations.

 Cycle   1  Pass 0  IDiag  1:
 E= -838.943085303488    
 DIIS: error= 5.11D-02 at cycle   1 NSaved=   1.
 NSaved= 1 IEnMin= 1 EnMin= -838.943085303488     IErMin= 1 ErrMin= 5.11D-02
 ErrMax= 5.11D-02  0.00D+00 EMaxC= 1.00D-01 BMatC= 5.31D-01 BMatP= 5.31D-01
 IDIUse=3 WtCom= 4.89D-01 WtEn= 5.11D-01
 Coeff-Com:  0.100D+01
 Coeff-En:   0.100D+01
 Coeff:      0.100D+01
 Gap=     0.182 Goal=   None    Shift=    0.000
 GapD=    0.182 DampG=1.000 DampE=0.500 DampFc=0.5000 IDamp=-1.
 Damping current iteration by 5.00D-01
 RMSDP=7.64D-03 MaxDP=3.60D-01              OVMax= 1.70D-01

 Cycle   2  Pass 0  IDiag  1:
 E= -839.123698285968     Delta-E=       -0.180612982480 Rises=F Damp=T
 DIIS: error= 7.63D-03 at cycle   2 NSaved=   2.
 NSaved= 2 IEnMin= 2 EnMin= -839.123698285968     IErMin= 2 ErrMin= 7.63D-03
 ErrMax= 7.63D-03  0.00D+00 EMaxC= 1.00D-01 BMatC= 2.92D-02 BMatP= 5.31D-01
 IDIUse=3 WtCom= 9.24D-01 WtEn= 7.63D-02
 Coeff-Com:  0.697D-01 0.930D+00
 Coeff-En:   0.129D+00 0.871D+00
 Coeff:      0.742D-01 0.926D+00
 Gap=     0.241 Goal=   None    Shift=    0.000
 RMSDP=1.33D-03 MaxDP=3.54D-02 DE=-1.81D-01 OVMax= 1.33D-01

 Cycle   3  Pass 0  IDiag  1:
 E= -839.335184249206     Delta-E=       -0.211485963238 Rises=F Damp=F
 DIIS: error= 9.45D-03 at cycle   3 NSaved=   3.
 NSaved= 3 IEnMin= 3 EnMin= -839.335184249206     IErMin= 2 ErrMin= 7.63D-03
 ErrMax= 9.45D-03  0.00D+00 EMaxC= 1.00D-01 BMatC= 2.01D-02 BMatP= 2.92D-02
 IDIUse=3 WtCom= 9.06D-01 WtEn= 9.45D-02
 Coeff-Com: -0.148D-01 0.444D+00 0.570D+00
 Coeff-En:   0.000D+00 0.000D+00 0.100D+01
 Coeff:     -0.134D-01 0.402D+00 0.611D+00
 Gap=     0.211 Goal=   None    Shift=    0.000
 RMSDP=1.06D-03 MaxDP=3.18D-02 DE=-2.11D-01 OVMax= 4.50D-02

 Cycle   4  Pass 0  IDiag  1:
 E= -839.346814420639     Delta-E=       -0.011630171433 Rises=F Damp=F
 DIIS: error= 6.70D-03 at cycle   4 NSaved=   4.
 NSaved= 4 IEnMin= 4 EnMin= -839.346814420639     IErMin= 4 ErrMin= 6.70D-03
 ErrMax= 6.70D-03  0.00D+00 EMaxC= 1.00D-01 BMatC= 6.32D-03 BMatP= 2.01D-02
 IDIUse=3 WtCom= 9.33D-01 WtEn= 6.70D-02
 Coeff-Com: -0.127D-01 0.109D+00 0.382D+00 0.522D+00
 Coeff-En:   0.000D+00 0.000D+00 0.286D+00 0.714D+00
 Coeff:     -0.119D-01 0.102D+00 0.375D+00 0.535D+00
 Gap=     0.208 Goal=   None    Shift=    0.000
 RMSDP=5.04D-04 MaxDP=1.62D-02 DE=-1.16D-02 OVMax= 2.81D-02

 Cycle   5  Pass 0  IDiag  1:
 E= -839.352526619000     Delta-E=       -0.005712198360 Rises=F Damp=F
 DIIS: error= 1.83D-03 at cycle   5 NSaved=   5.
 NSaved= 5 IEnMin= 5 EnMin= -839.352526619000     IErMin= 5 ErrMin= 1.83D-03
 ErrMax= 1.83D-03  0.00D+00 EMaxC= 1.00D-01 BMatC= 4.71D-04 BMatP= 6.32D-03
 IDIUse=3 WtCom= 9.82D-01 WtEn= 1.83D-02
 Coeff-Com: -0.566D-02 0.274D-01 0.185D+00 0.329D+00 0.465D+00
 Coeff-En:   0.000D+00 0.000D+00 0.000D+00 0.000D+00 0.100D+01
 Coeff:     -0.556D-02 0.269D-01 0.182D+00 0.323D+00 0.474D+00
 Gap=     0.207 Goal=   None    Shift=    0.000
 RMSDP=1.06D-04 MaxDP=2.35D-03 DE=-5.71D-03 OVMax= 7.29D-03

 Cycle   6  Pass 0  IDiag  1:
 E= -839.352990191994     Delta-E=       -0.000463572995 Rises=F Damp=F
 DIIS: error= 3.20D-04 at cycle   6 NSaved=   6.
 NSaved= 6 IEnMin= 6 EnMin= -839.352990191994     IErMin= 6 ErrMin= 3.20D-04
 ErrMax= 3.20D-04  0.00D+00 EMaxC= 1.00D-01 BMatC= 1.88D-05 BMatP= 4.71D-04
 IDIUse=3 WtCom= 9.97D-01 WtEn= 3.20D-03
 Coeff-Com: -0.196D-02 0.641D-02 0.663D-01 0.130D+00 0.248D+00 0.550D+00
 Coeff-En:   0.000D+00 0.000D+00 0.000D+00 0.000D+00 0.000D+00 0.100D+01
 Coeff:     -0.195D-02 0.639D-02 0.661D-01 0.130D+00 0.248D+00 0.552D+00
 Gap=     0.207 Goal=   None    Shift=    0.000
 RMSDP=2.97D-05 MaxDP=1.25D-03 DE=-4.64D-04 OVMax= 1.99D-03

 Cycle   7  Pass 0  IDiag  1:
 E= -839.353005094212     Delta-E=       -0.000014902217 Rises=F Damp=F
 DIIS: error= 1.95D-04 at cycle   7 NSaved=   7.
 NSaved= 7 IEnMin= 7 EnMin= -839.353005094212     IErMin= 7 ErrMin= 1.95D-04
 ErrMax= 1.95D-04  0.00D+00 EMaxC= 1.00D-01 BMatC= 4.04D-06 BMatP= 1.88D-05
 IDIUse=3 WtCom= 9.98D-01 WtEn= 1.95D-03
 Coeff-Com: -0.107D-03-0.386D-03 0.932D-02 0.259D-01 0.761D-01 0.353D+00
 Coeff-Com:  0.536D+00
 Coeff-En:   0.000D+00 0.000D+00 0.000D+00 0.000D+00 0.000D+00 0.182D+00
 Coeff-En:   0.818D+00
 Coeff:     -0.107D-03-0.385D-03 0.930D-02 0.259D-01 0.759D-01 0.353D+00
 Coeff:      0.536D+00
 Gap=     0.207 Goal=   None    Shift=    0.000
 RMSDP=9.50D-06 MaxDP=2.13D-04 DE=-1.49D-05 OVMax= 7.46D-04

 Initial convergence to 1.0D-05 achieved.  Increase integral accuracy.
 Cycle   8  Pass 1  IDiag  1:
 E= -839.352955987815     Delta-E=        0.000049106397 Rises=F Damp=F
 DIIS: error= 1.52D-05 at cycle   1 NSaved=   1.
 NSaved= 1 IEnMin= 1 EnMin= -839.352955987815     IErMin= 1 ErrMin= 1.52D-05
 ErrMax= 1.52D-05  0.00D+00 EMaxC= 1.00D-01 BMatC= 1.52D-07 BMatP= 1.52D-07
 IDIUse=1 WtCom= 1.00D+00 WtEn= 0.00D+00
 Coeff-Com:  0.100D+01
 Coeff:      0.100D+01
 Gap=     0.207 Goal=   None    Shift=    0.000
 RMSDP=9.50D-06 MaxDP=2.13D-04 DE= 4.91D-05 OVMax= 2.29D-04

 Cycle   9  Pass 1  IDiag  1:
 E= -839.352956072421     Delta-E=       -0.000000084607 Rises=F Damp=F
 DIIS: error= 2.39D-05 at cycle   2 NSaved=   2.
 NSaved= 2 IEnMin= 2 EnMin= -839.352956072421     IErMin= 1 ErrMin= 1.52D-05
 ErrMax= 2.39D-05  0.00D+00 EMaxC= 1.00D-01 BMatC= 1.63D-07 BMatP= 1.52D-07
 IDIUse=1 WtCom= 1.00D+00 WtEn= 0.00D+00
 Coeff-Com:  0.512D+00 0.488D+00
 Coeff:      0.512D+00 0.488D+00
 Gap=     0.207 Goal=   None    Shift=    0.000
 RMSDP=2.36D-06 MaxDP=6.05D-05 DE=-8.46D-08 OVMax= 1.87D-04

 Cycle  10  Pass 1  IDiag  1:
 E= -839.352956198756     Delta-E=       -0.000000126334 Rises=F Damp=F
 DIIS: error= 1.19D-05 at cycle   3 NSaved=   3.
 NSaved= 3 IEnMin= 3 EnMin= -839.352956198756     IErMin= 3 ErrMin= 1.19D-05
 ErrMax= 1.19D-05  0.00D+00 EMaxC= 1.00D-01 BMatC= 2.75D-08 BMatP= 1.52D-07
 IDIUse=1 WtCom= 1.00D+00 WtEn= 0.00D+00
 Coeff-Com: -0.140D-01 0.287D+00 0.727D+00
 Coeff:     -0.140D-01 0.287D+00 0.727D+00
 Gap=     0.207 Goal=   None    Shift=    0.000
 RMSDP=9.25D-07 MaxDP=3.25D-05 DE=-1.26D-07 OVMax= 5.45D-05

 Cycle  11  Pass 1  IDiag  1:
 E= -839.352956221987     Delta-E=       -0.000000023231 Rises=F Damp=F
 DIIS: error= 3.13D-06 at cycle   4 NSaved=   4.
 NSaved= 4 IEnMin= 4 EnMin= -839.352956221987     IErMin= 4 ErrMin= 3.13D-06
 ErrMax= 3.13D-06  0.00D+00 EMaxC= 1.00D-01 BMatC= 1.82D-09 BMatP= 2.75D-08
 IDIUse=1 WtCom= 1.00D+00 WtEn= 0.00D+00
 Coeff-Com: -0.199D-01 0.166D+00 0.445D+00 0.409D+00
 Coeff:     -0.199D-01 0.166D+00 0.445D+00 0.409D+00
 Gap=     0.207 Goal=   None    Shift=    0.000
 RMSDP=1.94D-07 MaxDP=7.71D-06 DE=-2.32D-08 OVMax= 1.35D-05

 Cycle  12  Pass 1  IDiag  1:
 E= -839.352956223698     Delta-E=       -0.000000001711 Rises=F Damp=F
 DIIS: error= 4.95D-07 at cycle   5 NSaved=   5.
 NSaved= 5 IEnMin= 5 EnMin= -839.352956223698     IErMin= 5 ErrMin= 4.95D-07
 ErrMax= 4.95D-07  0.00D+00 EMaxC= 1.00D-01 BMatC= 3.71D-11 BMatP= 1.82D-09
 IDIUse=1 WtCom= 1.00D+00 WtEn= 0.00D+00
 Coeff-Com: -0.759D-02 0.509D-01 0.137D+00 0.171D+00 0.649D+00
 Coeff:     -0.759D-02 0.509D-01 0.137D+00 0.171D+00 0.649D+00
 Gap=     0.207 Goal=   None    Shift=    0.000
 RMSDP=5.02D-08 MaxDP=1.15D-06 DE=-1.71D-09 OVMax= 3.25D-06

 Cycle  13  Pass 1  IDiag  1:
 E= -839.352956223715     Delta-E=       -0.000000000017 Rises=F Damp=F
 DIIS: error= 4.68D-07 at cycle   6 NSaved=   6.
 NSaved= 6 IEnMin= 6 EnMin= -839.352956223715     IErMin= 6 ErrMin= 4.68D-07
 ErrMax= 4.68D-07  0.00D+00 EMaxC= 1.00D-01 BMatC= 1.51D-11 BMatP= 3.71D-11
 IDIUse=1 WtCom= 1.00D+00 WtEn= 0.00D+00
 Coeff-Com: -0.249D-02 0.133D-01 0.359D-01 0.581D-01 0.412D+00 0.483D+00
 Coeff:     -0.249D-02 0.133D-01 0.359D-01 0.581D-01 0.412D+00 0.483D+00
 Gap=     0.207 Goal=   None    Shift=    0.000
 RMSDP=2.16D-08 MaxDP=6.62D-07 DE=-1.71D-11 OVMax= 1.63D-06

 Cycle  14  Pass 1  IDiag  1:
 E= -839.352956223727     Delta-E=       -0.000000000012 Rises=F Damp=F
 DIIS: error= 5.77D-08 at cycle   7 NSaved=   7.
 NSaved= 7 IEnMin= 7 EnMin= -839.352956223727     IErMin= 7 ErrMin= 5.77D-08
 ErrMax= 5.77D-08  0.00D+00 EMaxC= 1.00D-01 BMatC= 6.28D-13 BMatP= 1.51D-11
 IDIUse=1 WtCom= 1.00D+00 WtEn= 0.00D+00
 Coeff-Com: -0.292D-03 0.719D-03 0.148D-02 0.614D-02 0.103D+00 0.216D+00
 Coeff-Com:  0.673D+00
 Coeff:     -0.292D-03 0.719D-03 0.148D-02 0.614D-02 0.103D+00 0.216D+00
 Coeff:      0.673D+00
 Gap=     0.207 Goal=   None    Shift=    0.000
 RMSDP=6.46D-09 MaxDP=1.48D-07 DE=-1.21D-11 OVMax= 3.30D-07

 SCF Done:  E(RB3LYP) =  -839.352956224     A.U. after   14 cycles
            NFock= 14  Conv=0.65D-08     -V/T= 2.0029
 KE= 8.368963812148D+02 PE=-4.184177170793D+03 EE= 1.397973230621D+03
 Leave Link  502 at Mon Oct 10 16:35:41 2016, MaxMem=  2097152000 cpu:       123.4
 (Enter /share/apps/g09/l601.exe)
 Copying SCF densities to generalized density rwf, IOpCl= 0 IROHF=0.

 **********************************************************************

            Population analysis using the SCF density.

 **********************************************************************

 Orbital symmetries:
       Occupied  (A) (A) (A) (A) (A) (A) (A) (A) (A) (A) (A) (A)
                 (A) (A) (A) (A) (A) (A) (A) (A) (A) (A) (A) (A)
                 (A) (A) (A) (A) (A) (A) (A) (A) (A) (A) (A) (A)
                 (A) (A) (A) (A) (A) (A) (A) (A) (A) (A) (A) (A)
                 (A) (A) (A) (A) (A) (A) (A) (A) (A) (A) (A) (A)
                 (A)
       Virtual   (A) (A) (A) (A) (A) (A) (A) (A) (A) (A) (A) (A)
                 (A) (A) (A) (A) (A) (A) (A) (A) (A) (A) (A) (A)
                 (A) (A) (A) (A) (A) (A) (A) (A) (A) (A) (A) (A)
                 (A) (A) (A) (A) (A) (A) (A) (A) (A) (A) (A) (A)
                 (A) (A) (A) (A) (A) (A) (A) (A) (A) (A) (A) (A)
                 (A) (A) (A) (A) (A) (A) (A) (A) (A) (A) (A) (A)
                 (A) (A) (A) (A) (A) (A) (A) (A) (A) (A) (A) (A)
                 (A) (A) (A) (A) (A) (A) (A) (A) (A) (A) (A) (A)
                 (A) (A) (A) (A) (A) (A) (A) (A) (A) (A) (A) (A)
                 (A) (A) (A) (A) (A) (A) (A) (A) (A) (A) (A) (A)
                 (A) (A) (A) (A) (A) (A) (A) (A) (A) (A) (A) (A)
                 (A) (A) (A) (A) (A) (A) (A) (A) (A) (A) (A) (A)
                 (A) (A) (A) (A) (A) (A) (A) (A) (A) (A) (A) (A)
                 (A) (A) (A) (A) (A) (A) (A) (A) (A) (A) (A) (A)
                 (A) (A) (A) (A) (A) (A) (A) (A) (A) (A) (A) (A)
                 (A) (A) (A) (A) (A) (A) (A) (A) (A) (A)
 The electronic state is 1-A.
 Alpha  occ. eigenvalues --  -19.17093 -19.16040 -19.15845 -19.15818 -19.15696
 Alpha  occ. eigenvalues --  -10.26660 -10.26571 -10.26195 -10.25904 -10.25888
 Alpha  occ. eigenvalues --  -10.25797 -10.19073 -10.18454 -10.18223 -10.18175
 Alpha  occ. eigenvalues --  -10.18174 -10.17701  -1.08454  -1.07489  -1.07341
 Alpha  occ. eigenvalues --   -1.07140  -1.07111  -0.88217  -0.86541  -0.78877
 Alpha  occ. eigenvalues --   -0.76516  -0.76172  -0.74977  -0.67469  -0.64595
 Alpha  occ. eigenvalues --   -0.63866  -0.62658  -0.60240  -0.55956  -0.53210
 Alpha  occ. eigenvalues --   -0.52444  -0.51627  -0.50912  -0.50561  -0.50376
 Alpha  occ. eigenvalues --   -0.48620  -0.44739  -0.43316  -0.42302  -0.41824
 Alpha  occ. eigenvalues --   -0.41499  -0.41290  -0.40028  -0.39281  -0.39247
 Alpha  occ. eigenvalues --   -0.38084  -0.37018  -0.36833  -0.36653  -0.35461
 Alpha  occ. eigenvalues --   -0.32128  -0.29640  -0.25391  -0.23607  -0.23444
 Alpha  occ. eigenvalues --   -0.22644
 Alpha virt. eigenvalues --   -0.01916  -0.00136  -0.00012   0.00778   0.01948
 Alpha virt. eigenvalues --    0.02379   0.02461   0.02529   0.06070   0.08283
 Alpha virt. eigenvalues --    0.08817   0.09679   0.10849   0.11434   0.12690
 Alpha virt. eigenvalues --    0.14739   0.15855   0.18766   0.20116   0.22249
 Alpha virt. eigenvalues --    0.22553   0.23454   0.24657   0.25709   0.26461
 Alpha virt. eigenvalues --    0.26957   0.32432   0.33304   0.34479   0.34564
 Alpha virt. eigenvalues --    0.35234   0.35702   0.35783   0.36542   0.38272
 Alpha virt. eigenvalues --    0.38632   0.38892   0.40008   0.40483   0.41018
 Alpha virt. eigenvalues --    0.41605   0.42177   0.42724   0.43902   0.44499
 Alpha virt. eigenvalues --    0.44969   0.45231   0.45448   0.45836   0.46526
 Alpha virt. eigenvalues --    0.47068   0.47723   0.48625   0.51098   0.52459
 Alpha virt. eigenvalues --    0.53231   0.55744   0.56028   0.57039   0.59506
 Alpha virt. eigenvalues --    0.60168   0.61028   0.61946   0.62198   0.62898
 Alpha virt. eigenvalues --    0.64234   0.64886   0.66086   0.67409   0.67902
 Alpha virt. eigenvalues --    0.69208   0.70235   0.71756   0.73316   0.73841
 Alpha virt. eigenvalues --    0.74880   0.79412   0.80556   0.80721   0.81183
 Alpha virt. eigenvalues --    0.81647   0.84109   0.85044   0.85561   0.85858
 Alpha virt. eigenvalues --    0.86033   0.87005   0.87347   0.88099   0.90786
 Alpha virt. eigenvalues --    0.91204   0.92087   0.93256   0.94467   0.96731
 Alpha virt. eigenvalues --    0.99951   1.00694   1.02464   1.06582   1.08389
 Alpha virt. eigenvalues --    1.11878   1.18063   1.18287   1.21575   1.22030
 Alpha virt. eigenvalues --    1.24051   1.40419   1.51184   1.64057   1.71922
 Alpha virt. eigenvalues --    1.72142   1.73769   2.15324   2.15364   2.15877
 Alpha virt. eigenvalues --    2.16094   2.29829   2.29986   2.31305   2.31999
 Alpha virt. eigenvalues --    2.42303   2.44394   2.49355   2.49471   2.52694
 Alpha virt. eigenvalues --    2.53418   2.53987   2.55563   2.59066   2.59494
 Alpha virt. eigenvalues --    2.61504   2.65695   2.69214   2.70012   2.71573
 Alpha virt. eigenvalues --    2.72161   2.82313   2.82973   2.84818   2.87408
 Alpha virt. eigenvalues --    2.89144   2.91098   2.97713   2.97904   3.02863
 Alpha virt. eigenvalues --    3.04798   3.06832   3.08244   3.11190   3.12092
 Alpha virt. eigenvalues --    3.13835   3.15770   3.20826   3.22739   3.24077
 Alpha virt. eigenvalues --    3.25708   3.38884   3.40095   4.76326   4.76587
 Alpha virt. eigenvalues --    4.78774   4.78806   4.88284   4.88414   4.88841
 Alpha virt. eigenvalues --    4.89850   4.90411   4.97670   5.06353   5.06790
 Alpha virt. eigenvalues --    5.07003   5.07528   5.28752  23.05320  23.07094
 Alpha virt. eigenvalues --   23.33630  23.34379  23.34842  23.37140  23.60868
 Alpha virt. eigenvalues --   23.61831  23.62381  23.63373  23.84251  23.84298
 Alpha virt. eigenvalues --   49.82383  49.83926  49.86920  49.86967  49.88193
          Condensed to atoms (all electrons):
               1          2          3          4          5          6
     1  C    4.899496   0.299446   0.029949  -0.014604   0.007572   0.386859
     2  C    0.299446   5.675778   0.289934  -0.163530   0.001994  -0.173068
     3  C    0.029949   0.289934   4.939683   0.287643   0.030925   0.003517
     4  C   -0.014604  -0.163530   0.287643   5.679019   0.325843  -0.132561
     5  C    0.007572   0.001994   0.030925   0.325843   4.858892   0.360408
     6  C    0.386859  -0.173068   0.003517  -0.132561   0.360408   5.437915
     7  O    0.259604  -0.096610   0.010200   0.000434   0.003438  -0.052290
     8  H   -0.043969  -0.002756   0.001404  -0.000046  -0.000081   0.008027
     9  H   -0.055368   0.353101  -0.013187   0.012461  -0.001496   0.006835
    10  O    0.003820  -0.047458   0.256565  -0.093414   0.009736   0.000271
    11  H   -0.000023   0.006684  -0.044500  -0.001377   0.001546  -0.000064
    12  H   -0.000428   0.007003  -0.051704   0.357243  -0.020938   0.010320
    13  O    0.005841   0.000662   0.003274  -0.041488   0.229442  -0.074309
    14  C    0.000572   0.000112   0.000091   0.000343  -0.026795   0.000852
    15  C   -0.000022   0.000001   0.000008  -0.000556   0.001145   0.001130
    16  C   -0.000002   0.000000   0.000000  -0.000001  -0.000041   0.000059
    17  C    0.000000   0.000000   0.000000   0.000001   0.000143  -0.000037
    18  C   -0.000002   0.000000   0.000000   0.000005   0.000583  -0.000458
    19  C   -0.000243  -0.000033   0.000044   0.000498  -0.003759  -0.001304
    20  H   -0.000011   0.000002   0.000020  -0.000222  -0.000007   0.000139
    21  O    0.000000   0.000000   0.000000   0.000000  -0.000001   0.000000
    22  H    0.000000   0.000000   0.000000   0.000000   0.000000   0.000000
    23  H    0.000000   0.000000   0.000000   0.000000  -0.000002   0.000001
    24  O    0.000000   0.000000   0.000000   0.000000  -0.000001  -0.000004
    25  H    0.000000   0.000000   0.000000   0.000000  -0.000001  -0.000023
    26  H    0.000089  -0.000028   0.000006  -0.000341   0.001522   0.003283
    27  H   -0.021215   0.013203  -0.001548   0.007197  -0.047575   0.346363
               7          8          9         10         11         12
     1  C    0.259604  -0.043969  -0.055368   0.003820  -0.000023  -0.000428
     2  C   -0.096610  -0.002756   0.353101  -0.047458   0.006684   0.007003
     3  C    0.010200   0.001404  -0.013187   0.256565  -0.044500  -0.051704
     4  C    0.000434  -0.000046   0.012461  -0.093414  -0.001377   0.357243
     5  C    0.003438  -0.000081  -0.001496   0.009736   0.001546  -0.020938
     6  C   -0.052290   0.008027   0.006835   0.000271  -0.000064   0.010320
     7  O    8.241223   0.256041  -0.005574  -0.000014   0.000007   0.000005
     8  H    0.256041   0.403895   0.003656  -0.000015   0.000002  -0.000008
     9  H   -0.005574   0.003656   0.522569   0.003232  -0.000655  -0.000301
    10  O   -0.000014  -0.000015   0.003232   8.239377   0.256492  -0.005960
    11  H    0.000007   0.000002  -0.000655   0.256492   0.403404   0.003521
    12  H    0.000005  -0.000008  -0.000301  -0.005960   0.003521   0.515423
    13  O   -0.000012   0.000005   0.000009  -0.000018  -0.000029   0.007477
    14  C   -0.000001   0.000000  -0.000003   0.000000   0.000001  -0.000160
    15  C    0.000000   0.000000   0.000000   0.000000   0.000000  -0.000009
    16  C    0.000000   0.000000   0.000000   0.000000   0.000000   0.000022
    17  C    0.000000   0.000000   0.000000   0.000000   0.000000   0.000000
    18  C    0.000000   0.000000   0.000000   0.000000   0.000000  -0.000005
    19  C   -0.000004   0.000000   0.000000   0.000000   0.000000   0.000034
    20  H    0.000000   0.000000   0.000000   0.000000   0.000000   0.000254
    21  O    0.000000   0.000000   0.000000   0.000000   0.000000   0.000000
    22  H    0.000000   0.000000   0.000000   0.000000   0.000000   0.000000
    23  H    0.000000   0.000000   0.000000   0.000000   0.000000   0.000000
    24  O    0.000000   0.000000   0.000000   0.000000   0.000000   0.000000
    25  H    0.000000   0.000000   0.000000   0.000000   0.000000   0.000000
    26  H   -0.000031   0.000001   0.000000   0.000000   0.000000  -0.000001
    27  H    0.006196  -0.000924  -0.000281   0.000006  -0.000010  -0.000230
              13         14         15         16         17         18
     1  C    0.005841   0.000572  -0.000022  -0.000002   0.000000  -0.000002
     2  C    0.000662   0.000112   0.000001   0.000000   0.000000   0.000000
     3  C    0.003274   0.000091   0.000008   0.000000   0.000000   0.000000
     4  C   -0.041488   0.000343  -0.000556  -0.000001   0.000001   0.000005
     5  C    0.229442  -0.026795   0.001145  -0.000041   0.000143   0.000583
     6  C   -0.074309   0.000852   0.001130   0.000059  -0.000037  -0.000458
     7  O   -0.000012  -0.000001   0.000000   0.000000   0.000000   0.000000
     8  H    0.000005   0.000000   0.000000   0.000000   0.000000   0.000000
     9  H    0.000009  -0.000003   0.000000   0.000000   0.000000   0.000000
    10  O   -0.000018   0.000000   0.000000   0.000000   0.000000   0.000000
    11  H   -0.000029   0.000001   0.000000   0.000000   0.000000   0.000000
    12  H    0.007477  -0.000160  -0.000009   0.000022   0.000000  -0.000005
    13  O    8.373071   0.207515  -0.051099   0.006854   0.000588   0.003814
    14  C    0.207515   4.832074   0.510939  -0.041544   0.013632   0.050184
    15  C   -0.051099   0.510939   5.293038   0.414791  -0.158096   0.000671
    16  C    0.006854  -0.041544   0.414791   4.895119   0.304692   0.024269
    17  C    0.000588   0.013632  -0.158096   0.304692   5.659891   0.303061
    18  C    0.003814   0.050184   0.000671   0.024269   0.303061   4.945471
    19  C   -0.050843   0.233247  -0.124969  -0.006618  -0.189792   0.281058
    20  H    0.004053  -0.036616   0.353231  -0.027702   0.010470  -0.001598
    21  O   -0.000015   0.004521  -0.051567   0.254604  -0.090893   0.010250
    22  H    0.000007  -0.000442   0.007250  -0.045298  -0.000889   0.001456
    23  H    0.000010  -0.000997   0.005701  -0.054542   0.350107  -0.009343
    24  O   -0.000011   0.008220   0.000424   0.003733  -0.048362   0.243552
    25  H   -0.000007   0.001694   0.000055  -0.000085   0.006366  -0.045025
    26  H   -0.003550  -0.026569   0.005464   0.000453   0.007667  -0.044477
    27  H   -0.004580   0.001875  -0.000266   0.000000  -0.000071   0.000027
              19         20         21         22         23         24
     1  C   -0.000243  -0.000011   0.000000   0.000000   0.000000   0.000000
     2  C   -0.000033   0.000002   0.000000   0.000000   0.000000   0.000000
     3  C    0.000044   0.000020   0.000000   0.000000   0.000000   0.000000
     4  C    0.000498  -0.000222   0.000000   0.000000   0.000000   0.000000
     5  C   -0.003759  -0.000007  -0.000001   0.000000  -0.000002  -0.000001
     6  C   -0.001304   0.000139   0.000000   0.000000   0.000001  -0.000004
     7  O   -0.000004   0.000000   0.000000   0.000000   0.000000   0.000000
     8  H    0.000000   0.000000   0.000000   0.000000   0.000000   0.000000
     9  H    0.000000   0.000000   0.000000   0.000000   0.000000   0.000000
    10  O    0.000000   0.000000   0.000000   0.000000   0.000000   0.000000
    11  H    0.000000   0.000000   0.000000   0.000000   0.000000   0.000000
    12  H    0.000034   0.000254   0.000000   0.000000   0.000000   0.000000
    13  O   -0.050843   0.004053  -0.000015   0.000007   0.000010  -0.000011
    14  C    0.233247  -0.036616   0.004521  -0.000442  -0.000997   0.008220
    15  C   -0.124969   0.353231  -0.051567   0.007250   0.005701   0.000424
    16  C   -0.006618  -0.027702   0.254604  -0.045298  -0.054542   0.003733
    17  C   -0.189792   0.010470  -0.090893  -0.000889   0.350107  -0.048362
    18  C    0.281058  -0.001598   0.010250   0.001456  -0.009343   0.243552
    19  C    5.695424   0.010535   0.000619   0.000050   0.012469  -0.082248
    20  H    0.010535   0.495427   0.001635  -0.000422  -0.000279   0.000009
    21  O    0.000619   0.001635   8.239448   0.255578  -0.005313  -0.000015
    22  H    0.000050  -0.000422   0.255578   0.405176   0.003812  -0.000016
    23  H    0.012469  -0.000279  -0.005313   0.003812   0.519805   0.003017
    24  O   -0.082248   0.000009  -0.000015  -0.000016   0.003017   8.244355
    25  H    0.000200  -0.000009   0.000008   0.000002  -0.000570   0.256282
    26  H    0.359132  -0.000271   0.000006  -0.000005  -0.000406  -0.004922
    27  H    0.005247  -0.000004   0.000000   0.000000   0.000001  -0.000020
              25         26         27
     1  C    0.000000   0.000089  -0.021215
     2  C    0.000000  -0.000028   0.013203
     3  C    0.000000   0.000006  -0.001548
     4  C    0.000000  -0.000341   0.007197
     5  C   -0.000001   0.001522  -0.047575
     6  C   -0.000023   0.003283   0.346363
     7  O    0.000000  -0.000031   0.006196
     8  H    0.000000   0.000001  -0.000924
     9  H    0.000000   0.000000  -0.000281
    10  O    0.000000   0.000000   0.000006
    11  H    0.000000   0.000000  -0.000010
    12  H    0.000000  -0.000001  -0.000230
    13  O   -0.000007  -0.003550  -0.004580
    14  C    0.001694  -0.026569   0.001875
    15  C    0.000055   0.005464  -0.000266
    16  C   -0.000085   0.000453   0.000000
    17  C    0.006366   0.007667  -0.000071
    18  C   -0.045025  -0.044477   0.000027
    19  C    0.000200   0.359132   0.005247
    20  H   -0.000009  -0.000271  -0.000004
    21  O    0.000008   0.000006   0.000000
    22  H    0.000002  -0.000005   0.000000
    23  H   -0.000570  -0.000406   0.000001
    24  O    0.256282  -0.004922  -0.000020
    25  H    0.402528   0.004439   0.000004
    26  H    0.004439   0.516353  -0.000842
    27  H    0.000004  -0.000842   0.504216
 Mulliken charges:
               1
     1  C    0.242640
     2  C   -0.164434
     3  C    0.257676
     4  C   -0.222545
     5  C    0.267509
     6  C   -0.131860
     7  O   -0.622613
     8  H    0.374768
     9  H    0.175000
    10  O   -0.622620
    11  H    0.375000
    12  H    0.178441
    13  O   -0.616660
    14  C    0.267255
    15  C   -0.207261
    16  C    0.271238
    17  C   -0.168477
    18  C    0.236509
    19  C   -0.138744
    20  H    0.191367
    21  O   -0.618865
    22  H    0.373741
    23  H    0.176530
    24  O   -0.623995
    25  H    0.374141
    26  H    0.183026
    27  H    0.193233
 Sum of Mulliken charges =   0.00000
 Mulliken charges with hydrogens summed into heavy atoms:
               1
     1  C    0.242640
     2  C    0.010566
     3  C    0.257676
     4  C   -0.044104
     5  C    0.267509
     6  C    0.061373
     7  O   -0.247845
    10  O   -0.247620
    13  O   -0.616660
    14  C    0.267255
    15  C   -0.015894
    16  C    0.271238
    17  C    0.008052
    18  C    0.236509
    19  C    0.044282
    21  O   -0.245124
    24  O   -0.249853
 Electronic spatial extent (au):  <R**2>=           5593.7836
 Charge=              0.0000 electrons
 Dipole moment (field-independent basis, Debye):
    X=             -0.4835    Y=              0.8591    Z=             -0.7091  Tot=              1.2144
 Quadrupole moment (field-independent basis, Debye-Ang):
   XX=            -85.3589   YY=            -91.3562   ZZ=           -101.2218
   XY=             -1.1763   XZ=              1.4837   YZ=              0.3559
 Traceless Quadrupole moment (field-independent basis, Debye-Ang):
   XX=              7.2868   YY=              1.2894   ZZ=             -8.5762
   XY=             -1.1763   XZ=              1.4837   YZ=              0.3559
 Octapole moment (field-independent basis, Debye-Ang**2):
  XXX=             59.7074  YYY=             -0.0518  ZZZ=             -1.4409  XYY=            -53.3802
  XXY=              6.5475  XXZ=             37.7150  XZZ=             -1.2923  YZZ=              4.2617
  YYZ=            -22.1567  XYZ=            -20.5480
 Hexadecapole moment (field-independent basis, Debye-Ang**3):
 XXXX=          -5039.0776 YYYY=          -1135.0149 ZZZZ=           -270.3835 XXXY=           -457.7322
 XXXZ=             90.4659 YYYX=            145.1860 YYYZ=             -0.2525 ZZZX=              5.1342
 ZZZY=             -3.0988 XXYY=          -1060.6473 XXZZ=           -992.5676 YYZZ=           -240.0291
 XXYZ=             81.7854 YYXZ=             -8.6635 ZZXY=             16.3262
 N-N= 1.109954602733D+03 E-N=-4.184177164407D+03  KE= 8.368963812148D+02
 No NMR shielding tensors so no spin-rotation constants.
 Leave Link  601 at Mon Oct 10 16:35:41 2016, MaxMem=  2097152000 cpu:         1.3
 (Enter /share/apps/g09/l701.exe)
 Compute integral first derivatives.
 ... and contract with generalized density number  0.
 Leave Link  701 at Mon Oct 10 16:35:42 2016, MaxMem=  2097152000 cpu:         1.4
 (Enter /share/apps/g09/l702.exe)
 L702 exits ... SP integral derivatives will be done elsewhere.
 Leave Link  702 at Mon Oct 10 16:35:42 2016, MaxMem=  2097152000 cpu:         0.2
 (Enter /share/apps/g09/l703.exe)
 Compute integral first derivatives, UseDBF=F ICtDFT=           0.
 Integral derivatives from FoFJK, PRISM(SPDF).
 Calling FoFJK, ICntrl=      2127 FMM=F ISym2X=0 I1Cent= 0 IOpClX= 0 NMat=1 NMatS=1 NMatT=0.
 FoFJK:  IHMeth= 1 ICntrl=    2127 DoSepK=F KAlg= 0 I1Cent=   0 FoldK=F
 IRaf=         0 NMat=   1 IRICut=       1 DoRegI=T DoRafI=F ISym2E= 0.
 FoFCou: FMM=F IPFlag=           0 FMFlag=      100000 FMFlg1=         800
         NFxFlg=           0 DoJE=F BraDBF=F KetDBF=F FulRan=T
         wScrn=  0.000000 ICntrl=    2127 IOpCl=  0 I1Cent=           0 NGrid=           0
         NMat0=    1 NMatS0=      1 NMatT0=    0 NMatD0=    1 NMtDS0=    0 NMtDT0=    0
 Symmetry not used in FoFCou.
 Leave Link  703 at Mon Oct 10 16:35:46 2016, MaxMem=  2097152000 cpu:        35.8
 (Enter /share/apps/g09/l716.exe)
 Dipole        =-1.90241174D-01 3.38012409D-01-2.78995510D-01
 ***** Axes restored to original set *****
 -------------------------------------------------------------------
 Center     Atomic                   Forces (Hartrees/Bohr)
 Number     Number              X              Y              Z
 -------------------------------------------------------------------
      1        6           0.000620115   -0.000214852   -0.000596984
      2        6          -0.000379166    0.000420868    0.000095689
      3        6          -0.000148080   -0.000688726   -0.000186565
      4        6           0.000338451    0.000174199    0.000064144
      5        6          -0.002757899   -0.000744085    0.003494328
      6        6           0.001876097    0.001466123    0.000442050
      7        8          -0.000153869    0.000060537    0.000258224
      8        1          -0.000071073    0.000080655   -0.000113858
      9        1          -0.000001883    0.000028206    0.000046272
     10        8          -0.000159061    0.000223948    0.000024351
     11        1           0.000010381   -0.000024046   -0.000044227
     12        1          -0.000019266    0.000053193    0.000047623
     13        8          -0.000126018    0.002951850    0.005742330
     14        6           0.001034781   -0.004162858   -0.012575916
     15        6           0.000640858   -0.000446984    0.001364728
     16        6           0.002087013    0.000932630    0.001268214
     17        6          -0.000394114    0.000526949   -0.000653574
     18        6          -0.000456729   -0.000140850    0.001148474
     19        6          -0.002162032    0.001100396   -0.001067787
     20        1          -0.000115443   -0.000384262   -0.000393647
     21        8          -0.000087688   -0.000176743    0.000078154
     22        1           0.000102291   -0.000011787   -0.000159661
     23        1          -0.000000842   -0.000046738   -0.000056846
     24        8           0.000103243    0.000045687   -0.000047663
     25        1          -0.000029431    0.000015734   -0.000016520
     26        1          -0.005648141    0.000066440    0.002543516
     27        1           0.005897504   -0.001105484   -0.000704851
 -------------------------------------------------------------------
 Cartesian Forces:  Max     0.012575916 RMS     0.002050379
 Leave Link  716 at Mon Oct 10 16:35:46 2016, MaxMem=  2097152000 cpu:         0.3
 (Enter /share/apps/g09/l103.exe)

 GradGradGradGradGradGradGradGradGradGradGradGradGradGradGradGradGradGrad
 Berny optimization.
 FormGI is forming the generalized inverse of G from B-inverse, IUseBI=4.
 GSVD:  received Info=                   1 from GESDD.
 Internal  Forces:  Max     0.032444413 RMS     0.004183527
 Search for a local minimum.
 Step number   1 out of a maximum of  139
 All quantities printed in internal units (Hartrees-Bohrs-Radians)
 RMS Force = .41835D-02 SwitMx=.10000D-02 MixMth= 1
 Mixed Optimization -- RFO/linear search
 Second derivative matrix not updated -- first step.
 ITU=  0
     Eigenvalues ---    0.01695   0.01731   0.01771   0.01774   0.01794
     Eigenvalues ---    0.01795   0.02031   0.02044   0.02074   0.02076
     Eigenvalues ---    0.02085   0.02087   0.02091   0.02108   0.02109
     Eigenvalues ---    0.02118   0.02136   0.02146   0.02148   0.02157
     Eigenvalues ---    0.02169   0.02177   0.02177   0.02191   0.16000
     Eigenvalues ---    0.16000   0.16000   0.16000   0.16000   0.16000
     Eigenvalues ---    0.16000   0.16000   0.16000   0.16000   0.23494
     Eigenvalues ---    0.23494   0.23501   0.23501   0.23505   0.23506
     Eigenvalues ---    0.25000   0.25000   0.25000   0.25000   0.25000
     Eigenvalues ---    0.25000   0.25000   0.35929   0.35933   0.35966
     Eigenvalues ---    0.36333   0.36766   0.37087   0.41910   0.42059
     Eigenvalues ---    0.42226   0.42304   0.45337   0.45657   0.45737
     Eigenvalues ---    0.46019   0.46113   0.46356   0.46529   0.46536
     Eigenvalues ---    0.46623   0.46668   0.46883   0.46924   0.46941
     Eigenvalues ---    0.47263   0.53039   0.53062   0.53067   0.53078
 RFO step:  Lambda=-9.29683283D-03 EMin= 1.69465881D-02
 Linear search not attempted -- first point.
 Iteration  1 RMS(Cart)=  0.20685816 RMS(Int)=  0.00590524
 Iteration  2 RMS(Cart)=  0.03139963 RMS(Int)=  0.00040952
 Iteration  3 RMS(Cart)=  0.00023014 RMS(Int)=  0.00040068
 Iteration  4 RMS(Cart)=  0.00000005 RMS(Int)=  0.00040068
 ITry= 1 IFail=0 DXMaxC= 8.54D-01 DCOld= 1.00D+10 DXMaxT= 3.00D-01 DXLimC= 3.00D+00 Rises=F
 Variable       Old X    -DE/DX   Delta X   Delta X   Delta X     New X
                                 (Linear)    (Quad)   (Total)
    R1        2.62559   0.00149   0.00000   0.00321   0.00319   2.62878
    R2        2.64831  -0.00019   0.00000  -0.00055  -0.00055   2.64776
    R3        2.63435  -0.00009   0.00000  -0.00020  -0.00020   2.63416
    R4        2.64303   0.00101   0.00000   0.00246   0.00244   2.64548
    R5        2.04187   0.00000   0.00000  -0.00001  -0.00001   2.04186
    R6        2.62602   0.00053   0.00000   0.00126   0.00126   2.62728
    R7        2.63103   0.00024   0.00000   0.00051   0.00051   2.63154
    R8        2.65434  -0.00113   0.00000  -0.00260  -0.00258   2.65177
    R9        2.04135   0.00004   0.00000   0.00012   0.00012   2.04147
   R10        2.63281  -0.00360   0.00000  -0.00784  -0.00782   2.62499
   R11        2.64005  -0.00451   0.00000  -0.00959  -0.00959   2.63046
   R12        2.02416   0.00474   0.00000   0.01246   0.01246   2.03662
   R13        1.83581   0.00005   0.00000   0.00010   0.00010   1.83591
   R14        1.83618  -0.00002   0.00000  -0.00004  -0.00004   1.83614
   R15        2.64521  -0.00346   0.00000  -0.00743  -0.00743   2.63777
   R16        2.64011  -0.00087   0.00000  -0.00195  -0.00186   2.63825
   R17        2.64623  -0.00385   0.00000  -0.00862  -0.00852   2.63771
   R18        2.63023   0.00137   0.00000   0.00310   0.00309   2.63332
   R19        2.03565  -0.00007   0.00000  -0.00018  -0.00018   2.03547
   R20        2.63870   0.00086   0.00000   0.00215   0.00205   2.64075
   R21        2.63085  -0.00004   0.00000  -0.00008  -0.00008   2.63076
   R22        2.62965   0.00158   0.00000   0.00337   0.00328   2.63293
   R23        2.04192   0.00002   0.00000   0.00005   0.00005   2.04197
   R24        2.64561  -0.00056   0.00000  -0.00145  -0.00144   2.64417
   R25        2.63385  -0.00005   0.00000  -0.00011  -0.00011   2.63373
   R26        2.02900   0.00490   0.00000   0.01301   0.01301   2.04200
   R27        1.83596   0.00010   0.00000   0.00019   0.00019   1.83615
   R28        1.83591   0.00000   0.00000   0.00001   0.00001   1.83592
    A1        2.13349  -0.00092   0.00000  -0.00333  -0.00333   2.13015
    A2        2.13652   0.00006   0.00000   0.00010   0.00011   2.13662
    A3        2.01318   0.00087   0.00000   0.00322   0.00323   2.01641
    A4        2.06106   0.00064   0.00000   0.00397   0.00395   2.06501
    A5        2.13945  -0.00029   0.00000  -0.00183  -0.00182   2.13762
    A6        2.08267  -0.00034   0.00000  -0.00214  -0.00213   2.08055
    A7        2.11720  -0.00016   0.00000   0.00048   0.00047   2.11767
    A8        2.02833   0.00016   0.00000   0.00006   0.00006   2.02840
    A9        2.13765   0.00000   0.00000  -0.00054  -0.00053   2.13712
   A10        2.08302  -0.00278   0.00000  -0.01176  -0.01174   2.07128
   A11        2.13238   0.00135   0.00000   0.00568   0.00566   2.13804
   A12        2.06779   0.00142   0.00000   0.00609   0.00608   2.07387
   A13        2.10575   0.00453   0.00000   0.01698   0.01699   2.12274
   A14        1.95023   0.01093   0.00000   0.04239   0.04233   1.99256
   A15        2.22721  -0.01546   0.00000  -0.05937  -0.05941   2.16779
   A16        2.06585  -0.00131   0.00000  -0.00634  -0.00634   2.05950
   A17        2.04286   0.00438   0.00000   0.02520   0.02515   2.06801
   A18        2.17448  -0.00307   0.00000  -0.01886  -0.01890   2.15559
   A19        1.95300  -0.00017   0.00000  -0.00098  -0.00098   1.95202
   A20        1.95285  -0.00003   0.00000  -0.00019  -0.00019   1.95266
   A21        2.31963  -0.03244   0.00000  -0.12512  -0.12512   2.19451
   A22        1.95648   0.01504   0.00000   0.05832   0.05748   2.01396
   A23        2.21705  -0.01896   0.00000  -0.07283  -0.07338   2.14367
   A24        2.10966   0.00392   0.00000   0.01451   0.01421   2.12387
   A25        2.08139  -0.00242   0.00000  -0.01007  -0.00989   2.07151
   A26        2.09773   0.00122   0.00000   0.00508   0.00498   2.10270
   A27        2.10406   0.00120   0.00000   0.00499   0.00488   2.10894
   A28        2.11805  -0.00064   0.00000  -0.00125  -0.00126   2.11680
   A29        2.03399   0.00035   0.00000   0.00073   0.00071   2.03470
   A30        2.13114   0.00029   0.00000   0.00052   0.00051   2.13165
   A31        2.06360   0.00090   0.00000   0.00503   0.00494   2.06853
   A32        2.13824  -0.00045   0.00000  -0.00253  -0.00250   2.13574
   A33        2.08135  -0.00045   0.00000  -0.00250  -0.00246   2.07889
   A34        2.13058  -0.00113   0.00000  -0.00445  -0.00444   2.12615
   A35        2.02916   0.00046   0.00000   0.00183   0.00182   2.03098
   A36        2.12344   0.00067   0.00000   0.00262   0.00261   2.12605
   A37        2.06309  -0.00063   0.00000  -0.00377  -0.00363   2.05946
   A38        2.14339  -0.00349   0.00000  -0.02059  -0.02076   2.12263
   A39        2.07670   0.00412   0.00000   0.02436   0.02420   2.10090
   A40        1.95199   0.00023   0.00000   0.00133   0.00133   1.95332
   A41        1.95763  -0.00007   0.00000  -0.00039  -0.00039   1.95724
    D1        0.00000   0.00014   0.00000   0.00442   0.00449   0.00449
    D2        3.14159   0.00005   0.00000   0.00168   0.00172  -3.13988
    D3        3.14159   0.00009   0.00000   0.00287   0.00291  -3.13868
    D4        0.00000   0.00001   0.00000   0.00013   0.00014   0.00014
    D5        0.00000  -0.00008   0.00000  -0.00247  -0.00254  -0.00254
    D6        3.14159   0.00033   0.00000   0.01108   0.01112  -3.13048
    D7        3.14159  -0.00004   0.00000  -0.00102  -0.00106   3.14053
    D8        0.00000   0.00038   0.00000   0.01253   0.01260   0.01260
    D9        0.00000   0.00012   0.00000   0.00429   0.00431   0.00431
   D10        3.14159   0.00007   0.00000   0.00285   0.00283  -3.13876
   D11        0.00000  -0.00008   0.00000  -0.00266  -0.00265  -0.00265
   D12        3.14159  -0.00010   0.00000  -0.00334  -0.00338   3.13821
   D13        3.14159   0.00000   0.00000  -0.00002   0.00003  -3.14156
   D14        0.00000  -0.00002   0.00000  -0.00069  -0.00070  -0.00070
   D15        0.00000  -0.00003   0.00000  -0.00094  -0.00102  -0.00102
   D16        3.14159  -0.00005   0.00000  -0.00166  -0.00179   3.13980
   D17        3.14159  -0.00001   0.00000  -0.00022  -0.00024   3.14135
   D18        0.00000  -0.00003   0.00000  -0.00095  -0.00101  -0.00101
   D19        3.14159   0.00005   0.00000   0.00181   0.00184  -3.13975
   D20        0.00000   0.00003   0.00000   0.00113   0.00110   0.00110
   D21        0.00000   0.00009   0.00000   0.00296   0.00307   0.00307
   D22        3.14159  -0.00030   0.00000  -0.01003  -0.01040   3.13119
   D23        3.14159   0.00011   0.00000   0.00366   0.00380  -3.13779
   D24        0.00000  -0.00028   0.00000  -0.00933  -0.00966  -0.00966
   D25        0.00000  -0.00003   0.00000  -0.00130  -0.00133  -0.00133
   D26        3.14159  -0.00048   0.00000  -0.01596  -0.01572   3.12587
   D27        3.14159   0.00042   0.00000   0.01393   0.01353  -3.12806
   D28        0.00000  -0.00003   0.00000  -0.00073  -0.00087  -0.00087
   D29        3.14159  -0.00081   0.00000  -0.03110  -0.03122   3.11038
   D30        0.00000  -0.00122   0.00000  -0.04520  -0.04508  -0.04508
   D31        2.43578   0.00232   0.00000   0.08456   0.08409   2.51987
   D32       -0.70581   0.00047   0.00000   0.02203   0.02251  -0.68330
   D33        3.14159  -0.00174   0.00000  -0.05809  -0.06038   3.08121
   D34        0.00000  -0.00147   0.00000  -0.04943  -0.05138  -0.05138
   D35        0.00000  -0.00002   0.00000   0.00007   0.00043   0.00043
   D36        3.14159   0.00025   0.00000   0.00873   0.00944  -3.13215
   D37        3.14159   0.00183   0.00000   0.06126   0.05912  -3.08247
   D38        0.00000   0.00117   0.00000   0.03965   0.03825   0.03825
   D39        0.00000  -0.00017   0.00000  -0.00624  -0.00626  -0.00626
   D40       -3.14159  -0.00082   0.00000  -0.02785  -0.02713   3.11446
   D41        0.00000   0.00029   0.00000   0.00900   0.00856   0.00856
   D42       -3.14159   0.00001   0.00000   0.00007  -0.00004   3.14156
   D43       -3.14159   0.00002   0.00000   0.00030  -0.00048   3.14112
   D44        0.00000  -0.00026   0.00000  -0.00862  -0.00907  -0.00907
   D45        0.00000  -0.00035   0.00000  -0.01141  -0.01131  -0.01131
   D46        3.14159  -0.00016   0.00000  -0.00504  -0.00485   3.13675
   D47        3.14159  -0.00006   0.00000  -0.00199  -0.00223   3.13937
   D48        0.00000   0.00013   0.00000   0.00438   0.00423   0.00423
   D49        3.14159   0.00022   0.00000   0.00765   0.00749  -3.13410
   D50        0.00000  -0.00005   0.00000  -0.00134  -0.00118  -0.00118
   D51        0.00000   0.00015   0.00000   0.00496   0.00521   0.00521
   D52        3.14159   0.00032   0.00000   0.01058   0.01056  -3.13103
   D53       -3.14159  -0.00003   0.00000  -0.00119  -0.00103   3.14056
   D54        0.00000   0.00013   0.00000   0.00443   0.00432   0.00432
   D55        0.00000   0.00010   0.00000   0.00369   0.00337   0.00337
   D56        3.14159   0.00073   0.00000   0.02445   0.02397  -3.11762
   D57       -3.14159  -0.00008   0.00000  -0.00223  -0.00227   3.13933
   D58        0.00000   0.00056   0.00000   0.01853   0.01833   0.01833
   D59        3.14159  -0.00008   0.00000  -0.00256  -0.00244   3.13915
   D60        0.00000   0.00009   0.00000   0.00303   0.00291   0.00291
         Item               Value     Threshold  Converged?
 Maximum Force            0.032444     0.000450     NO 
 RMS     Force            0.004184     0.000300     NO 
 Maximum Displacement     0.854305     0.001800     NO 
 RMS     Displacement     0.232279     0.001200     NO 
 Predicted change in Energy=-4.920135D-03
 Lowest energy point so far.  Saving SCF results.
 GradGradGradGradGradGradGradGradGradGradGradGradGradGradGradGradGradGrad

 Leave Link  103 at Mon Oct 10 16:35:46 2016, MaxMem=  2097152000 cpu:         0.4
 (Enter /share/apps/g09/l202.exe)
                          Input orientation:                          
 ---------------------------------------------------------------------
 Center     Atomic      Atomic             Coordinates (Angstroms)
 Number     Number       Type             X           Y           Z
 ---------------------------------------------------------------------
      1          6           0       -2.735364   -1.268313    0.007157
      2          6           0       -3.834637   -0.418819    0.078534
      3          6           0       -3.606909    0.962423    0.088594
      4          6           0       -2.319091    1.483273    0.032312
      5          6           0       -1.235489    0.594184   -0.034389
      6          6           0       -1.422458   -0.782185   -0.048807
      7          8           0       -2.863443   -2.656225   -0.011680
      8          1           0       -3.793641   -2.933930    0.026626
      9          1           0       -4.849788   -0.786152    0.123539
     10          8           0       -4.737934    1.771945    0.156772
     11          1           0       -4.507965    2.715977    0.158325
     12          1           0       -2.121793    2.545393    0.037307
     13          8           0        0.008310    1.215662   -0.100248
     14          6           0        1.243221    0.566103   -0.138472
     15          6           0        2.217809    1.178977   -0.928192
     16          6           0        3.497902    0.629150   -0.957725
     17          6           0        3.811798   -0.518506   -0.224818
     18          6           0        2.816084   -1.102625    0.555315
     19          6           0        1.521540   -0.575016    0.615642
     20          1           0        1.983926    2.064120   -1.495657
     21          8           0        4.434982    1.275191   -1.759326
     22          1           0        5.299651    0.832630   -1.735067
     23          1           0        4.797033   -0.962066   -0.238333
     24          8           0        3.181428   -2.237246    1.277527
     25          1           0        2.443301   -2.592009    1.800191
     26          1           0        0.773246   -1.034083    1.245699
     27          1           0       -0.613878   -1.491777   -0.113508
 ---------------------------------------------------------------------
                    Distance matrix (angstroms):
                    1          2          3          4          5
     1  C    0.000000
     2  C    1.391091   0.000000
     3  C    2.396332   1.399925   0.000000
     4  C    2.783009   2.432483   1.390298   0.000000
     5  C    2.391704   2.791863   2.402990   1.403254   0.000000
     6  C    1.401134   2.442716   2.798993   2.437792   1.389085
     7  O    1.393937   2.440766   3.695593   4.175368   3.635369
     8  H    1.973477   2.515981   3.901317   4.656824   4.358378
     9  H    2.171822   1.080505   2.145573   3.400447   3.872135
    10  O    3.643602   2.370973   1.392549   2.439186   3.700107
    11  H    4.363432   3.207287   1.972744   2.515275   3.904900
    12  H    3.862866   3.423754   2.171173   1.080301   2.144270
    13  O    3.702623   4.179920   3.628995   2.346483   1.391980
    14  C    4.383541   5.177046   4.871590   3.682449   2.481053
    15  C    5.603394   6.340233   5.916764   4.647432   3.614710
    16  C    6.586727   7.479184   7.189172   5.962139   4.822733
    17  C    6.594039   7.653099   7.571565   6.454536   5.171987
    18  C    5.580906   6.702761   6.762920   5.773250   4.431947
    19  C    4.355702   5.385305   5.379822   4.396279   3.064437
    20  H    5.969527   6.519106   5.914476   4.603045   3.828922
    21  O    7.810489   8.639097   8.257399   6.990763   5.966021
    22  H    8.485917   9.396302   9.092272   7.848069   6.757012
    23  H    7.542617   8.654551   8.627676   7.529419   6.233364
    24  O    6.128711   7.346389   7.598221   6.756369   5.408075
    25  H    5.637882   6.862898   7.222783   6.512580   5.201058
    26  H    3.728162   4.793058   4.950827   4.167965   2.885289
    27  H    2.136633   3.400207   3.875845   3.432191   2.178048
                    6          7          8          9         10
     6  C    0.000000
     7  O    2.364285   0.000000
     8  H    3.202844   0.971522   0.000000
     9  H    3.431663   2.731487   2.395368   0.000000
    10  O    4.190254   4.811526   4.801447   2.560757   0.000000
    11  H    4.669090   5.620846   5.696408   3.518944   0.971641
    12  H    3.401362   5.254453   5.728715   4.306807   2.730694
    13  O    2.457872   4.821444   5.629391   5.259131   4.785640
    14  C    2.988606   5.221510   6.135753   6.246759   6.108637
    15  C    4.227412   6.431788   7.346102   7.410722   7.064781
    16  C    5.198840   7.221870   8.175028   8.535581   8.389105
    17  C    5.243848   7.012426   7.983746   8.672719   8.859441
    18  C    4.293353   5.915420   6.879074   7.684542   8.092292
    19  C    3.025150   4.894184   5.844875   6.393791   6.700732
    20  H    4.668862   6.926820   7.789617   7.579280   6.928152
    21  O    6.439586   8.472149   9.413637   9.695425   9.384060
    22  H    7.116028   9.043135   9.998925  10.444424  10.257412
    23  H    6.224978   7.848850   8.818057   9.655209   9.927061
    24  O    5.007208   6.195004   7.120513   8.242438   8.946843
    25  H    4.651704   5.607900   6.493219   7.698145   8.562422
    26  H    2.561310   4.175866   5.094312   5.739270   6.279543
    27  H    1.077733   2.535124   3.494329   4.300817   5.266191
                   11         12         13         14         15
    11  H    0.000000
    12  H    2.395321   0.000000
    13  O    4.765978   2.514845   0.000000
    14  C    6.147047   3.907916   1.395848   0.000000
    15  C    6.984191   4.650960   2.359814   1.396099   0.000000
    16  C    8.348312   6.020220   3.640949   2.399737   1.393492
    17  C    8.934603   6.683090   4.182030   2.789520   2.432485
    18  C    8.269282   6.161087   3.699704   2.395807   2.786473
    19  C    6.884381   4.831697   2.451304   1.395816   2.438176
    20  H    6.730915   4.408915   2.563221   2.152824   1.077124
    21  O    9.259025   6.916111   4.727738   3.649289   2.369788
    22  H   10.164707   7.820019   5.551364   4.367468   3.204490
    23  H   10.013408   7.761985   5.262456   3.869736   3.422334
    24  O    9.214869   7.248168   4.887691   3.690592   4.179035
    25  H    8.898907   7.095121   4.902980   3.895161   4.659962
    26  H    6.567840   4.759634   2.730944   2.167349   3.422016
    27  H    5.739600   4.312226   2.778042   2.772059   3.976818
                   16         17         18         19         20
    16  C    0.000000
    17  C    1.397426   0.000000
    18  C    2.398585   1.393287   0.000000
    19  C    2.798483   2.440256   1.399234   0.000000
    20  H    2.154213   3.409708   3.863579   3.411220   0.000000
    21  O    1.392139   2.441398   3.692208   4.189497   2.588359
    22  H    1.972807   2.513987   3.893478   4.667058   3.545126
    23  H    2.176520   1.080563   2.138643   3.407043   4.318824
    24  O    3.648662   2.368222   1.393712   2.440559   5.256074
    25  H    4.369685   3.205130   1.976600   2.514172   5.723039
    26  H    3.878811   3.414826   2.157433   1.080582   4.310411
    27  H    4.702953   4.532797   3.516163   2.435594   4.615552
                   21         22         23         24         25
    21  O    0.000000
    22  H    0.971649   0.000000
    23  H    2.729436   2.390350   0.000000
    24  O    4.809479   4.794448   2.556188   0.000000
    25  H    5.620693   5.690777   3.514591   0.971527   0.000000
    26  H    5.269842   5.732184   4.289336   2.692203   2.350251
    27  H    5.987972   6.557603   5.438211   4.110359   3.770822
                   26         27
    26  H    0.000000
    27  H    1.995254   0.000000
 Stoichiometry    C12H10O5
 Framework group  C1[X(C12H10O5)]
 Deg. of freedom    75
 Full point group                 C1      NOp   1
 RotChk:  IX=0 Diff= 4.17D-02
 Largest Abelian subgroup         C1      NOp   1
 Largest concise Abelian subgroup C1      NOp   1
                         Standard orientation:                         
 ---------------------------------------------------------------------
 Center     Atomic      Atomic             Coordinates (Angstroms)
 Number     Number       Type             X           Y           Z
 ---------------------------------------------------------------------
      1          6           0       -2.686008    1.248269    0.499495
      2          6           0       -3.815499    0.475224    0.250929
      3          6           0       -3.635413   -0.838523   -0.197879
      4          6           0       -2.364875   -1.366837   -0.396738
      5          6           0       -1.249986   -0.554494   -0.139359
      6          6           0       -1.389303    0.752787    0.309155
      7          8           0       -2.765917    2.564465    0.951493
      8          1           0       -3.686789    2.851627    1.067202
      9          1           0       -4.818522    0.850739    0.393840
     10          8           0       -4.795023   -1.574143   -0.428883
     11          1           0       -4.597468   -2.474575   -0.735933
     12          1           0       -2.204094   -2.378166   -0.740850
     13          8           0       -0.026107   -1.180964   -0.356760
     14          6           0        1.229794   -0.589562   -0.210648
     15          6           0        2.232457   -1.427369    0.281121
     16          6           0        3.529507   -0.928721    0.385195
     17          6           0        3.833527    0.384928    0.018184
     18          6           0        2.809451    1.192682   -0.471765
     19          6           0        1.496736    0.724821   -0.597226
     20          1           0        2.006312   -2.441313    0.565682
     21          8           0        4.494420   -1.801290    0.880793
     22          1           0        5.370063   -1.383153    0.930914
     23          1           0        4.831900    0.790944    0.095776
     24          8           0        3.165039    2.490021   -0.836324
     25          1           0        2.406872    2.997242   -1.170651
     26          1           0        0.724961    1.364448   -1.000833
     27          1           0       -0.554858    1.398273    0.529512
 ---------------------------------------------------------------------
 Rotational constants (GHZ):      0.9116306      0.2275039      0.1913084
 Leave Link  202 at Mon Oct 10 16:35:46 2016, MaxMem=  2097152000 cpu:         0.1
 (Enter /share/apps/g09/l301.exe)
 Standard basis: 6-311G (5D, 7F)
 Ernie: Thresh=  0.10000D-02 Tol=  0.10000D-05 Strict=F.
 There are   251 symmetry adapted cartesian basis functions of A   symmetry.
 There are   251 symmetry adapted basis functions of A   symmetry.
   251 basis functions,   492 primitive gaussians,   251 cartesian basis functions
    61 alpha electrons       61 beta electrons
       nuclear repulsion energy      1121.7407371122 Hartrees.
 IExCor=  402 DFT=T Ex+Corr=B3LYP ExCW=0 ScaHFX=  0.200000
 ScaDFX=  0.800000  0.720000  1.000000  0.810000 ScalE2=  1.000000  1.000000
 IRadAn=      0 IRanWt=     -1 IRanGd=            0 ICorTp=0 IEmpDi=  4
 NAtoms=   27 NActive=   27 NUniq=   27 SFac= 1.00D+00 NAtFMM=   60 NAOKFM=F Big=F
 Integral buffers will be    131072 words long.
 Raffenetti 2 integral format.
 Two-electron integral symmetry is turned on.
 Leave Link  301 at Mon Oct 10 16:35:46 2016, MaxMem=  2097152000 cpu:         0.5
 (Enter /share/apps/g09/l302.exe)
 NPDir=0 NMtPBC=     1 NCelOv=     1 NCel=       1 NClECP=     1 NCelD=      1
         NCelK=      1 NCelE2=     1 NClLst=     1 CellRange=     0.0.
 One-electron integrals computed using PRISM.
 NBasis=   251 RedAO= T EigKep=  2.77D-04  NBF=   251
 NBsUse=   251 1.00D-06 EigRej= -1.00D+00 NBFU=   251
 Precomputing XC quadrature grid using
 IXCGrd= 4 IRadAn=           0 IRanWt=          -1 IRanGd=           0 AccXCQ= 0.00D+00.
 Generated NRdTot=       0 NPtTot=           0 NUsed=           0 NTot=          32
 NSgBfM=   246   246   246   246   246 MxSgAt=    27 MxSgA2=    27.
 Leave Link  302 at Mon Oct 10 16:35:47 2016, MaxMem=  2097152000 cpu:         2.5
 (Enter /share/apps/g09/l303.exe)
 DipDrv:  MaxL=1.
 Leave Link  303 at Mon Oct 10 16:35:47 2016, MaxMem=  2097152000 cpu:         0.3
 (Enter /share/apps/g09/l401.exe)
 Initial guess from the checkpoint file:  "C6H2OH2.chk"
 B after Tr=     0.000000    0.000000    0.000000
         Rot=    0.999907    0.009212   -0.010010   -0.001314 Ang=   1.57 deg.
 Guess basis will be translated and rotated to current coordinates.
 JPrj=2 DoOrth=T DoCkMO=T.
 Generating alternative initial guess.
 ExpMin= 1.03D-01 ExpMax= 8.59D+03 ExpMxC= 1.30D+03 IAcc=1 IRadAn=         1 AccDes= 0.00D+00
 Harris functional with IExCor=  402 and IRadAn=       1 diagonalized for initial guess.
 HarFok:  IExCor=  402 AccDes= 0.00D+00 IRadAn=         1 IDoV= 1 UseB2=F ITyADJ=14
 ICtDFT=  3500011 ScaDFX=  1.000000  1.000000  1.000000  1.000000
 FoFCou: FMM=F IPFlag=           0 FMFlag=      100000 FMFlg1=           0
         NFxFlg=           0 DoJE=T BraDBF=F KetDBF=T FulRan=T
         wScrn=  0.000000 ICntrl=     500 IOpCl=  0 I1Cent=   200000004 NGrid=           0
         NMat0=    1 NMatS0=      1 NMatT0=    0 NMatD0=    1 NMtDS0=    0 NMtDT0=    0
 Petite list used in FoFCou.
 Harris En= -839.458485005151    
 Leave Link  401 at Mon Oct 10 16:35:47 2016, MaxMem=  2097152000 cpu:         5.4
 (Enter /share/apps/g09/l502.exe)
 Closed shell SCF:
 Using DIIS extrapolation, IDIIS=  1040.
 Integral symmetry usage will be decided dynamically.
 Keep R1 ints in memory in canonical form, NReq=508330599.
 IVT=      211470 IEndB=      211470 NGot=  2097152000 MDV=  1596822780
 LenX=  1596822780 LenY=  1596759338
 Requested convergence on RMS density matrix=1.00D-08 within 128 cycles.
 Requested convergence on MAX density matrix=1.00D-06.
 Requested convergence on             energy=1.00D-06.
 No special actions if energy rises.
 FoFCou: FMM=F IPFlag=           0 FMFlag=           0 FMFlg1=           0
         NFxFlg=           0 DoJE=F BraDBF=F KetDBF=F FulRan=T
         wScrn=  0.000000 ICntrl=     600 IOpCl=  0 I1Cent=           0 NGrid=           0
         NMat0=    1 NMatS0=  31626 NMatT0=    0 NMatD0=    1 NMtDS0=    0 NMtDT0=    0
 Symmetry not used in FoFCou.
 Integral accuracy reduced to 1.0D-05 until final iterations.

 Cycle   1  Pass 0  IDiag  1:
 E= -839.289925855791    
 DIIS: error= 1.03D-02 at cycle   1 NSaved=   1.
 NSaved= 1 IEnMin= 1 EnMin= -839.289925855791     IErMin= 1 ErrMin= 1.03D-02
 ErrMax= 1.03D-02  0.00D+00 EMaxC= 1.00D-01 BMatC= 4.15D-02 BMatP= 4.15D-02
 IDIUse=3 WtCom= 8.97D-01 WtEn= 1.03D-01
 Coeff-Com:  0.100D+01
 Coeff-En:   0.100D+01
 Coeff:      0.100D+01
 Recover alternate guess density for next cycle.
 RMSDP=4.19D-03 MaxDP=1.83D-01              OVMax= 0.00D+00

 Cycle   2  Pass 0  IDiag  1:
 E= -838.949938430838     Delta-E=        0.339987424953 Rises=F Damp=F
 Switch densities from cycles 1 and 2 for lowest energy.
 DIIS: error= 4.77D-02 at cycle   2 NSaved=   2.
 NSaved= 2 IEnMin= 1 EnMin= -839.289925855791     IErMin= 1 ErrMin= 1.03D-02
 ErrMax= 4.77D-02  0.00D+00 EMaxC= 1.00D+00 BMatC= 5.28D-01 BMatP= 4.15D-02
 IDIUse=1 WtCom= 1.00D+00 WtEn= 0.00D+00
 Coeff-Com:  0.931D+00 0.689D-01
 Coeff:      0.931D+00 0.689D-01
 Gap=     0.205 Goal=   None    Shift=    0.000
 RMSDP=1.44D-03 MaxDP=3.58D-02 DE= 3.40D-01 OVMax= 9.82D-02

 Cycle   3  Pass 0  IDiag  1:
 E= -839.351665385647     Delta-E=       -0.401726954808 Rises=F Damp=F
 DIIS: error= 5.21D-03 at cycle   3 NSaved=   3.
 NSaved= 3 IEnMin= 3 EnMin= -839.351665385647     IErMin= 3 ErrMin= 5.21D-03
 ErrMax= 5.21D-03  0.00D+00 EMaxC= 1.00D+00 BMatC= 5.84D-03 BMatP= 4.15D-02
 IDIUse=1 WtCom= 1.00D+00 WtEn= 0.00D+00
 Coeff-Com:  0.274D-01 0.746D-01 0.898D+00
 Coeff:      0.274D-01 0.746D-01 0.898D+00
 Gap=     0.210 Goal=   None    Shift=    0.000
 RMSDP=6.58D-04 MaxDP=4.01D-02 DE=-4.02D-01 OVMax= 2.14D-02

 Cycle   4  Pass 0  IDiag  1:
 E= -839.352425810444     Delta-E=       -0.000760424798 Rises=F Damp=F
 DIIS: error= 5.64D-03 at cycle   4 NSaved=   4.
 NSaved= 4 IEnMin= 4 EnMin= -839.352425810444     IErMin= 3 ErrMin= 5.21D-03
 ErrMax= 5.64D-03  0.00D+00 EMaxC= 1.00D+00 BMatC= 4.95D-03 BMatP= 5.84D-03
 IDIUse=1 WtCom= 1.00D+00 WtEn= 0.00D+00
 Coeff-Com: -0.299D-01 0.398D-01 0.577D+00 0.413D+00
 Coeff:     -0.299D-01 0.398D-01 0.577D+00 0.413D+00
 Gap=     0.209 Goal=   None    Shift=    0.000
 RMSDP=3.44D-04 MaxDP=1.89D-02 DE=-7.60D-04 OVMax= 1.35D-02

 Cycle   5  Pass 0  IDiag  1:
 E= -839.356225886450     Delta-E=       -0.003800076006 Rises=F Damp=F
 DIIS: error= 5.50D-04 at cycle   5 NSaved=   5.
 NSaved= 5 IEnMin= 5 EnMin= -839.356225886450     IErMin= 5 ErrMin= 5.50D-04
 ErrMax= 5.50D-04  0.00D+00 EMaxC= 1.00D+00 BMatC= 6.25D-05 BMatP= 4.95D-03
 IDIUse=1 WtCom= 1.00D+00 WtEn= 0.00D+00
 Coeff-Com: -0.897D-02 0.589D-02 0.147D+00 0.144D+00 0.712D+00
 Coeff:     -0.897D-02 0.589D-02 0.147D+00 0.144D+00 0.712D+00
 Gap=     0.208 Goal=   None    Shift=    0.000
 RMSDP=3.78D-05 MaxDP=1.21D-03 DE=-3.80D-03 OVMax= 3.59D-03

 Cycle   6  Pass 0  IDiag  1:
 E= -839.356266404653     Delta-E=       -0.000040518203 Rises=F Damp=F
 DIIS: error= 3.14D-04 at cycle   6 NSaved=   6.
 NSaved= 6 IEnMin= 6 EnMin= -839.356266404653     IErMin= 6 ErrMin= 3.14D-04
 ErrMax= 3.14D-04  0.00D+00 EMaxC= 1.00D+00 BMatC= 1.28D-05 BMatP= 6.25D-05
 IDIUse=1 WtCom= 1.00D+00 WtEn= 0.00D+00
 Coeff-Com: -0.300D-02 0.687D-03 0.422D-01 0.524D-01 0.401D+00 0.506D+00
 Coeff:     -0.300D-02 0.687D-03 0.422D-01 0.524D-01 0.401D+00 0.506D+00
 Gap=     0.208 Goal=   None    Shift=    0.000
 RMSDP=1.80D-05 MaxDP=6.16D-04 DE=-4.05D-05 OVMax= 1.35D-03

 Cycle   7  Pass 0  IDiag  1:
 E= -839.356278517569     Delta-E=       -0.000012112916 Rises=F Damp=F
 DIIS: error= 6.96D-05 at cycle   7 NSaved=   7.
 NSaved= 7 IEnMin= 7 EnMin= -839.356278517569     IErMin= 7 ErrMin= 6.96D-05
 ErrMax= 6.96D-05  0.00D+00 EMaxC= 1.00D+00 BMatC= 8.60D-07 BMatP= 1.28D-05
 IDIUse=1 WtCom= 1.00D+00 WtEn= 0.00D+00
 Coeff-Com: -0.110D-02 0.263D-04 0.133D-01 0.193D-01 0.177D+00 0.283D+00
 Coeff-Com:  0.509D+00
 Coeff:     -0.110D-02 0.263D-04 0.133D-01 0.193D-01 0.177D+00 0.283D+00
 Coeff:      0.509D+00
 Gap=     0.208 Goal=   None    Shift=    0.000
 RMSDP=6.28D-06 MaxDP=1.81D-04 DE=-1.21D-05 OVMax= 4.27D-04

 Initial convergence to 1.0D-05 achieved.  Increase integral accuracy.
 Cycle   8  Pass 1  IDiag  1:
 E= -839.356234072946     Delta-E=        0.000044444623 Rises=F Damp=F
 DIIS: error= 3.21D-05 at cycle   1 NSaved=   1.
 NSaved= 1 IEnMin= 1 EnMin= -839.356234072946     IErMin= 1 ErrMin= 3.21D-05
 ErrMax= 3.21D-05  0.00D+00 EMaxC= 1.00D+00 BMatC= 2.74D-07 BMatP= 2.74D-07
 IDIUse=1 WtCom= 1.00D+00 WtEn= 0.00D+00
 Coeff-Com:  0.100D+01
 Coeff:      0.100D+01
 Gap=     0.208 Goal=   None    Shift=    0.000
 RMSDP=6.28D-06 MaxDP=1.81D-04 DE= 4.44D-05 OVMax= 4.28D-04

 Cycle   9  Pass 1  IDiag  1:
 E= -839.356233931480     Delta-E=        0.000000141466 Rises=F Damp=F
 DIIS: error= 6.29D-05 at cycle   2 NSaved=   2.
 NSaved= 2 IEnMin= 1 EnMin= -839.356234072946     IErMin= 1 ErrMin= 3.21D-05
 ErrMax= 6.29D-05  0.00D+00 EMaxC= 1.00D+00 BMatC= 5.38D-07 BMatP= 2.74D-07
 IDIUse=1 WtCom= 1.00D+00 WtEn= 0.00D+00
 Coeff-Com:  0.599D+00 0.401D+00
 Coeff:      0.599D+00 0.401D+00
 Gap=     0.208 Goal=   None    Shift=    0.000
 RMSDP=4.57D-06 MaxDP=1.30D-04 DE= 1.41D-07 OVMax= 3.31D-04

 Cycle  10  Pass 1  IDiag  1:
 E= -839.356234442203     Delta-E=       -0.000000510722 Rises=F Damp=F
 DIIS: error= 1.55D-05 at cycle   3 NSaved=   3.
 NSaved= 3 IEnMin= 3 EnMin= -839.356234442203     IErMin= 3 ErrMin= 1.55D-05
 ErrMax= 1.55D-05  0.00D+00 EMaxC= 1.00D+00 BMatC= 3.32D-08 BMatP= 2.74D-07
 IDIUse=1 WtCom= 1.00D+00 WtEn= 0.00D+00
 Coeff-Com:  0.462D-01 0.197D+00 0.757D+00
 Coeff:      0.462D-01 0.197D+00 0.757D+00
 Gap=     0.208 Goal=   None    Shift=    0.000
 RMSDP=1.16D-06 MaxDP=1.97D-05 DE=-5.11D-07 OVMax= 6.40D-05

 Cycle  11  Pass 1  IDiag  1:
 E= -839.356234470136     Delta-E=       -0.000000027933 Rises=F Damp=F
 DIIS: error= 5.24D-06 at cycle   4 NSaved=   4.
 NSaved= 4 IEnMin= 4 EnMin= -839.356234470136     IErMin= 4 ErrMin= 5.24D-06
 ErrMax= 5.24D-06  0.00D+00 EMaxC= 1.00D+00 BMatC= 5.23D-09 BMatP= 3.32D-08
 IDIUse=1 WtCom= 1.00D+00 WtEn= 0.00D+00
 Coeff-Com: -0.177D-01 0.817D-01 0.425D+00 0.511D+00
 Coeff:     -0.177D-01 0.817D-01 0.425D+00 0.511D+00
 Gap=     0.208 Goal=   None    Shift=    0.000
 RMSDP=3.26D-07 MaxDP=9.22D-06 DE=-2.79D-08 OVMax= 2.47D-05

 Cycle  12  Pass 1  IDiag  1:
 E= -839.356234475312     Delta-E=       -0.000000005176 Rises=F Damp=F
 DIIS: error= 7.62D-07 at cycle   5 NSaved=   5.
 NSaved= 5 IEnMin= 5 EnMin= -839.356234475312     IErMin= 5 ErrMin= 7.62D-07
 ErrMax= 7.62D-07  0.00D+00 EMaxC= 1.00D+00 BMatC= 1.76D-10 BMatP= 5.23D-09
 IDIUse=1 WtCom= 1.00D+00 WtEn= 0.00D+00
 Coeff-Com: -0.108D-01 0.364D-01 0.198D+00 0.269D+00 0.507D+00
 Coeff:     -0.108D-01 0.364D-01 0.198D+00 0.269D+00 0.507D+00
 Gap=     0.208 Goal=   None    Shift=    0.000
 RMSDP=6.16D-08 MaxDP=1.95D-06 DE=-5.18D-09 OVMax= 4.62D-06

 Cycle  13  Pass 1  IDiag  1:
 E= -839.356234475479     Delta-E=       -0.000000000166 Rises=F Damp=F
 DIIS: error= 1.66D-07 at cycle   6 NSaved=   6.
 NSaved= 6 IEnMin= 6 EnMin= -839.356234475479     IErMin= 6 ErrMin= 1.66D-07
 ErrMax= 1.66D-07  0.00D+00 EMaxC= 1.00D+00 BMatC= 9.77D-12 BMatP= 1.76D-10
 IDIUse=1 WtCom= 1.00D+00 WtEn= 0.00D+00
 Coeff-Com: -0.285D-02 0.782D-02 0.444D-01 0.673D-01 0.220D+00 0.663D+00
 Coeff:     -0.285D-02 0.782D-02 0.444D-01 0.673D-01 0.220D+00 0.663D+00
 Gap=     0.208 Goal=   None    Shift=    0.000
 RMSDP=2.67D-08 MaxDP=9.20D-07 DE=-1.66D-10 OVMax= 1.50D-06

 Cycle  14  Pass 1  IDiag  1:
 E= -839.356234475464     Delta-E=        0.000000000014 Rises=F Damp=F
 DIIS: error= 1.34D-07 at cycle   7 NSaved=   7.
 NSaved= 7 IEnMin= 6 EnMin= -839.356234475479     IErMin= 7 ErrMin= 1.34D-07
 ErrMax= 1.34D-07  0.00D+00 EMaxC= 1.00D+00 BMatC= 3.99D-12 BMatP= 9.77D-12
 IDIUse=1 WtCom= 1.00D+00 WtEn= 0.00D+00
 Coeff-Com: -0.341D-03 0.156D-04 0.130D-02 0.711D-02 0.695D-01 0.429D+00
 Coeff-Com:  0.494D+00
 Coeff:     -0.341D-03 0.156D-04 0.130D-02 0.711D-02 0.695D-01 0.429D+00
 Coeff:      0.494D+00
 Gap=     0.208 Goal=   None    Shift=    0.000
 RMSDP=9.72D-09 MaxDP=3.93D-07 DE= 1.43D-11 OVMax= 6.08D-07

 SCF Done:  E(RB3LYP) =  -839.356234475     A.U. after   14 cycles
            NFock= 14  Conv=0.97D-08     -V/T= 2.0029
 KE= 8.369474751584D+02 PE=-4.207719952313D+03 EE= 1.409675505567D+03
 Leave Link  502 at Mon Oct 10 16:36:16 2016, MaxMem=  2097152000 cpu:       124.2
 (Enter /share/apps/g09/l701.exe)
 Compute integral first derivatives.
 ... and contract with generalized density number  0.
 Leave Link  701 at Mon Oct 10 16:36:16 2016, MaxMem=  2097152000 cpu:         1.4
 (Enter /share/apps/g09/l702.exe)
 L702 exits ... SP integral derivatives will be done elsewhere.
 Leave Link  702 at Mon Oct 10 16:36:16 2016, MaxMem=  2097152000 cpu:         0.2
 (Enter /share/apps/g09/l703.exe)
 Compute integral first derivatives, UseDBF=F ICtDFT=           0.
 Integral derivatives from FoFJK, PRISM(SPDF).
 Calling FoFJK, ICntrl=      2127 FMM=F ISym2X=0 I1Cent= 0 IOpClX= 0 NMat=1 NMatS=1 NMatT=0.
 FoFJK:  IHMeth= 1 ICntrl=    2127 DoSepK=F KAlg= 0 I1Cent=   0 FoldK=F
 IRaf=         0 NMat=   1 IRICut=       1 DoRegI=T DoRafI=F ISym2E= 0.
 FoFCou: FMM=F IPFlag=           0 FMFlag=      100000 FMFlg1=         800
         NFxFlg=           0 DoJE=F BraDBF=F KetDBF=F FulRan=T
         wScrn=  0.000000 ICntrl=    2127 IOpCl=  0 I1Cent=           0 NGrid=           0
         NMat0=    1 NMatS0=      1 NMatT0=    0 NMatD0=    1 NMtDS0=    0 NMtDT0=    0
 Symmetry not used in FoFCou.
 Leave Link  703 at Mon Oct 10 16:36:21 2016, MaxMem=  2097152000 cpu:        37.0
 (Enter /share/apps/g09/l716.exe)
 Dipole        =-3.28955953D-01 3.61094102D-01-2.84391686D-01
 ***** Axes restored to original set *****
 -------------------------------------------------------------------
 Center     Atomic                   Forces (Hartrees/Bohr)
 Number     Number              X              Y              Z
 -------------------------------------------------------------------
      1        6           0.000840810   -0.000136430   -0.000490122
      2        6          -0.000034117    0.000594375    0.000066165
      3        6          -0.000658161   -0.001154473   -0.000088536
      4        6           0.002605289   -0.000750155    0.000635562
      5        6          -0.003246932   -0.001256049    0.001441677
      6        6          -0.004175762   -0.004447512   -0.001376806
      7        8          -0.000424345    0.000215637    0.000364429
      8        1          -0.000099692   -0.000112731   -0.000179697
      9        1          -0.000065240    0.000049622    0.000093830
     10        8           0.000090178   -0.000124789    0.000011432
     11        1          -0.000000996    0.000002527   -0.000010395
     12        1          -0.000113928    0.000066958   -0.000062888
     13        8           0.000829206    0.007247400   -0.001888630
     14        6           0.004275623   -0.000579499   -0.002085542
     15        6          -0.003639945   -0.000399147    0.001473402
     16        6           0.001021778   -0.001557441    0.000429359
     17        6          -0.000113848    0.000936589   -0.000590789
     18        6          -0.001058043   -0.000298769    0.001481160
     19        6           0.004503872   -0.002854101    0.003003676
     20        1           0.000103214    0.000154875   -0.000291969
     21        8          -0.000351703   -0.000070053    0.000301233
     22        1          -0.000025652    0.000003534    0.000048161
     23        1           0.000085710   -0.000005642   -0.000112452
     24        8           0.000546804    0.000080963   -0.000358762
     25        1          -0.000092192    0.000126147   -0.000099200
     26        1           0.002836279    0.002445847    0.000720412
     27        1          -0.003638208    0.001822321   -0.002434711
 -------------------------------------------------------------------
 Cartesian Forces:  Max     0.007247400 RMS     0.001734098
 Leave Link  716 at Mon Oct 10 16:36:21 2016, MaxMem=  2097152000 cpu:         0.2
 (Enter /share/apps/g09/l103.exe)

 GradGradGradGradGradGradGradGradGradGradGradGradGradGradGradGradGradGrad
 Berny optimization.
 Using GEDIIS/GDIIS optimizer.
 FormGI is forming the generalized inverse of G from B-inverse, IUseBI=4.
 GSVD:  received Info=                   1 from GESDD.
 Internal  Forces:  Max     0.018947023 RMS     0.003126233
 Search for a local minimum.
 Step number   2 out of a maximum of  139
 All quantities printed in internal units (Hartrees-Bohrs-Radians)
 RMS Force = .31262D-02 SwitMx=.10000D-02 MixMth= 1
 Mixed Optimization -- RFO/linear search
 Update second derivatives using D2CorX and points    1    2
 DE= -3.28D-03 DEPred=-4.92D-03 R= 6.66D-01
 TightC=F SS=  1.41D+00  RLast= 2.42D-01 DXNew= 5.0454D-01 7.2600D-01
 Trust test= 6.66D-01 RLast= 2.42D-01 DXMaxT set to 5.05D-01
 ITU=  1  0
 Use linear search instead of GDIIS.
     Eigenvalues ---    0.01452   0.01770   0.01774   0.01789   0.01794
     Eigenvalues ---    0.01798   0.02036   0.02064   0.02074   0.02077
     Eigenvalues ---    0.02084   0.02086   0.02092   0.02109   0.02116
     Eigenvalues ---    0.02133   0.02141   0.02146   0.02156   0.02169
     Eigenvalues ---    0.02175   0.02176   0.02191   0.02233   0.15944
     Eigenvalues ---    0.15999   0.15999   0.16000   0.16000   0.16000
     Eigenvalues ---    0.16000   0.16000   0.16000   0.16017   0.23440
     Eigenvalues ---    0.23497   0.23500   0.23501   0.23505   0.23556
     Eigenvalues ---    0.24640   0.24988   0.24999   0.24999   0.25000
     Eigenvalues ---    0.25000   0.35001   0.35930   0.35933   0.35966
     Eigenvalues ---    0.36334   0.36855   0.38190   0.41915   0.42109
     Eigenvalues ---    0.42303   0.42470   0.45355   0.45715   0.45867
     Eigenvalues ---    0.46014   0.46333   0.46512   0.46531   0.46623
     Eigenvalues ---    0.46668   0.46872   0.46924   0.46940   0.47245
     Eigenvalues ---    0.53039   0.53062   0.53067   0.53077   0.54782
 RFO step:  Lambda=-7.60493438D-03 EMin= 1.45237664D-02
 Quartic linear search produced a step of -0.25364.
 Iteration  1 RMS(Cart)=  0.26745016 RMS(Int)=  0.01888763
 Iteration  2 RMS(Cart)=  0.11449275 RMS(Int)=  0.00212083
 Iteration  3 RMS(Cart)=  0.00447272 RMS(Int)=  0.00043781
 Iteration  4 RMS(Cart)=  0.00000641 RMS(Int)=  0.00043780
 Iteration  5 RMS(Cart)=  0.00000001 RMS(Int)=  0.00043780
 ITry= 1 IFail=0 DXMaxC= 1.31D+00 DCOld= 1.00D+10 DXMaxT= 5.05D-01 DXLimC= 3.00D+00 Rises=F
 Variable       Old X    -DE/DX   Delta X   Delta X   Delta X     New X
                                 (Linear)    (Quad)   (Total)
    R1        2.62878  -0.00088  -0.00081   0.00165   0.00081   2.62959
    R2        2.64776  -0.00019   0.00014  -0.00070  -0.00052   2.64724
    R3        2.63416  -0.00006   0.00005  -0.00028  -0.00023   2.63393
    R4        2.64548  -0.00164  -0.00062  -0.00039  -0.00109   2.64439
    R5        2.04186   0.00005   0.00000   0.00008   0.00008   2.04194
    R6        2.62728   0.00071  -0.00032   0.00213   0.00177   2.62905
    R7        2.63154  -0.00014  -0.00013   0.00027   0.00014   2.63168
    R8        2.65177  -0.00131   0.00065  -0.00441  -0.00373   2.64804
    R9        2.04147   0.00005  -0.00003   0.00021   0.00017   2.04165
   R10        2.62499   0.00471   0.00198  -0.00017   0.00190   2.62689
   R11        2.63046   0.01020   0.00243   0.00642   0.00885   2.63931
   R12        2.03662  -0.00378  -0.00316   0.00482   0.00166   2.03828
   R13        1.83591   0.00012  -0.00003   0.00025   0.00023   1.83614
   R14        1.83614   0.00000   0.00001  -0.00003  -0.00002   1.83611
   R15        2.63777   0.00800   0.00189   0.00523   0.00711   2.64488
   R16        2.63825  -0.00278   0.00047  -0.00584  -0.00510   2.63314
   R17        2.63771   0.00462   0.00216  -0.00071   0.00177   2.63948
   R18        2.63332   0.00093  -0.00078   0.00422   0.00337   2.63669
   R19        2.03547   0.00026   0.00004   0.00033   0.00037   2.03584
   R20        2.64075  -0.00142  -0.00052  -0.00048  -0.00133   2.63942
   R21        2.63076  -0.00049   0.00002  -0.00081  -0.00079   2.62997
   R22        2.63293  -0.00038  -0.00083   0.00239   0.00130   2.63423
   R23        2.04197   0.00008  -0.00001   0.00021   0.00019   2.04216
   R24        2.64417  -0.00066   0.00037  -0.00230  -0.00187   2.64230
   R25        2.63373  -0.00028   0.00003  -0.00054  -0.00051   2.63323
   R26        2.04200  -0.00258  -0.00330   0.00757   0.00427   2.04628
   R27        1.83615  -0.00002  -0.00005   0.00015   0.00010   1.83625
   R28        1.83592  -0.00003   0.00000  -0.00003  -0.00003   1.83589
    A1        2.13015   0.00022   0.00085  -0.00272  -0.00180   2.12836
    A2        2.13662  -0.00075  -0.00003  -0.00194  -0.00200   2.13462
    A3        2.01641   0.00053  -0.00082   0.00466   0.00380   2.02021
    A4        2.06501  -0.00050  -0.00100   0.00157   0.00050   2.06551
    A5        2.13762   0.00032   0.00046  -0.00032   0.00014   2.13777
    A6        2.08055   0.00017   0.00054  -0.00128  -0.00074   2.07981
    A7        2.11767   0.00068  -0.00012   0.00165   0.00148   2.11915
    A8        2.02840  -0.00040  -0.00002  -0.00069  -0.00068   2.02771
    A9        2.13712  -0.00029   0.00013  -0.00096  -0.00080   2.13632
   A10        2.07128   0.00192   0.00298  -0.00573  -0.00271   2.06857
   A11        2.13804  -0.00108  -0.00144   0.00214   0.00067   2.13871
   A12        2.07387  -0.00084  -0.00154   0.00360   0.00203   2.07589
   A13        2.12274  -0.00367  -0.00431   0.00672   0.00222   2.12496
   A14        1.99256  -0.00843  -0.01074   0.01767   0.00648   1.99904
   A15        2.16779   0.01209   0.01507  -0.02505  -0.01043   2.15736
   A16        2.05950   0.00134   0.00161  -0.00160  -0.00010   2.05941
   A17        2.06801  -0.00167  -0.00638   0.01854   0.01175   2.07976
   A18        2.15559   0.00031   0.00479  -0.01756  -0.01315   2.14244
   A19        1.95202   0.00015   0.00025  -0.00035  -0.00010   1.95192
   A20        1.95266   0.00000   0.00005  -0.00019  -0.00014   1.95252
   A21        2.19451   0.01895   0.03174  -0.06997  -0.03824   2.15627
   A22        2.01396  -0.00560  -0.01458   0.03833   0.02096   2.03492
   A23        2.14367   0.00770   0.01861  -0.05289  -0.03659   2.10708
   A24        2.12387  -0.00220  -0.00360   0.00695   0.00215   2.12602
   A25        2.07151   0.00088   0.00251  -0.00659  -0.00352   2.06798
   A26        2.10270  -0.00023  -0.00126   0.00420   0.00266   2.10537
   A27        2.10894  -0.00064  -0.00124   0.00235   0.00083   2.10977
   A28        2.11680   0.00089   0.00032   0.00074   0.00102   2.11782
   A29        2.03470  -0.00057  -0.00018  -0.00065  -0.00082   2.03388
   A30        2.13165  -0.00031  -0.00013  -0.00014  -0.00025   2.13140
   A31        2.06853  -0.00020  -0.00125   0.00350   0.00195   2.07048
   A32        2.13574   0.00000   0.00063  -0.00223  -0.00152   2.13422
   A33        2.07889   0.00019   0.00062  -0.00138  -0.00068   2.07821
   A34        2.12615  -0.00046   0.00113  -0.00558  -0.00431   2.12183
   A35        2.03098  -0.00040  -0.00046   0.00062   0.00007   2.03105
   A36        2.12605   0.00087  -0.00066   0.00491   0.00416   2.13020
   A37        2.05946   0.00110   0.00092   0.00071   0.00193   2.06139
   A38        2.12263  -0.00015   0.00527  -0.02193  -0.01747   2.10516
   A39        2.10090  -0.00096  -0.00614   0.02011   0.01316   2.11407
   A40        1.95332  -0.00007  -0.00034   0.00105   0.00071   1.95403
   A41        1.95724  -0.00033   0.00010  -0.00179  -0.00169   1.95554
    D1        0.00449   0.00041  -0.00114   0.01680   0.01572   0.02021
    D2       -3.13988   0.00006  -0.00044   0.00396   0.00353  -3.13635
    D3       -3.13868   0.00054  -0.00074   0.01744   0.01677  -3.12191
    D4        0.00014   0.00019  -0.00003   0.00459   0.00458   0.00472
    D5       -0.00254   0.00006   0.00064  -0.00206  -0.00148  -0.00402
    D6       -3.13048   0.00121  -0.00282   0.04614   0.04352  -3.08695
    D7        3.14053  -0.00006   0.00027  -0.00265  -0.00246   3.13807
    D8        0.01260   0.00109  -0.00319   0.04555   0.04254   0.05514
    D9        0.00431   0.00010  -0.00109   0.00981   0.00870   0.01302
   D10       -3.13876   0.00022  -0.00072   0.01040   0.00969  -3.12907
   D11       -0.00265  -0.00027   0.00067  -0.01032  -0.00967  -0.01232
   D12        3.13821  -0.00031   0.00086  -0.01295  -0.01213   3.12608
   D13       -3.14156   0.00007  -0.00001   0.00209   0.00210  -3.13946
   D14       -0.00070   0.00003   0.00018  -0.00054  -0.00036  -0.00106
   D15       -0.00102  -0.00034   0.00026  -0.01043  -0.01022  -0.01124
   D16        3.13980  -0.00008   0.00045  -0.00537  -0.00494   3.13486
   D17        3.14135  -0.00030   0.00006  -0.00763  -0.00760   3.13375
   D18       -0.00101  -0.00003   0.00026  -0.00257  -0.00232  -0.00333
   D19       -3.13975   0.00002  -0.00047   0.00365   0.00319  -3.13656
   D20        0.00110  -0.00002  -0.00028   0.00099   0.00070   0.00180
   D21        0.00307   0.00084  -0.00078   0.02595   0.02524   0.02831
   D22        3.13119  -0.00033   0.00264  -0.02642  -0.02384   3.10735
   D23       -3.13779   0.00058  -0.00096   0.02108   0.02016  -3.11763
   D24       -0.00966  -0.00059   0.00245  -0.03129  -0.02892  -0.03858
   D25       -0.00133  -0.00069   0.00034  -0.01974  -0.01945  -0.02077
   D26        3.12587  -0.00192   0.00399  -0.07024  -0.06597   3.05990
   D27       -3.12806   0.00077  -0.00343   0.03766   0.03402  -3.09404
   D28       -0.00087  -0.00046   0.00022  -0.01283  -0.01250  -0.01336
   D29        3.11038  -0.00736   0.00792  -0.26254  -0.25468   2.85570
   D30       -0.04508  -0.00871   0.01143  -0.31616  -0.30467  -0.34976
   D31        2.51987  -0.00769  -0.02133  -0.10061  -0.12229   2.39757
   D32       -0.68330  -0.00967  -0.00571  -0.23833  -0.24368  -0.92699
   D33        3.08121  -0.00052   0.01531  -0.10981  -0.09570   2.98551
   D34       -0.05138  -0.00088   0.01303  -0.10446  -0.09246  -0.14383
   D35        0.00043   0.00105  -0.00011   0.02853   0.02859   0.02902
   D36       -3.13215   0.00069  -0.00239   0.03388   0.03184  -3.10032
   D37       -3.08247   0.00129  -0.01500   0.11309   0.09662  -2.98585
   D38        0.03825  -0.00001  -0.00970   0.05186   0.04141   0.07967
   D39       -0.00626  -0.00089   0.00159  -0.03225  -0.03065  -0.03691
   D40        3.11446  -0.00220   0.00688  -0.09348  -0.08586   3.02861
   D41        0.00856  -0.00044  -0.00217  -0.00004  -0.00246   0.00610
   D42        3.14156  -0.00029   0.00001  -0.00761  -0.00767   3.13389
   D43        3.14112  -0.00008   0.00012  -0.00540  -0.00571   3.13541
   D44       -0.00907   0.00007   0.00230  -0.01297  -0.01091  -0.01999
   D45       -0.01131  -0.00029   0.00287  -0.02324  -0.02032  -0.03162
   D46        3.13675   0.00013   0.00123  -0.00300  -0.00165   3.13509
   D47        3.13937  -0.00045   0.00056  -0.01524  -0.01482   3.12455
   D48        0.00423  -0.00002  -0.00107   0.00499   0.00385   0.00808
   D49       -3.13410  -0.00011  -0.00190   0.00778   0.00578  -3.12832
   D50       -0.00118   0.00005   0.00030   0.00015   0.00054  -0.00064
   D51        0.00521   0.00044  -0.00132   0.01923   0.01808   0.02330
   D52       -3.13103   0.00061  -0.00268   0.03059   0.02794  -3.10310
   D53        3.14056   0.00003   0.00026  -0.00034   0.00002   3.14059
   D54        0.00432   0.00020  -0.00109   0.01102   0.00988   0.01419
   D55        0.00337   0.00013  -0.00086   0.00786   0.00675   0.01012
   D56       -3.11762   0.00141  -0.00608   0.06882   0.06264  -3.05499
   D57        3.13933  -0.00005   0.00057  -0.00414  -0.00368   3.13565
   D58        0.01833   0.00123  -0.00465   0.05682   0.05221   0.07054
   D59        3.13915  -0.00005   0.00062  -0.00441  -0.00374   3.13541
   D60        0.00291   0.00012  -0.00074   0.00699   0.00619   0.00910
         Item               Value     Threshold  Converged?
 Maximum Force            0.018947     0.000450     NO 
 RMS     Force            0.003126     0.000300     NO 
 Maximum Displacement     1.309756     0.001800     NO 
 RMS     Displacement     0.372062     0.001200     NO 
 Predicted change in Energy=-4.587645D-03
 Lowest energy point so far.  Saving SCF results.
 GradGradGradGradGradGradGradGradGradGradGradGradGradGradGradGradGradGrad

 Leave Link  103 at Mon Oct 10 16:36:21 2016, MaxMem=  2097152000 cpu:         0.3
 (Enter /share/apps/g09/l202.exe)
                          Input orientation:                          
 ---------------------------------------------------------------------
 Center     Atomic      Atomic             Coordinates (Angstroms)
 Number     Number       Type             X           Y           Z
 ---------------------------------------------------------------------
      1          6           0       -2.751532   -1.252430   -0.349397
      2          6           0       -3.823674   -0.451005    0.030813
      3          6           0       -3.577591    0.896862    0.315206
      4          6           0       -2.295706    1.432002    0.238203
      5          6           0       -1.237861    0.585840   -0.120359
      6          6           0       -1.445002   -0.753480   -0.429645
      7          8           0       -2.906379   -2.599165   -0.673516
      8          1           0       -3.833792   -2.881905   -0.609849
      9          1           0       -4.833993   -0.827870    0.100195
     10          8           0       -4.685279    1.661591    0.672440
     11          1           0       -4.444585    2.585765    0.851418
     12          1           0       -2.086138    2.470936    0.447843
     13          8           0        0.004132    1.217765   -0.214109
     14          6           0        1.222845    0.529698   -0.228824
     15          6           0        2.176610    0.969835   -1.144343
     16          6           0        3.466245    0.442909   -1.067005
     17          6           0        3.805156   -0.509962   -0.103672
     18          6           0        2.834574   -0.904725    0.815730
     19          6           0        1.534888   -0.390729    0.774351
     20          1           0        1.924799    1.708716   -1.886815
     21          8           0        4.383504    0.903718   -2.006782
     22          1           0        5.254227    0.485835   -1.899904
     23          1           0        4.797361   -0.932440   -0.033805
     24          8           0        3.236619   -1.821729    1.784826
     25          1           0        2.514707   -2.048342    2.394187
     26          1           0        0.809418   -0.640891    1.538328
     27          1           0       -0.655708   -1.400724   -0.778197
 ---------------------------------------------------------------------
                    Distance matrix (angstroms):
                    1          2          3          4          5
     1  C    0.000000
     2  C    1.391521   0.000000
     3  C    2.396566   1.399350   0.000000
     4  C    2.785539   2.433806   1.391235   0.000000
     5  C    2.392257   2.790041   2.400164   1.401282   0.000000
     6  C    1.400861   2.441637   2.797565   2.438453   1.390088
     7  O    1.393816   2.439693   3.694632   4.177853   3.637883
     8  H    1.973400   2.513926   3.898775   4.657756   4.359325
     9  H    2.172333   1.080549   2.144639   3.401318   3.870321
    10  O    3.643494   2.370044   1.392623   2.439535   3.697358
    11  H    4.363500   3.206383   1.972713   2.514932   3.902195
    12  H    3.865462   3.425008   2.172495   1.080394   2.143831
    13  O    3.703222   4.182927   3.634817   2.353665   1.396662
    14  C    4.357315   5.147479   4.845098   3.662304   2.463736
    15  C    5.464155   6.277195   5.936872   4.703897   3.585333
    16  C    6.484588   7.426116   7.192511   5.990155   4.800540
    17  C    6.603166   7.630243   7.527255   6.411601   5.160725
    18  C    5.716904   6.719689   6.679229   5.666886   4.436527
    19  C    4.514281   5.410237   5.292083   4.275892   3.072838
    20  H    5.744572   6.433244   5.981998   4.733385   3.792576
    21  O    7.635748   8.564160   8.292811   7.066179   5.937962
    22  H    8.337734   9.328109   9.114640   7.903684   6.732309
    23  H    7.562260   8.634708   8.579509   7.481722   6.223871
    24  O    6.382551   7.402917   7.482244   6.601926   5.426518
    25  H    5.991161   6.950690   7.079017   6.316735   5.229113
    26  H    4.076500   4.875879   4.806929   3.953354   2.906452
    27  H    2.144373   3.404771   3.874511   3.427390   2.172117
                    6          7          8          9         10
     6  C    0.000000
     7  O    2.366780   0.000000
     8  H    3.204525   0.971643   0.000000
     9  H    3.430965   2.729801   2.392410   0.000000
    10  O    4.188861   4.809379   4.797150   2.558710   0.000000
    11  H    4.667888   5.619164   5.692432   3.516941   0.971630
    12  H    3.402631   5.257010   5.729390   4.307399   2.731486
    13  O    2.456064   4.821937   5.629703   5.262211   4.793071
    14  C    2.967202   5.199810   6.111775   6.215830   6.082713
    15  C    4.073903   6.228660   7.158667   7.343649   7.131953
    16  C    5.094892   7.072438   8.034545   8.477688   8.423669
    17  C    5.265902   7.052247   8.014727   8.647400   8.798039
    18  C    4.459664   6.168267   7.099902   7.702260   7.946993
    19  C    3.234338   5.167045   6.078214   6.419363   6.550792
    20  H    4.420555   6.585606   7.474343   7.487572   7.088380
    21  O    6.261402   8.196961   9.154579   9.612492   9.486592
    22  H    6.969737   8.810036   9.777423  10.368143  10.334076
    23  H    6.257460   7.907895   8.867302   9.632854   9.856381
    24  O    5.287969   6.662152   7.539838   8.304247   8.725101
    25  H    5.032891   6.253189   7.072659   7.794572   8.280569
    26  H    2.994663   4.747024   5.585356   5.826772   6.020206
    27  H    1.078609   2.552006   3.510335   4.307876   5.264937
                   11         12         13         14         15
    11  H    0.000000
    12  H    2.395482   0.000000
    13  O    4.774710   2.525440   0.000000
    14  C    6.124876   3.895594   1.399612   0.000000
    15  C    7.101727   4.791595   2.376229   1.393400   0.000000
    16  C    8.417447   6.102181   3.648844   2.396439   1.395274
    17  C    8.863067   6.625501   4.176724   2.786554   2.434123
    18  C    8.072853   5.978614   3.684689   2.397150   2.790838
    19  C    6.679787   4.626831   2.430539   1.396752   2.438099
    20  H    6.988289   4.703108   2.593827   2.152151   1.077320
    21  O    9.430470   7.094901   4.742489   3.645654   2.370349
    22  H   10.297885   7.958234   5.562474   4.364226   3.205753
    23  H    9.928492   7.693992   5.256513   3.866916   3.423489
    24  O    8.904951   6.967513   4.866543   3.693140   4.182879
    25  H    8.502167   6.736461   4.875823   3.898125   4.663142
    26  H    6.203846   4.388265   2.678456   2.159636   3.414729
    27  H    5.736143   4.305700   2.758635   2.749055   3.711555
                   16         17         18         19         20
    16  C    0.000000
    17  C    1.396722   0.000000
    18  C    2.399962   1.393976   0.000000
    19  C    2.795655   2.437060   1.398244   0.000000
    20  H    2.156482   3.411433   3.868011   3.411965   0.000000
    21  O    1.391722   2.440247   3.692726   4.186277   2.589912
    22  H    1.972927   2.513536   3.893975   4.664063   3.546928
    23  H    2.175075   1.080666   2.138928   3.404453   4.319833
    24  O    3.648870   2.368627   1.393444   2.442276   5.259835
    25  H    4.369394   3.204867   1.975272   2.516266   5.726295
    26  H    3.875708   3.418736   2.166336   1.082843   4.300736
    27  H    4.524698   4.598669   3.868939   2.868660   4.190068
                   21         22         23         24         25
    21  O    0.000000
    22  H    0.971703   0.000000
    23  H    2.726791   2.388002   0.000000
    24  O    4.808295   4.792998   2.556203   0.000000
    25  H    5.619216   5.689133   3.514383   0.971509   0.000000
    26  H    5.265712   5.731254   4.296544   2.710432   2.370954
    27  H    5.675697   6.304337   5.523529   4.679374   4.531552
                   26         27
    26  H    0.000000
    27  H    2.844333   0.000000
 Stoichiometry    C12H10O5
 Framework group  C1[X(C12H10O5)]
 Deg. of freedom    75
 Full point group                 C1      NOp   1
 RotChk:  IX=0 Diff= 1.27D-02
 Largest Abelian subgroup         C1      NOp   1
 Largest concise Abelian subgroup C1      NOp   1
                         Standard orientation:                         
 ---------------------------------------------------------------------
 Center     Atomic      Atomic             Coordinates (Angstroms)
 Number     Number       Type             X           Y           Z
 ---------------------------------------------------------------------
      1          6           0       -2.681592    1.130297    0.799479
      2          6           0       -3.800826    0.494706    0.270642
      3          6           0       -3.617356   -0.708724   -0.419486
      4          6           0       -2.351666   -1.259640   -0.592849
      5          6           0       -1.246517   -0.574685   -0.070284
      6          6           0       -1.389916    0.612588    0.638350
      7          8           0       -2.771678    2.319477    1.520909
      8          1           0       -3.691329    2.620851    1.607557
      9          1           0       -4.800400    0.888693    0.385587
     10          8           0       -4.769442   -1.315735   -0.913080
     11          1           0       -4.570881   -2.146663   -1.375894
     12          1           0       -2.189828   -2.190386   -1.117035
     13          8           0       -0.022829   -1.222396   -0.253926
     14          6           0        1.216749   -0.587133   -0.116801
     15          6           0        2.208983   -1.294832    0.558622
     16          6           0        3.508386   -0.786570    0.555172
     17          6           0        3.819902    0.406947   -0.100044
     18          6           0        2.809146    1.072767   -0.791583
     19          6           0        1.497971    0.587773   -0.817819
     20          1           0        1.978114   -2.219108    1.061646
     21          8           0        4.464981   -1.520775    1.249980
     22          1           0        5.341058   -1.101950    1.214178
     23          1           0        4.819563    0.817389   -0.107463
     24          8           0        3.182105    2.232950   -1.467276
     25          1           0        2.432590    2.641902   -1.930758
     26          1           0        0.736337    1.065671   -1.421205
     27          1           0       -0.559898    1.114481    1.110124
 ---------------------------------------------------------------------
 Rotational constants (GHZ):      0.9012318      0.2189278      0.1997349
 Leave Link  202 at Mon Oct 10 16:36:21 2016, MaxMem=  2097152000 cpu:         0.1
 (Enter /share/apps/g09/l301.exe)
 Standard basis: 6-311G (5D, 7F)
 Ernie: Thresh=  0.10000D-02 Tol=  0.10000D-05 Strict=F.
 There are   251 symmetry adapted cartesian basis functions of A   symmetry.
 There are   251 symmetry adapted basis functions of A   symmetry.
   251 basis functions,   492 primitive gaussians,   251 cartesian basis functions
    61 alpha electrons       61 beta electrons
       nuclear repulsion energy      1120.5547055828 Hartrees.
 IExCor=  402 DFT=T Ex+Corr=B3LYP ExCW=0 ScaHFX=  0.200000
 ScaDFX=  0.800000  0.720000  1.000000  0.810000 ScalE2=  1.000000  1.000000
 IRadAn=      0 IRanWt=     -1 IRanGd=            0 ICorTp=0 IEmpDi=  4
 NAtoms=   27 NActive=   27 NUniq=   27 SFac= 1.00D+00 NAtFMM=   60 NAOKFM=F Big=F
 Integral buffers will be    131072 words long.
 Raffenetti 2 integral format.
 Two-electron integral symmetry is turned on.
 Leave Link  301 at Mon Oct 10 16:36:21 2016, MaxMem=  2097152000 cpu:         0.5
 (Enter /share/apps/g09/l302.exe)
 NPDir=0 NMtPBC=     1 NCelOv=     1 NCel=       1 NClECP=     1 NCelD=      1
         NCelK=      1 NCelE2=     1 NClLst=     1 CellRange=     0.0.
 One-electron integrals computed using PRISM.
 NBasis=   251 RedAO= T EigKep=  2.79D-04  NBF=   251
 NBsUse=   251 1.00D-06 EigRej= -1.00D+00 NBFU=   251
 Precomputing XC quadrature grid using
 IXCGrd= 4 IRadAn=           0 IRanWt=          -1 IRanGd=           0 AccXCQ= 0.00D+00.
 Generated NRdTot=       0 NPtTot=           0 NUsed=           0 NTot=          32
 NSgBfM=   245   245   247   247   247 MxSgAt=    27 MxSgA2=    27.
 Leave Link  302 at Mon Oct 10 16:36:22 2016, MaxMem=  2097152000 cpu:         2.5
 (Enter /share/apps/g09/l303.exe)
 DipDrv:  MaxL=1.
 Leave Link  303 at Mon Oct 10 16:36:22 2016, MaxMem=  2097152000 cpu:         0.3
 (Enter /share/apps/g09/l401.exe)
 Initial guess from the checkpoint file:  "C6H2OH2.chk"
 B after Tr=     0.000000    0.000000    0.000000
         Rot=    0.999981    0.006088    0.000759    0.000397 Ang=   0.70 deg.
 Guess basis will be translated and rotated to current coordinates.
 JPrj=2 DoOrth=T DoCkMO=T.
 Generating alternative initial guess.
 ExpMin= 1.03D-01 ExpMax= 8.59D+03 ExpMxC= 1.30D+03 IAcc=1 IRadAn=         1 AccDes= 0.00D+00
 Harris functional with IExCor=  402 and IRadAn=       1 diagonalized for initial guess.
 HarFok:  IExCor=  402 AccDes= 0.00D+00 IRadAn=         1 IDoV= 1 UseB2=F ITyADJ=14
 ICtDFT=  3500011 ScaDFX=  1.000000  1.000000  1.000000  1.000000
 FoFCou: FMM=F IPFlag=           0 FMFlag=      100000 FMFlg1=           0
         NFxFlg=           0 DoJE=T BraDBF=F KetDBF=T FulRan=T
         wScrn=  0.000000 ICntrl=     500 IOpCl=  0 I1Cent=   200000004 NGrid=           0
         NMat0=    1 NMatS0=      1 NMatT0=    0 NMatD0=    1 NMtDS0=    0 NMtDT0=    0
 Petite list used in FoFCou.
 Harris En= -839.461433664793    
 Leave Link  401 at Mon Oct 10 16:36:22 2016, MaxMem=  2097152000 cpu:         5.4
 (Enter /share/apps/g09/l502.exe)
 Closed shell SCF:
 Using DIIS extrapolation, IDIIS=  1040.
 Integral symmetry usage will be decided dynamically.
 Keep R1 ints in memory in canonical form, NReq=508330599.
 IVT=      211470 IEndB=      211470 NGot=  2097152000 MDV=  1596822780
 LenX=  1596822780 LenY=  1596759338
 Requested convergence on RMS density matrix=1.00D-08 within 128 cycles.
 Requested convergence on MAX density matrix=1.00D-06.
 Requested convergence on             energy=1.00D-06.
 No special actions if energy rises.
 FoFCou: FMM=F IPFlag=           0 FMFlag=           0 FMFlg1=           0
         NFxFlg=           0 DoJE=F BraDBF=F KetDBF=F FulRan=T
         wScrn=  0.000000 ICntrl=     600 IOpCl=  0 I1Cent=           0 NGrid=           0
         NMat0=    1 NMatS0=  31626 NMatT0=    0 NMatD0=    1 NMtDS0=    0 NMtDT0=    0
 Symmetry not used in FoFCou.
 Integral accuracy reduced to 1.0D-05 until final iterations.

 Cycle   1  Pass 0  IDiag  1:
 E= -839.087122510555    
 DIIS: error= 2.59D-02 at cycle   1 NSaved=   1.
 NSaved= 1 IEnMin= 1 EnMin= -839.087122510555     IErMin= 1 ErrMin= 2.59D-02
 ErrMax= 2.59D-02  0.00D+00 EMaxC= 1.00D-01 BMatC= 1.24D-01 BMatP= 1.24D-01
 IDIUse=3 WtCom= 7.41D-01 WtEn= 2.59D-01
 Coeff-Com:  0.100D+01
 Coeff-En:   0.100D+01
 Coeff:      0.100D+01
 Recover alternate guess density for next cycle.
 RMSDP=4.78D-03 MaxDP=1.80D-01              OVMax= 0.00D+00

 Cycle   2  Pass 0  IDiag  1:
 E= -838.952695546816     Delta-E=        0.134426963740 Rises=F Damp=F
 Switch densities from cycles 1 and 2 for lowest energy.
 DIIS: error= 4.25D-02 at cycle   2 NSaved=   2.
 NSaved= 2 IEnMin= 1 EnMin= -839.087122510555     IErMin= 1 ErrMin= 2.59D-02
 ErrMax= 4.25D-02  0.00D+00 EMaxC= 1.00D+00 BMatC= 5.27D-01 BMatP= 1.24D-01
 IDIUse=1 WtCom= 1.00D+00 WtEn= 0.00D+00
 Coeff-Com:  0.815D+00 0.185D+00
 Coeff:      0.815D+00 0.185D+00
 Gap=     0.206 Goal=   None    Shift=    0.000
 RMSDP=2.62D-03 MaxDP=4.73D-02 DE= 1.34D-01 OVMax= 1.03D-01

 Cycle   3  Pass 0  IDiag  1:
 E= -839.335624652131     Delta-E=       -0.382929105315 Rises=F Damp=F
 DIIS: error= 9.94D-03 at cycle   3 NSaved=   3.
 NSaved= 3 IEnMin= 3 EnMin= -839.335624652131     IErMin= 3 ErrMin= 9.94D-03
 ErrMax= 9.94D-03  0.00D+00 EMaxC= 1.00D+00 BMatC= 2.85D-02 BMatP= 1.24D-01
 IDIUse=1 WtCom= 1.00D+00 WtEn= 0.00D+00
 Coeff-Com: -0.111D-01 0.179D+00 0.832D+00
 Coeff:     -0.111D-01 0.179D+00 0.832D+00
 Gap=     0.216 Goal=   None    Shift=    0.000
 RMSDP=9.73D-04 MaxDP=4.60D-02 DE=-3.83D-01 OVMax= 3.37D-02

 Cycle   4  Pass 0  IDiag  1:
 E= -839.354696906527     Delta-E=       -0.019072254396 Rises=F Damp=F
 DIIS: error= 5.48D-03 at cycle   4 NSaved=   4.
 NSaved= 4 IEnMin= 4 EnMin= -839.354696906527     IErMin= 4 ErrMin= 5.48D-03
 ErrMax= 5.48D-03  0.00D+00 EMaxC= 1.00D+00 BMatC= 5.02D-03 BMatP= 2.85D-02
 IDIUse=1 WtCom= 1.00D+00 WtEn= 0.00D+00
 Coeff-Com: -0.251D-01 0.752D-01 0.443D+00 0.506D+00
 Coeff:     -0.251D-01 0.752D-01 0.443D+00 0.506D+00
 Gap=     0.213 Goal=   None    Shift=    0.000
 RMSDP=4.45D-04 MaxDP=1.74D-02 DE=-1.91D-02 OVMax= 1.78D-02

 Cycle   5  Pass 0  IDiag  1:
 E= -839.358344967408     Delta-E=       -0.003648060881 Rises=F Damp=F
 DIIS: error= 1.93D-03 at cycle   5 NSaved=   5.
 NSaved= 5 IEnMin= 5 EnMin= -839.358344967408     IErMin= 5 ErrMin= 1.93D-03
 ErrMax= 1.93D-03  0.00D+00 EMaxC= 1.00D+00 BMatC= 5.64D-04 BMatP= 5.02D-03
 IDIUse=1 WtCom= 1.00D+00 WtEn= 0.00D+00
 Coeff-Com: -0.908D-02 0.131D-01 0.123D+00 0.289D+00 0.584D+00
 Coeff:     -0.908D-02 0.131D-01 0.123D+00 0.289D+00 0.584D+00
 Gap=     0.212 Goal=   None    Shift=    0.000
 RMSDP=1.51D-04 MaxDP=5.31D-03 DE=-3.65D-03 OVMax= 9.35D-03

 Cycle   6  Pass 0  IDiag  1:
 E= -839.358828440499     Delta-E=       -0.000483473091 Rises=F Damp=F
 DIIS: error= 8.27D-04 at cycle   6 NSaved=   6.
 NSaved= 6 IEnMin= 6 EnMin= -839.358828440499     IErMin= 6 ErrMin= 8.27D-04
 ErrMax= 8.27D-04  0.00D+00 EMaxC= 1.00D+00 BMatC= 7.00D-05 BMatP= 5.64D-04
 IDIUse=1 WtCom= 1.00D+00 WtEn= 0.00D+00
 Coeff-Com: -0.310D-02 0.142D-02 0.340D-01 0.130D+00 0.352D+00 0.485D+00
 Coeff:     -0.310D-02 0.142D-02 0.340D-01 0.130D+00 0.352D+00 0.485D+00
 Gap=     0.212 Goal=   None    Shift=    0.000
 RMSDP=4.21D-05 MaxDP=1.12D-03 DE=-4.83D-04 OVMax= 2.47D-03

 Cycle   7  Pass 0  IDiag  1:
 E= -839.358898434401     Delta-E=       -0.000069993901 Rises=F Damp=F
 DIIS: error= 1.31D-04 at cycle   7 NSaved=   7.
 NSaved= 7 IEnMin= 7 EnMin= -839.358898434401     IErMin= 7 ErrMin= 1.31D-04
 ErrMax= 1.31D-04  0.00D+00 EMaxC= 1.00D+00 BMatC= 3.20D-06 BMatP= 7.00D-05
 IDIUse=1 WtCom= 1.00D+00 WtEn= 0.00D+00
 Coeff-Com: -0.107D-02-0.688D-04 0.914D-02 0.461D-01 0.140D+00 0.251D+00
 Coeff-Com:  0.555D+00
 Coeff:     -0.107D-02-0.688D-04 0.914D-02 0.461D-01 0.140D+00 0.251D+00
 Coeff:      0.555D+00
 Gap=     0.212 Goal=   None    Shift=    0.000
 RMSDP=1.14D-05 MaxDP=5.39D-04 DE=-7.00D-05 OVMax= 8.60D-04

 Cycle   8  Pass 0  IDiag  1:
 E= -839.358901029996     Delta-E=       -0.000002595596 Rises=F Damp=F
 DIIS: error= 6.00D-05 at cycle   8 NSaved=   8.
 NSaved= 8 IEnMin= 8 EnMin= -839.358901029996     IErMin= 8 ErrMin= 6.00D-05
 ErrMax= 6.00D-05  0.00D+00 EMaxC= 1.00D+00 BMatC= 6.38D-07 BMatP= 3.20D-06
 IDIUse=1 WtCom= 1.00D+00 WtEn= 0.00D+00
 Coeff-Com: -0.484D-04-0.242D-03-0.128D-02 0.840D-03 0.133D-01 0.550D-01
 Coeff-Com:  0.337D+00 0.596D+00
 Coeff:     -0.484D-04-0.242D-03-0.128D-02 0.840D-03 0.133D-01 0.550D-01
 Coeff:      0.337D+00 0.596D+00
 Gap=     0.212 Goal=   None    Shift=    0.000
 RMSDP=3.91D-06 MaxDP=1.12D-04 DE=-2.60D-06 OVMax= 3.29D-04

 Initial convergence to 1.0D-05 achieved.  Increase integral accuracy.
 Cycle   9  Pass 1  IDiag  1:
 E= -839.358923518800     Delta-E=       -0.000022488803 Rises=F Damp=F
 DIIS: error= 2.86D-05 at cycle   1 NSaved=   1.
 NSaved= 1 IEnMin= 1 EnMin= -839.358923518800     IErMin= 1 ErrMin= 2.86D-05
 ErrMax= 2.86D-05  0.00D+00 EMaxC= 1.00D+00 BMatC= 1.25D-07 BMatP= 1.25D-07
 IDIUse=1 WtCom= 1.00D+00 WtEn= 0.00D+00
 Coeff-Com:  0.100D+01
 Coeff:      0.100D+01
 Gap=     0.212 Goal=   None    Shift=    0.000
 RMSDP=3.91D-06 MaxDP=1.12D-04 DE=-2.25D-05 OVMax= 1.51D-04

 Cycle  10  Pass 1  IDiag  1:
 E= -839.358923715809     Delta-E=       -0.000000197009 Rises=F Damp=F
 DIIS: error= 9.43D-06 at cycle   2 NSaved=   2.
 NSaved= 2 IEnMin= 2 EnMin= -839.358923715809     IErMin= 2 ErrMin= 9.43D-06
 ErrMax= 9.43D-06  0.00D+00 EMaxC= 1.00D+00 BMatC= 3.33D-08 BMatP= 1.25D-07
 IDIUse=1 WtCom= 1.00D+00 WtEn= 0.00D+00
 Coeff-Com:  0.249D+00 0.751D+00
 Coeff:      0.249D+00 0.751D+00
 Gap=     0.212 Goal=   None    Shift=    0.000
 RMSDP=1.61D-06 MaxDP=5.93D-05 DE=-1.97D-07 OVMax= 9.80D-05

 Cycle  11  Pass 1  IDiag  1:
 E= -839.358923711380     Delta-E=        0.000000004429 Rises=F Damp=F
 DIIS: error= 1.08D-05 at cycle   3 NSaved=   3.
 NSaved= 3 IEnMin= 2 EnMin= -839.358923715809     IErMin= 2 ErrMin= 9.43D-06
 ErrMax= 1.08D-05  0.00D+00 EMaxC= 1.00D+00 BMatC= 3.96D-08 BMatP= 3.33D-08
 IDIUse=1 WtCom= 1.00D+00 WtEn= 0.00D+00
 Coeff-Com: -0.333D-01 0.531D+00 0.502D+00
 Coeff:     -0.333D-01 0.531D+00 0.502D+00
 Gap=     0.212 Goal=   None    Shift=    0.000
 RMSDP=8.74D-07 MaxDP=3.30D-05 DE= 4.43D-09 OVMax= 5.36D-05

 Cycle  12  Pass 1  IDiag  1:
 E= -839.358923744949     Delta-E=       -0.000000033570 Rises=F Damp=F
 DIIS: error= 1.56D-06 at cycle   4 NSaved=   4.
 NSaved= 4 IEnMin= 4 EnMin= -839.358923744949     IErMin= 4 ErrMin= 1.56D-06
 ErrMax= 1.56D-06  0.00D+00 EMaxC= 1.00D+00 BMatC= 3.98D-10 BMatP= 3.33D-08
 IDIUse=1 WtCom= 1.00D+00 WtEn= 0.00D+00
 Coeff-Com: -0.203D-01 0.269D+00 0.266D+00 0.486D+00
 Coeff:     -0.203D-01 0.269D+00 0.266D+00 0.486D+00
 Gap=     0.212 Goal=   None    Shift=    0.000
 RMSDP=1.11D-07 MaxDP=5.21D-06 DE=-3.36D-08 OVMax= 6.44D-06

 Cycle  13  Pass 1  IDiag  1:
 E= -839.358923745337     Delta-E=       -0.000000000387 Rises=F Damp=F
 DIIS: error= 6.15D-07 at cycle   5 NSaved=   5.
 NSaved= 5 IEnMin= 5 EnMin= -839.358923745337     IErMin= 5 ErrMin= 6.15D-07
 ErrMax= 6.15D-07  0.00D+00 EMaxC= 1.00D+00 BMatC= 3.95D-11 BMatP= 3.98D-10
 IDIUse=1 WtCom= 1.00D+00 WtEn= 0.00D+00
 Coeff-Com: -0.563D-02 0.624D-01 0.656D-01 0.258D+00 0.620D+00
 Coeff:     -0.563D-02 0.624D-01 0.656D-01 0.258D+00 0.620D+00
 Gap=     0.212 Goal=   None    Shift=    0.000
 RMSDP=4.50D-08 MaxDP=9.49D-07 DE=-3.87D-10 OVMax= 2.67D-06

 Cycle  14  Pass 1  IDiag  1:
 E= -839.358923745381     Delta-E=       -0.000000000044 Rises=F Damp=F
 DIIS: error= 2.38D-07 at cycle   6 NSaved=   6.
 NSaved= 6 IEnMin= 6 EnMin= -839.358923745381     IErMin= 6 ErrMin= 2.38D-07
 ErrMax= 2.38D-07  0.00D+00 EMaxC= 1.00D+00 BMatC= 6.90D-12 BMatP= 3.95D-11
 IDIUse=1 WtCom= 1.00D+00 WtEn= 0.00D+00
 Coeff-Com: -0.127D-02 0.944D-02 0.113D-01 0.978D-01 0.361D+00 0.521D+00
 Coeff:     -0.127D-02 0.944D-02 0.113D-01 0.978D-01 0.361D+00 0.521D+00
 Gap=     0.212 Goal=   None    Shift=    0.000
 RMSDP=1.74D-08 MaxDP=5.59D-07 DE=-4.39D-11 OVMax= 1.18D-06

 Cycle  15  Pass 1  IDiag  1:
 E= -839.358923745359     Delta-E=        0.000000000022 Rises=F Damp=F
 DIIS: error= 6.77D-08 at cycle   7 NSaved=   7.
 NSaved= 7 IEnMin= 6 EnMin= -839.358923745381     IErMin= 7 ErrMin= 6.77D-08
 ErrMax= 6.77D-08  0.00D+00 EMaxC= 1.00D+00 BMatC= 8.22D-13 BMatP= 6.90D-12
 IDIUse=1 WtCom= 1.00D+00 WtEn= 0.00D+00
 Coeff-Com: -0.106D-04-0.270D-02-0.216D-02 0.255D-01 0.137D+00 0.302D+00
 Coeff-Com:  0.540D+00
 Coeff:     -0.106D-04-0.270D-02-0.216D-02 0.255D-01 0.137D+00 0.302D+00
 Coeff:      0.540D+00
 Gap=     0.212 Goal=   None    Shift=    0.000
 RMSDP=5.14D-09 MaxDP=1.78D-07 DE= 2.16D-11 OVMax= 2.78D-07

 SCF Done:  E(RB3LYP) =  -839.358923745     A.U. after   15 cycles
            NFock= 15  Conv=0.51D-08     -V/T= 2.0029
 KE= 8.369271178642D+02 PE=-4.205447143507D+03 EE= 1.408606396315D+03
 Leave Link  502 at Mon Oct 10 16:36:53 2016, MaxMem=  2097152000 cpu:       128.9
 (Enter /share/apps/g09/l701.exe)
 Compute integral first derivatives.
 ... and contract with generalized density number  0.
 Leave Link  701 at Mon Oct 10 16:36:53 2016, MaxMem=  2097152000 cpu:         1.4
 (Enter /share/apps/g09/l702.exe)
 L702 exits ... SP integral derivatives will be done elsewhere.
 Leave Link  702 at Mon Oct 10 16:36:53 2016, MaxMem=  2097152000 cpu:         0.2
 (Enter /share/apps/g09/l703.exe)
 Compute integral first derivatives, UseDBF=F ICtDFT=           0.
 Integral derivatives from FoFJK, PRISM(SPDF).
 Calling FoFJK, ICntrl=      2127 FMM=F ISym2X=0 I1Cent= 0 IOpClX= 0 NMat=1 NMatS=1 NMatT=0.
 FoFJK:  IHMeth= 1 ICntrl=    2127 DoSepK=F KAlg= 0 I1Cent=   0 FoldK=F
 IRaf=         0 NMat=   1 IRICut=       1 DoRegI=T DoRafI=F ISym2E= 0.
 FoFCou: FMM=F IPFlag=           0 FMFlag=      100000 FMFlg1=         800
         NFxFlg=           0 DoJE=F BraDBF=F KetDBF=F FulRan=T
         wScrn=  0.000000 ICntrl=    2127 IOpCl=  0 I1Cent=           0 NGrid=           0
         NMat0=    1 NMatS0=      1 NMatT0=    0 NMatD0=    1 NMtDS0=    0 NMtDT0=    0
 Symmetry not used in FoFCou.
 Leave Link  703 at Mon Oct 10 16:36:57 2016, MaxMem=  2097152000 cpu:        36.7
 (Enter /share/apps/g09/l716.exe)
 Dipole        =-2.96278396D-01 3.74725683D-01-5.61758112D-01
 ***** Axes restored to original set *****
 -------------------------------------------------------------------
 Center     Atomic                   Forces (Hartrees/Bohr)
 Number     Number              X              Y              Z
 -------------------------------------------------------------------
      1        6           0.001908344   -0.001431424    0.000326769
      2        6           0.000027612    0.001405920    0.000043555
      3        6          -0.001143574   -0.000804212   -0.000771763
      4        6           0.002131082   -0.001175407    0.001923375
      5        6          -0.004027019    0.000172633   -0.001507602
      6        6          -0.001153794   -0.001149429   -0.002244443
      7        8          -0.000307534    0.000343899    0.000319870
      8        1          -0.000063352    0.000017863   -0.000242525
      9        1           0.000011483   -0.000011255    0.000064915
     10        8          -0.000108584    0.000094248    0.000194550
     11        1          -0.000021508   -0.000009738   -0.000010308
     12        1          -0.000190761    0.000048228    0.000199910
     13        8          -0.001800646    0.003217448   -0.003998488
     14        6           0.008403154    0.005231418    0.005299768
     15        6          -0.004575906   -0.001587067   -0.000627649
     16        6           0.000669731   -0.003303244   -0.000740542
     17        6           0.000355845    0.001801840   -0.000820845
     18        6          -0.003131426   -0.001072979    0.000981885
     19        6           0.002044161   -0.001776825    0.002304792
     20        1           0.000360096    0.000281201   -0.000159035
     21        8          -0.000136274    0.000183881    0.000056344
     22        1          -0.000040464    0.000159806    0.000166785
     23        1           0.000079266    0.000040641   -0.000005845
     24        8           0.000596739    0.000064235   -0.000142399
     25        1          -0.000159859   -0.000209460   -0.000298360
     26        1           0.000230530   -0.000924256   -0.002211050
     27        1           0.000042658    0.000392035    0.001898339
 -------------------------------------------------------------------
 Cartesian Forces:  Max     0.008403154 RMS     0.001849768
 Leave Link  716 at Mon Oct 10 16:36:58 2016, MaxMem=  2097152000 cpu:         0.2
 (Enter /share/apps/g09/l103.exe)

 GradGradGradGradGradGradGradGradGradGradGradGradGradGradGradGradGradGrad
 Berny optimization.
 Using GEDIIS/GDIIS optimizer.
 FormGI is forming the generalized inverse of G from B-inverse, IUseBI=4.
 Internal  Forces:  Max     0.004589151 RMS     0.001011229
 Search for a local minimum.
 Step number   3 out of a maximum of  139
 All quantities printed in internal units (Hartrees-Bohrs-Radians)
 RMS Force = .10112D-02 SwitMx=.10000D-02 MixMth= 1
 Mixed Optimization -- RFO/linear search
 Update second derivatives using D2CorX and points    2    3
 DE= -2.69D-03 DEPred=-4.59D-03 R= 5.86D-01
 TightC=F SS=  1.41D+00  RLast= 5.46D-01 DXNew= 8.4853D-01 1.6368D+00
 Trust test= 5.86D-01 RLast= 5.46D-01 DXMaxT set to 8.49D-01
 ITU=  1  1  0
 Use linear search instead of GDIIS.
     Eigenvalues ---    0.01455   0.01770   0.01774   0.01794   0.01795
     Eigenvalues ---    0.01907   0.02051   0.02075   0.02078   0.02085
     Eigenvalues ---    0.02094   0.02102   0.02111   0.02119   0.02120
     Eigenvalues ---    0.02139   0.02150   0.02156   0.02169   0.02173
     Eigenvalues ---    0.02178   0.02191   0.02209   0.02859   0.15905
     Eigenvalues ---    0.15984   0.15995   0.15998   0.15999   0.16000
     Eigenvalues ---    0.16000   0.16000   0.16001   0.16005   0.23402
     Eigenvalues ---    0.23448   0.23496   0.23500   0.23505   0.23544
     Eigenvalues ---    0.24435   0.24928   0.24997   0.24998   0.25000
     Eigenvalues ---    0.25000   0.35929   0.35932   0.35966   0.36295
     Eigenvalues ---    0.36339   0.36853   0.39305   0.41924   0.42101
     Eigenvalues ---    0.42307   0.42818   0.45347   0.45716   0.45774
     Eigenvalues ---    0.45994   0.46311   0.46511   0.46530   0.46622
     Eigenvalues ---    0.46668   0.46850   0.46923   0.46940   0.47251
     Eigenvalues ---    0.50752   0.53039   0.53062   0.53067   0.53078
 RFO step:  Lambda=-1.60930666D-03 EMin= 1.45540542D-02
 Quartic linear search produced a step of -0.18863.
 Iteration  1 RMS(Cart)=  0.06318014 RMS(Int)=  0.00100813
 Iteration  2 RMS(Cart)=  0.00341566 RMS(Int)=  0.00031489
 Iteration  3 RMS(Cart)=  0.00000161 RMS(Int)=  0.00031489
 Iteration  4 RMS(Cart)=  0.00000000 RMS(Int)=  0.00031489
 ITry= 1 IFail=0 DXMaxC= 2.32D-01 DCOld= 1.00D+10 DXMaxT= 8.49D-01 DXLimC= 3.00D+00 Rises=F
 Variable       Old X    -DE/DX   Delta X   Delta X   Delta X     New X
                                 (Linear)    (Quad)   (Total)
    R1        2.62959   0.00077  -0.00015   0.00130   0.00115   2.63075
    R2        2.64724  -0.00096   0.00010  -0.00186  -0.00175   2.64549
    R3        2.63393  -0.00032   0.00004  -0.00061  -0.00057   2.63336
    R4        2.64439  -0.00066   0.00021  -0.00163  -0.00143   2.64296
    R5        2.04194   0.00000  -0.00002   0.00002   0.00001   2.04195
    R6        2.62905   0.00081  -0.00033   0.00186   0.00151   2.63057
    R7        2.63168   0.00020  -0.00003   0.00034   0.00031   2.63199
    R8        2.64804  -0.00117   0.00070  -0.00304  -0.00235   2.64569
    R9        2.04165   0.00005  -0.00003   0.00015   0.00012   2.04176
   R10        2.62689   0.00096  -0.00036   0.00282   0.00247   2.62936
   R11        2.63931   0.00355  -0.00167   0.00969   0.00802   2.64733
   R12        2.03828  -0.00082  -0.00031  -0.00231  -0.00262   2.03565
   R13        1.83614   0.00004  -0.00004   0.00012   0.00008   1.83622
   R14        1.83611  -0.00002   0.00000  -0.00003  -0.00003   1.83609
   R15        2.64488   0.00459  -0.00134   0.01089   0.00954   2.65443
   R16        2.63314  -0.00268   0.00096  -0.00658  -0.00539   2.62776
   R17        2.63948   0.00212  -0.00033   0.00447   0.00439   2.64387
   R18        2.63669   0.00097  -0.00064   0.00248   0.00181   2.63850
   R19        2.03584   0.00022  -0.00007   0.00061   0.00054   2.03638
   R20        2.63942  -0.00093   0.00025  -0.00167  -0.00167   2.63775
   R21        2.62997  -0.00015   0.00015  -0.00050  -0.00035   2.62962
   R22        2.63423   0.00106  -0.00025   0.00241   0.00194   2.63617
   R23        2.04216   0.00006  -0.00004   0.00018   0.00014   2.04231
   R24        2.64230  -0.00177   0.00035  -0.00361  -0.00324   2.63906
   R25        2.63323  -0.00009   0.00010  -0.00029  -0.00020   2.63303
   R26        2.04628  -0.00150  -0.00081  -0.00307  -0.00388   2.04240
   R27        1.83625  -0.00009  -0.00002  -0.00011  -0.00013   1.83612
   R28        1.83589  -0.00002   0.00001  -0.00004  -0.00003   1.83585
    A1        2.12836  -0.00058   0.00034  -0.00226  -0.00193   2.12643
    A2        2.13462  -0.00020   0.00038  -0.00121  -0.00083   2.13379
    A3        2.02021   0.00079  -0.00072   0.00347   0.00275   2.02296
    A4        2.06551   0.00045  -0.00010   0.00156   0.00142   2.06694
    A5        2.13777  -0.00022  -0.00003  -0.00059  -0.00062   2.13714
    A6        2.07981  -0.00023   0.00014  -0.00084  -0.00071   2.07910
    A7        2.11915  -0.00011  -0.00028   0.00015  -0.00017   2.11898
    A8        2.02771   0.00005   0.00013  -0.00009   0.00005   2.02776
    A9        2.13632   0.00006   0.00015  -0.00004   0.00012   2.13643
   A10        2.06857  -0.00019   0.00051  -0.00049  -0.00003   2.06854
   A11        2.13871  -0.00014  -0.00013  -0.00110  -0.00122   2.13749
   A12        2.07589   0.00033  -0.00038   0.00162   0.00124   2.07714
   A13        2.12496   0.00018  -0.00042   0.00007  -0.00042   2.12455
   A14        1.99904   0.00105  -0.00122   0.00229   0.00102   2.00006
   A15        2.15736  -0.00118   0.00197  -0.00125   0.00067   2.15803
   A16        2.05941   0.00027   0.00002   0.00153   0.00150   2.06090
   A17        2.07976   0.00037  -0.00222   0.00392   0.00165   2.08141
   A18        2.14244  -0.00060   0.00248  -0.00445  -0.00203   2.14041
   A19        1.95192   0.00006   0.00002   0.00038   0.00040   1.95232
   A20        1.95252   0.00003   0.00003   0.00013   0.00015   1.95267
   A21        2.15627  -0.00387   0.00721  -0.01324  -0.00603   2.15024
   A22        2.03492  -0.00131  -0.00395   0.00473  -0.00148   2.03344
   A23        2.10708   0.00136   0.00690   0.00719   0.01185   2.11893
   A24        2.12602   0.00052  -0.00041   0.00477   0.00319   2.12921
   A25        2.06798  -0.00054   0.00066  -0.00408  -0.00297   2.06501
   A26        2.10537   0.00066  -0.00050   0.00426   0.00353   2.10889
   A27        2.10977  -0.00011  -0.00016  -0.00012  -0.00051   2.10926
   A28        2.11782   0.00027  -0.00019   0.00143   0.00119   2.11901
   A29        2.03388  -0.00039   0.00015  -0.00155  -0.00140   2.03248
   A30        2.13140   0.00012   0.00005   0.00025   0.00030   2.13170
   A31        2.07048   0.00035  -0.00037   0.00257   0.00187   2.07235
   A32        2.13422  -0.00021   0.00029  -0.00139  -0.00107   2.13315
   A33        2.07821  -0.00012   0.00013  -0.00069  -0.00053   2.07768
   A34        2.12183  -0.00074   0.00081  -0.00336  -0.00253   2.11931
   A35        2.03105  -0.00026  -0.00001  -0.00088  -0.00093   2.03011
   A36        2.13020   0.00101  -0.00078   0.00438   0.00356   2.13376
   A37        2.06139   0.00019  -0.00036   0.00008   0.00006   2.06145
   A38        2.10516  -0.00036   0.00330  -0.00305  -0.00020   2.10496
   A39        2.11407   0.00024  -0.00248   0.00512   0.00220   2.11627
   A40        1.95403  -0.00011  -0.00013  -0.00045  -0.00059   1.95344
   A41        1.95554  -0.00022   0.00032  -0.00156  -0.00124   1.95430
    D1        0.02021  -0.00046  -0.00297  -0.01313  -0.01611   0.00410
    D2       -3.13635  -0.00011  -0.00067  -0.00321  -0.00387  -3.14021
    D3       -3.12191  -0.00034  -0.00316  -0.00808  -0.01127  -3.13319
    D4        0.00472   0.00001  -0.00086   0.00184   0.00097   0.00569
    D5       -0.00402   0.00020   0.00028   0.00669   0.00699   0.00296
    D6       -3.08695  -0.00059  -0.00821  -0.01179  -0.02007  -3.10702
    D7        3.13807   0.00008   0.00046   0.00195   0.00244   3.14050
    D8        0.05514  -0.00071  -0.00802  -0.01653  -0.02462   0.03051
    D9        0.01302   0.00015  -0.00164   0.00784   0.00620   0.01922
   D10       -3.12907   0.00026  -0.00183   0.01260   0.01077  -3.11830
   D11       -0.01232   0.00011   0.00182   0.00195   0.00379  -0.00853
   D12        3.12608   0.00034   0.00229   0.01001   0.01232   3.13840
   D13       -3.13946  -0.00023  -0.00040  -0.00764  -0.00804   3.13569
   D14       -0.00106   0.00000   0.00007   0.00042   0.00050  -0.00057
   D15       -0.01124   0.00048   0.00193   0.01499   0.01695   0.00571
   D16        3.13486   0.00016   0.00093   0.00556   0.00652   3.14138
   D17        3.13375   0.00024   0.00143   0.00642   0.00788  -3.14156
   D18       -0.00333  -0.00008   0.00044  -0.00301  -0.00255  -0.00589
   D19       -3.13656  -0.00010  -0.00060  -0.00324  -0.00385  -3.14042
   D20        0.00180   0.00013  -0.00013   0.00490   0.00478   0.00657
   D21        0.02831  -0.00077  -0.00476  -0.02182  -0.02660   0.00171
   D22        3.10735  -0.00001   0.00450  -0.00283   0.00169   3.10904
   D23       -3.11763  -0.00046  -0.00380  -0.01274  -0.01654  -3.13418
   D24       -0.03858   0.00029   0.00546   0.00625   0.01174  -0.02684
   D25       -0.02077   0.00043   0.00367   0.01117   0.01484  -0.00593
   D26        3.05990   0.00129   0.01244   0.03067   0.04301   3.10292
   D27       -3.09404  -0.00048  -0.00642  -0.00972  -0.01606  -3.11010
   D28       -0.01336   0.00037   0.00236   0.00978   0.01211  -0.00125
   D29        2.85570  -0.00085   0.04804  -0.08960  -0.04155   2.81415
   D30       -0.34976  -0.00002   0.05747  -0.07015  -0.01269  -0.36244
   D31        2.39757  -0.00201   0.02307  -0.11691  -0.09392   2.30365
   D32       -0.92699   0.00143   0.04597  -0.01682   0.02922  -0.89776
   D33        2.98551   0.00253   0.01805   0.07201   0.08997   3.07548
   D34       -0.14383   0.00238   0.01744   0.06674   0.08411  -0.05972
   D35        0.02902  -0.00104  -0.00539  -0.02953  -0.03494  -0.00591
   D36       -3.10032  -0.00119  -0.00601  -0.03480  -0.04080  -3.14111
   D37       -2.98585  -0.00241  -0.01823  -0.07465  -0.09293  -3.07878
   D38        0.07967  -0.00122  -0.00781  -0.04259  -0.05055   0.02912
   D39       -0.03691   0.00102   0.00578   0.03075   0.03660  -0.00031
   D40        3.02861   0.00222   0.01620   0.06281   0.07898   3.10759
   D41        0.00610   0.00012   0.00046   0.00165   0.00211   0.00821
   D42        3.13389   0.00040   0.00145   0.01237   0.01384  -3.13546
   D43        3.13541   0.00028   0.00108   0.00697   0.00800  -3.13977
   D44       -0.01999   0.00056   0.00206   0.01769   0.01973  -0.00026
   D45       -0.03162   0.00075   0.00383   0.02355   0.02741  -0.00421
   D46        3.13509   0.00000   0.00031   0.00085   0.00120   3.13629
   D47        3.12455   0.00045   0.00279   0.01223   0.01503   3.13958
   D48        0.00808  -0.00030  -0.00073  -0.01046  -0.01118  -0.00310
   D49       -3.12832  -0.00032  -0.00109  -0.01257  -0.01367   3.14120
   D50       -0.00064  -0.00003  -0.00010  -0.00175  -0.00184  -0.00249
   D51        0.02330  -0.00076  -0.00341  -0.02221  -0.02561  -0.00231
   D52       -3.10310  -0.00110  -0.00527  -0.03298  -0.03823  -3.14133
   D53        3.14059  -0.00004   0.00000  -0.00027  -0.00026   3.14033
   D54        0.01419  -0.00037  -0.00186  -0.01104  -0.01288   0.00131
   D55        0.01012  -0.00012  -0.00127  -0.00438  -0.00560   0.00452
   D56       -3.05499  -0.00130  -0.01182  -0.03624  -0.04817  -3.10315
   D57        3.13565   0.00021   0.00069   0.00695   0.00774  -3.13980
   D58        0.07054  -0.00096  -0.00985  -0.02490  -0.03483   0.03571
   D59        3.13541   0.00048   0.00071   0.01891   0.01964  -3.12813
   D60        0.00910   0.00016  -0.00117   0.00815   0.00696   0.01606
         Item               Value     Threshold  Converged?
 Maximum Force            0.004589     0.000450     NO 
 RMS     Force            0.001011     0.000300     NO 
 Maximum Displacement     0.232463     0.001800     NO 
 RMS     Displacement     0.064509     0.001200     NO 
 Predicted change in Energy=-9.576101D-04
 Lowest energy point so far.  Saving SCF results.
 GradGradGradGradGradGradGradGradGradGradGradGradGradGradGradGradGradGrad

 Leave Link  103 at Mon Oct 10 16:36:58 2016, MaxMem=  2097152000 cpu:         0.3
 (Enter /share/apps/g09/l202.exe)
                          Input orientation:                          
 ---------------------------------------------------------------------
 Center     Atomic      Atomic             Coordinates (Angstroms)
 Number     Number       Type             X           Y           Z
 ---------------------------------------------------------------------
      1          6           0       -2.696635   -1.241983   -0.370600
      2          6           0       -3.790740   -0.465753    0.001461
      3          6           0       -3.577283    0.881860    0.308777
      4          6           0       -2.305156    1.444791    0.258145
      5          6           0       -1.228863    0.631756   -0.116933
      6          6           0       -1.403162   -0.710779   -0.438185
      7          8           0       -2.819459   -2.589732   -0.702818
      8          1           0       -3.742031   -2.891185   -0.656365
      9          1           0       -4.792939   -0.865726    0.058123
     10          8           0       -4.704343    1.615526    0.671169
     11          1           0       -4.485435    2.541089    0.869786
     12          1           0       -2.120755    2.483438    0.491791
     13          8           0        0.005576    1.291070   -0.180216
     14          6           0        1.238695    0.618804   -0.156695
     15          6           0        2.166767    0.990573   -1.123183
     16          6           0        3.433490    0.404544   -1.085118
     17          6           0        3.769516   -0.539174   -0.113085
     18          6           0        2.812182   -0.892305    0.838144
     19          6           0        1.537779   -0.321181    0.835466
     20          1           0        1.916445    1.717040   -1.878711
     21          8           0        4.333821    0.810098   -2.065580
     22          1           0        5.191878    0.362821   -1.977550
     23          1           0        4.744191   -1.004479   -0.074309
     24          8           0        3.201227   -1.838079    1.784479
     25          1           0        2.484689   -2.045675    2.406792
     26          1           0        0.809962   -0.570531    1.594555
     27          1           0       -0.591578   -1.340755   -0.762020
 ---------------------------------------------------------------------
                    Distance matrix (angstroms):
                    1          2          3          4          5
     1  C    0.000000
     2  C    1.392131   0.000000
     3  C    2.397457   1.398595   0.000000
     4  C    2.786992   2.433726   1.392035   0.000000
     5  C    2.393658   2.789580   2.399762   1.400041   0.000000
     6  C    1.399935   2.440053   2.796651   2.438227   1.391397
     7  O    1.393515   2.439403   3.694533   4.179154   3.640226
     8  H    1.973419   2.513529   3.898013   4.658500   4.360976
     9  H    2.172525   1.080552   2.143526   3.401112   3.869850
    10  O    3.644383   2.369578   1.392788   2.440459   3.697008
    11  H    4.364630   3.205883   1.972945   2.515868   3.901849
    12  H    3.867055   3.424471   2.172561   1.080455   2.143535
    13  O    3.708712   4.187057   3.639154   2.356962   1.400906
    14  C    4.358337   5.147475   4.845566   3.662407   2.467913
    15  C    5.404013   6.235190   5.920848   4.702390   3.559718
    16  C    6.387489   7.357145   7.163918   5.984858   4.767237
    17  C    6.509328   7.561480   7.494849   6.401216   5.133701
    18  C    5.650699   6.669376   6.652305   5.655578   4.423232
    19  C    4.498081   5.395330   5.280963   4.268502   3.077249
    20  H    5.684252   6.393089   5.971907   4.739428   3.764925
    21  O    7.517400   8.479914   8.260041   7.062474   5.896819
    22  H    8.208917   9.235283   9.077163   7.897753   6.690302
    23  H    7.450509   8.552252   8.541192   7.470123   6.193259
    24  O    6.307493   7.345069   7.451441   6.589931   5.416748
    25  H    5.933459   6.903823   7.051215   6.304177   5.227647
    26  H    4.075402   4.869844   4.796935   3.943535   2.920872
    27  H    2.143415   3.403406   3.873120   3.425836   2.170961
                    6          7          8          9         10
     6  C    0.000000
     7  O    2.367782   0.000000
     8  H    3.205009   0.971685   0.000000
     9  H    3.429420   2.728709   2.391105   0.000000
    10  O    4.188097   4.808827   4.795710   2.557398   0.000000
    11  H    4.667531   5.619064   5.691343   3.515643   0.971616
    12  H    3.403354   5.258549   5.730041   4.306453   2.731369
    13  O    2.461400   4.828515   5.635825   5.266339   4.797235
    14  C    2.970932   5.202073   6.113700   6.215351   6.082641
    15  C    4.013504   6.152864   7.085186   7.299236   7.128984
    16  C    5.005564   6.943429   7.907829   8.402067   8.412809
    17  C    5.185724   6.925833   7.889895   8.570390   8.778614
    18  C    4.408071   6.080395   7.013329   7.645065   7.925607
    19  C    3.228483   5.147636   6.058620   6.401468   6.537730
    20  H    4.357661   6.508440   7.399204   7.445659   7.095563
    21  O    6.154222   8.036502   8.994707   9.519257   9.477706
    22  H    6.856881   8.632730   9.599418  10.264009  10.320861
    23  H    6.165113   7.753506   8.712888   9.539059   9.833360
    24  O    5.235593   6.557460   7.434755   8.236047   8.698556
    25  H    4.999122   6.172491   6.990698   7.737725   8.252209
    26  H    3.008258   4.746345   5.583253   5.817239   6.003253
    27  H    1.077222   2.554780   3.512883   4.306939   5.263883
                   11         12         13         14         15
    11  H    0.000000
    12  H    2.395394   0.000000
    13  O    4.778517   2.528758   0.000000
    14  C    6.124909   3.896576   1.404663   0.000000
    15  C    7.115322   4.818675   2.377021   1.390550   0.000000
    16  C    8.431835   6.136618   3.654500   2.392698   1.396233
    17  C    8.865566   6.648109   4.185874   2.783499   2.435001
    18  C    8.065011   5.987443   3.698814   2.397711   2.794387
    19  C    6.668799   4.622648   2.445120   1.399073   2.439802
    20  H    7.015508   4.744010   2.591863   2.151931   1.077607
    21  O    9.454732   7.141552   4.745485   3.641461   2.369980
    22  H   10.320008   8.004328   5.566847   4.359896   3.205513
    23  H    9.932188   7.720979   5.266425   3.863980   3.423958
    24  O    8.893736   6.976392   4.885058   3.695397   4.186393
    25  H    8.484304   6.737225   4.896170   3.901719   4.666970
    26  H    6.184553   4.374004   2.694885   2.159908   3.415269
    27  H    5.735296   4.305215   2.760722   2.748853   3.629600
                   16         17         18         19         20
    16  C    0.000000
    17  C    1.395839   0.000000
    18  C    2.401412   1.395001   0.000000
    19  C    2.794466   2.434732   1.396529   0.000000
    20  H    2.157281   3.412009   3.871993   3.415331   0.000000
    21  O    1.391537   2.439511   3.693938   4.184938   2.588661
    22  H    1.972335   2.512556   3.894410   4.661905   3.545722
    23  H    2.173711   1.080743   2.139582   3.402303   4.319570
    24  O    3.649369   2.368725   1.393339   2.443085   5.263886
    25  H    4.370039   3.204701   1.974379   2.517853   5.731183
    26  H    3.874831   3.417013   2.164389   1.080791   4.303587
    27  H    4.399050   4.481382   3.787772   2.850553   4.109414
                   21         22         23         24         25
    21  O    0.000000
    22  H    0.971632   0.000000
    23  H    2.725116   2.385846   0.000000
    24  O    4.808177   4.791609   2.555527   0.000000
    25  H    5.619328   5.687898   3.513588   0.971492   0.000000
    26  H    5.265007   5.729945   4.295530   2.713098   2.374972
    27  H    5.530370   6.150451   5.390405   4.595363   4.472326
                   26         27
    26  H    0.000000
    27  H    2.847983   0.000000
 Stoichiometry    C12H10O5
 Framework group  C1[X(C12H10O5)]
 Deg. of freedom    75
 Full point group                 C1      NOp   1
 RotChk:  IX=0 Diff= 1.25D-02
 Largest Abelian subgroup         C1      NOp   1
 Largest concise Abelian subgroup C1      NOp   1
                         Standard orientation:                         
 ---------------------------------------------------------------------
 Center     Atomic      Atomic             Coordinates (Angstroms)
 Number     Number       Type             X           Y           Z
 ---------------------------------------------------------------------
      1          6           0       -2.616997    1.137987    0.817451
      2          6           0       -3.762291    0.528841    0.312207
      3          6           0       -3.622581   -0.671710   -0.391515
      4          6           0       -2.373444   -1.250150   -0.598463
      5          6           0       -1.244247   -0.606383   -0.078278
      6          6           0       -1.344251    0.584404    0.634471
      7          8           0       -2.664781    2.329466    1.538546
      8          1           0       -3.575578    2.649842    1.647993
      9          1           0       -4.749162    0.947947    0.446478
     10          8           0       -4.798432   -1.242393   -0.872715
     11          1           0       -4.629603   -2.072102   -1.349284
     12          1           0       -2.245739   -2.176805   -1.139188
     13          8           0       -0.035798   -1.279851   -0.298799
     14          6           0        1.219596   -0.655865   -0.211020
     15          6           0        2.189685   -1.315524    0.535577
     16          6           0        3.474226   -0.770283    0.581796
     17          6           0        3.787493    0.411607   -0.091528
     18          6           0        2.788410    1.049547   -0.826982
     19          6           0        1.494632    0.529160   -0.902016
     20          1           0        1.957307   -2.227650    1.060231
     21          8           0        4.416149   -1.465777    1.333756
     22          1           0        5.284469   -1.029986    1.320496
     23          1           0        4.775873    0.847686   -0.060786
     24          8           0        3.156217    2.224726   -1.478953
     25          1           0        2.411667    2.621535   -1.960601
     26          1           0        0.732095    1.006514   -1.500997
     27          1           0       -0.489570    1.073859    1.070773
 ---------------------------------------------------------------------
 Rotational constants (GHZ):      0.8945603      0.2212232      0.2026063
 Leave Link  202 at Mon Oct 10 16:36:58 2016, MaxMem=  2097152000 cpu:         0.1
 (Enter /share/apps/g09/l301.exe)
 Standard basis: 6-311G (5D, 7F)
 Ernie: Thresh=  0.10000D-02 Tol=  0.10000D-05 Strict=F.
 There are   251 symmetry adapted cartesian basis functions of A   symmetry.
 There are   251 symmetry adapted basis functions of A   symmetry.
   251 basis functions,   492 primitive gaussians,   251 cartesian basis functions
    61 alpha electrons       61 beta electrons
       nuclear repulsion energy      1122.0007825596 Hartrees.
 IExCor=  402 DFT=T Ex+Corr=B3LYP ExCW=0 ScaHFX=  0.200000
 ScaDFX=  0.800000  0.720000  1.000000  0.810000 ScalE2=  1.000000  1.000000
 IRadAn=      0 IRanWt=     -1 IRanGd=            0 ICorTp=0 IEmpDi=  4
 NAtoms=   27 NActive=   27 NUniq=   27 SFac= 1.00D+00 NAtFMM=   60 NAOKFM=F Big=F
 Integral buffers will be    131072 words long.
 Raffenetti 2 integral format.
 Two-electron integral symmetry is turned on.
 Leave Link  301 at Mon Oct 10 16:36:58 2016, MaxMem=  2097152000 cpu:         0.5
 (Enter /share/apps/g09/l302.exe)
 NPDir=0 NMtPBC=     1 NCelOv=     1 NCel=       1 NClECP=     1 NCelD=      1
         NCelK=      1 NCelE2=     1 NClLst=     1 CellRange=     0.0.
 One-electron integrals computed using PRISM.
 NBasis=   251 RedAO= T EigKep=  2.76D-04  NBF=   251
 NBsUse=   251 1.00D-06 EigRej= -1.00D+00 NBFU=   251
 Precomputing XC quadrature grid using
 IXCGrd= 4 IRadAn=           0 IRanWt=          -1 IRanGd=           0 AccXCQ= 0.00D+00.
 Generated NRdTot=       0 NPtTot=           0 NUsed=           0 NTot=          32
 NSgBfM=   248   248   248   248   248 MxSgAt=    27 MxSgA2=    27.
 Leave Link  302 at Mon Oct 10 16:36:58 2016, MaxMem=  2097152000 cpu:         2.5
 (Enter /share/apps/g09/l303.exe)
 DipDrv:  MaxL=1.
 Leave Link  303 at Mon Oct 10 16:36:58 2016, MaxMem=  2097152000 cpu:         0.3
 (Enter /share/apps/g09/l401.exe)
 Initial guess from the checkpoint file:  "C6H2OH2.chk"
 B after Tr=     0.000000    0.000000    0.000000
         Rot=    0.999989    0.002796   -0.001913    0.003147 Ang=   0.53 deg.
 Guess basis will be translated and rotated to current coordinates.
 JPrj=2 DoOrth=T DoCkMO=T.
 Generating alternative initial guess.
 ExpMin= 1.03D-01 ExpMax= 8.59D+03 ExpMxC= 1.30D+03 IAcc=1 IRadAn=         1 AccDes= 0.00D+00
 Harris functional with IExCor=  402 and IRadAn=       1 diagonalized for initial guess.
 HarFok:  IExCor=  402 AccDes= 0.00D+00 IRadAn=         1 IDoV= 1 UseB2=F ITyADJ=14
 ICtDFT=  3500011 ScaDFX=  1.000000  1.000000  1.000000  1.000000
 FoFCou: FMM=F IPFlag=           0 FMFlag=      100000 FMFlg1=           0
         NFxFlg=           0 DoJE=T BraDBF=F KetDBF=T FulRan=T
         wScrn=  0.000000 ICntrl=     500 IOpCl=  0 I1Cent=   200000004 NGrid=           0
         NMat0=    1 NMatS0=      1 NMatT0=    0 NMatD0=    1 NMtDS0=    0 NMtDT0=    0
 Petite list used in FoFCou.
 Harris En= -839.462400446074    
 Leave Link  401 at Mon Oct 10 16:36:59 2016, MaxMem=  2097152000 cpu:         5.4
 (Enter /share/apps/g09/l502.exe)
 Closed shell SCF:
 Using DIIS extrapolation, IDIIS=  1040.
 Integral symmetry usage will be decided dynamically.
 Keep R1 ints in memory in canonical form, NReq=508330599.
 IVT=      211470 IEndB=      211470 NGot=  2097152000 MDV=  1596822780
 LenX=  1596822780 LenY=  1596759338
 Requested convergence on RMS density matrix=1.00D-08 within 128 cycles.
 Requested convergence on MAX density matrix=1.00D-06.
 Requested convergence on             energy=1.00D-06.
 No special actions if energy rises.
 FoFCou: FMM=F IPFlag=           0 FMFlag=           0 FMFlg1=           0
         NFxFlg=           0 DoJE=F BraDBF=F KetDBF=F FulRan=T
         wScrn=  0.000000 ICntrl=     600 IOpCl=  0 I1Cent=           0 NGrid=           0
         NMat0=    1 NMatS0=  31626 NMatT0=    0 NMatD0=    1 NMtDS0=    0 NMtDT0=    0
 Symmetry not used in FoFCou.
 Integral accuracy reduced to 1.0D-05 until final iterations.

 Cycle   1  Pass 0  IDiag  1:
 E= -839.350029383704    
 DIIS: error= 3.83D-03 at cycle   1 NSaved=   1.
 NSaved= 1 IEnMin= 1 EnMin= -839.350029383704     IErMin= 1 ErrMin= 3.83D-03
 ErrMax= 3.83D-03  0.00D+00 EMaxC= 1.00D-01 BMatC= 4.83D-03 BMatP= 4.83D-03
 IDIUse=3 WtCom= 9.62D-01 WtEn= 3.83D-02
 Coeff-Com:  0.100D+01
 Coeff-En:   0.100D+01
 Coeff:      0.100D+01
 Gap=     0.818 Goal=   None    Shift=    0.000
 GapD=    0.818 DampG=2.000 DampE=1.000 DampFc=2.0000 IDamp=-1.
 RMSDP=7.04D-04 MaxDP=1.31D-02              OVMax= 2.16D-02

 Cycle   2  Pass 0  IDiag  1:
 E= -839.359643173638     Delta-E=       -0.009613789934 Rises=F Damp=F
 DIIS: error= 6.04D-04 at cycle   2 NSaved=   2.
 NSaved= 2 IEnMin= 2 EnMin= -839.359643173638     IErMin= 2 ErrMin= 6.04D-04
 ErrMax= 6.04D-04  0.00D+00 EMaxC= 1.00D-01 BMatC= 1.27D-04 BMatP= 4.83D-03
 IDIUse=3 WtCom= 9.94D-01 WtEn= 6.04D-03
 Coeff-Com: -0.345D-01 0.103D+01
 Coeff-En:   0.000D+00 0.100D+01
 Coeff:     -0.343D-01 0.103D+01
 Gap=     0.213 Goal=   None    Shift=    0.000
 RMSDP=1.44D-04 MaxDP=7.87D-03 DE=-9.61D-03 OVMax= 5.02D-03

 Cycle   3  Pass 0  IDiag  1:
 E= -839.359559004661     Delta-E=        0.000084168977 Rises=F Damp=F
 DIIS: error= 1.30D-03 at cycle   3 NSaved=   3.
 NSaved= 3 IEnMin= 2 EnMin= -839.359643173638     IErMin= 2 ErrMin= 6.04D-04
 ErrMax= 1.30D-03  0.00D+00 EMaxC= 1.00D-01 BMatC= 3.49D-04 BMatP= 1.27D-04
 IDIUse=3 WtCom= 2.17D-01 WtEn= 7.83D-01
 Coeff-Com: -0.468D-01 0.673D+00 0.373D+00
 Coeff-En:   0.000D+00 0.614D+00 0.386D+00
 Coeff:     -0.102D-01 0.627D+00 0.383D+00
 Gap=     0.213 Goal=   None    Shift=    0.000
 RMSDP=9.40D-05 MaxDP=5.50D-03 DE= 8.42D-05 OVMax= 3.48D-03

 Cycle   4  Pass 0  IDiag  1:
 E= -839.359811833978     Delta-E=       -0.000252829317 Rises=F Damp=F
 DIIS: error= 1.69D-04 at cycle   4 NSaved=   4.
 NSaved= 4 IEnMin= 4 EnMin= -839.359811833978     IErMin= 4 ErrMin= 1.69D-04
 ErrMax= 1.69D-04  0.00D+00 EMaxC= 1.00D-01 BMatC= 5.45D-06 BMatP= 1.27D-04
 IDIUse=3 WtCom= 9.98D-01 WtEn= 1.69D-03
 Coeff-Com: -0.500D-02 0.190D-01 0.115D+00 0.871D+00
 Coeff-En:   0.000D+00 0.000D+00 0.000D+00 0.100D+01
 Coeff:     -0.500D-02 0.190D-01 0.114D+00 0.872D+00
 Gap=     0.213 Goal=   None    Shift=    0.000
 RMSDP=1.35D-05 MaxDP=4.13D-04 DE=-2.53D-04 OVMax= 8.95D-04

 Cycle   5  Pass 0  IDiag  1:
 E= -839.359815342373     Delta-E=       -0.000003508395 Rises=F Damp=F
 DIIS: error= 6.12D-05 at cycle   5 NSaved=   5.
 NSaved= 5 IEnMin= 5 EnMin= -839.359815342373     IErMin= 5 ErrMin= 6.12D-05
 ErrMax= 6.12D-05  0.00D+00 EMaxC= 1.00D-01 BMatC= 1.05D-06 BMatP= 5.45D-06
 IDIUse=1 WtCom= 1.00D+00 WtEn= 0.00D+00
 Coeff-Com: -0.103D-02-0.209D-01 0.556D-01 0.564D+00 0.402D+00
 Coeff:     -0.103D-02-0.209D-01 0.556D-01 0.564D+00 0.402D+00
 Gap=     0.213 Goal=   None    Shift=    0.000
 RMSDP=5.84D-06 MaxDP=1.89D-04 DE=-3.51D-06 OVMax= 3.64D-04

 Initial convergence to 1.0D-05 achieved.  Increase integral accuracy.
 Cycle   6  Pass 1  IDiag  1:
 E= -839.359821824750     Delta-E=       -0.000006482376 Rises=F Damp=F
 DIIS: error= 2.19D-05 at cycle   1 NSaved=   1.
 NSaved= 1 IEnMin= 1 EnMin= -839.359821824750     IErMin= 1 ErrMin= 2.19D-05
 ErrMax= 2.19D-05  0.00D+00 EMaxC= 1.00D-01 BMatC= 1.34D-07 BMatP= 1.34D-07
 IDIUse=1 WtCom= 1.00D+00 WtEn= 0.00D+00
 Coeff-Com:  0.100D+01
 Coeff:      0.100D+01
 Gap=     0.213 Goal=   None    Shift=    0.000
 RMSDP=5.84D-06 MaxDP=1.89D-04 DE=-6.48D-06 OVMax= 1.82D-04

 Cycle   7  Pass 1  IDiag  1:
 E= -839.359821932235     Delta-E=       -0.000000107485 Rises=F Damp=F
 DIIS: error= 2.08D-05 at cycle   2 NSaved=   2.
 NSaved= 2 IEnMin= 2 EnMin= -839.359821932235     IErMin= 2 ErrMin= 2.08D-05
 ErrMax= 2.08D-05  0.00D+00 EMaxC= 1.00D-01 BMatC= 1.12D-07 BMatP= 1.34D-07
 IDIUse=1 WtCom= 1.00D+00 WtEn= 0.00D+00
 Coeff-Com:  0.469D+00 0.531D+00
 Coeff:      0.469D+00 0.531D+00
 Gap=     0.213 Goal=   None    Shift=    0.000
 RMSDP=2.73D-06 MaxDP=7.21D-05 DE=-1.07D-07 OVMax= 1.61D-04

 Cycle   8  Pass 1  IDiag  1:
 E= -839.359822002958     Delta-E=       -0.000000070723 Rises=F Damp=F
 DIIS: error= 1.44D-05 at cycle   3 NSaved=   3.
 NSaved= 3 IEnMin= 3 EnMin= -839.359822002958     IErMin= 3 ErrMin= 1.44D-05
 ErrMax= 1.44D-05  0.00D+00 EMaxC= 1.00D-01 BMatC= 4.22D-08 BMatP= 1.12D-07
 IDIUse=1 WtCom= 1.00D+00 WtEn= 0.00D+00
 Coeff-Com: -0.751D-02 0.379D+00 0.629D+00
 Coeff:     -0.751D-02 0.379D+00 0.629D+00
 Gap=     0.213 Goal=   None    Shift=    0.000
 RMSDP=1.25D-06 MaxDP=2.93D-05 DE=-7.07D-08 OVMax= 7.77D-05

 Cycle   9  Pass 1  IDiag  1:
 E= -839.359822046245     Delta-E=       -0.000000043288 Rises=F Damp=F
 DIIS: error= 2.11D-06 at cycle   4 NSaved=   4.
 NSaved= 4 IEnMin= 4 EnMin= -839.359822046245     IErMin= 4 ErrMin= 2.11D-06
 ErrMax= 2.11D-06  0.00D+00 EMaxC= 1.00D-01 BMatC= 1.81D-09 BMatP= 4.22D-08
 IDIUse=1 WtCom= 1.00D+00 WtEn= 0.00D+00
 Coeff-Com: -0.207D-01 0.191D+00 0.355D+00 0.475D+00
 Coeff:     -0.207D-01 0.191D+00 0.355D+00 0.475D+00
 Gap=     0.213 Goal=   None    Shift=    0.000
 RMSDP=2.18D-07 MaxDP=5.04D-06 DE=-4.33D-08 OVMax= 1.25D-05

 Cycle  10  Pass 1  IDiag  1:
 E= -839.359822047983     Delta-E=       -0.000000001737 Rises=F Damp=F
 DIIS: error= 3.23D-07 at cycle   5 NSaved=   5.
 NSaved= 5 IEnMin= 5 EnMin= -839.359822047983     IErMin= 5 ErrMin= 3.23D-07
 ErrMax= 3.23D-07  0.00D+00 EMaxC= 1.00D-01 BMatC= 4.91D-11 BMatP= 1.81D-09
 IDIUse=1 WtCom= 1.00D+00 WtEn= 0.00D+00
 Coeff-Com: -0.890D-02 0.682D-01 0.134D+00 0.219D+00 0.588D+00
 Coeff:     -0.890D-02 0.682D-01 0.134D+00 0.219D+00 0.588D+00
 Gap=     0.213 Goal=   None    Shift=    0.000
 RMSDP=4.67D-08 MaxDP=2.31D-06 DE=-1.74D-09 OVMax= 2.50D-06

 Cycle  11  Pass 1  IDiag  1:
 E= -839.359822048032     Delta-E=       -0.000000000050 Rises=F Damp=F
 DIIS: error= 1.49D-07 at cycle   6 NSaved=   6.
 NSaved= 6 IEnMin= 6 EnMin= -839.359822048032     IErMin= 6 ErrMin= 1.49D-07
 ErrMax= 1.49D-07  0.00D+00 EMaxC= 1.00D-01 BMatC= 1.01D-11 BMatP= 4.91D-11
 IDIUse=1 WtCom= 1.00D+00 WtEn= 0.00D+00
 Coeff-Com: -0.202D-02 0.109D-01 0.244D-01 0.527D-01 0.337D+00 0.577D+00
 Coeff:     -0.202D-02 0.109D-01 0.244D-01 0.527D-01 0.337D+00 0.577D+00
 Gap=     0.213 Goal=   None    Shift=    0.000
 RMSDP=1.80D-08 MaxDP=7.56D-07 DE=-4.96D-11 OVMax= 7.90D-07

 Cycle  12  Pass 1  IDiag  1:
 E= -839.359822048039     Delta-E=       -0.000000000006 Rises=F Damp=F
 DIIS: error= 6.01D-08 at cycle   7 NSaved=   7.
 NSaved= 7 IEnMin= 7 EnMin= -839.359822048039     IErMin= 7 ErrMin= 6.01D-08
 ErrMax= 6.01D-08  0.00D+00 EMaxC= 1.00D-01 BMatC= 6.61D-13 BMatP= 1.01D-11
 IDIUse=1 WtCom= 1.00D+00 WtEn= 0.00D+00
 Coeff-Com: -0.294D-03 0.289D-04 0.144D-02 0.902D-02 0.116D+00 0.279D+00
 Coeff-Com:  0.595D+00
 Coeff:     -0.294D-03 0.289D-04 0.144D-02 0.902D-02 0.116D+00 0.279D+00
 Coeff:      0.595D+00
 Gap=     0.213 Goal=   None    Shift=    0.000
 RMSDP=4.42D-09 MaxDP=2.43D-07 DE=-6.37D-12 OVMax= 2.15D-07

 SCF Done:  E(RB3LYP) =  -839.359822048     A.U. after   12 cycles
            NFock= 12  Conv=0.44D-08     -V/T= 2.0029
 KE= 8.369144300435D+02 PE=-4.208339137984D+03 EE= 1.410064103333D+03
 Leave Link  502 at Mon Oct 10 16:37:25 2016, MaxMem=  2097152000 cpu:       116.1
 (Enter /share/apps/g09/l701.exe)
 Compute integral first derivatives.
 ... and contract with generalized density number  0.
 Leave Link  701 at Mon Oct 10 16:37:25 2016, MaxMem=  2097152000 cpu:         1.4
 (Enter /share/apps/g09/l702.exe)
 L702 exits ... SP integral derivatives will be done elsewhere.
 Leave Link  702 at Mon Oct 10 16:37:25 2016, MaxMem=  2097152000 cpu:         0.2
 (Enter /share/apps/g09/l703.exe)
 Compute integral first derivatives, UseDBF=F ICtDFT=           0.
 Integral derivatives from FoFJK, PRISM(SPDF).
 Calling FoFJK, ICntrl=      2127 FMM=F ISym2X=0 I1Cent= 0 IOpClX= 0 NMat=1 NMatS=1 NMatT=0.
 FoFJK:  IHMeth= 1 ICntrl=    2127 DoSepK=F KAlg= 0 I1Cent=   0 FoldK=F
 IRaf=         0 NMat=   1 IRICut=       1 DoRegI=T DoRafI=F ISym2E= 0.
 FoFCou: FMM=F IPFlag=           0 FMFlag=      100000 FMFlg1=         800
         NFxFlg=           0 DoJE=F BraDBF=F KetDBF=F FulRan=T
         wScrn=  0.000000 ICntrl=    2127 IOpCl=  0 I1Cent=           0 NGrid=           0
         NMat0=    1 NMatS0=      1 NMatT0=    0 NMatD0=    1 NMtDS0=    0 NMtDT0=    0
 Symmetry not used in FoFCou.
 Leave Link  703 at Mon Oct 10 16:37:30 2016, MaxMem=  2097152000 cpu:        37.0
 (Enter /share/apps/g09/l716.exe)
 Dipole        =-3.01714564D-01 4.14891045D-01-5.51654245D-01
 ***** Axes restored to original set *****
 -------------------------------------------------------------------
 Center     Atomic                   Forces (Hartrees/Bohr)
 Number     Number              X              Y              Z
 -------------------------------------------------------------------
      1        6           0.000989823   -0.000378725   -0.000606997
      2        6          -0.000040805    0.000852035    0.000487658
      3        6          -0.000723503   -0.000631718   -0.000294774
      4        6           0.001111131   -0.000243728    0.000064015
      5        6          -0.001768425   -0.000742756    0.001670543
      6        6          -0.000247092   -0.000115360   -0.001209616
      7        8          -0.000097612    0.000164112    0.000251672
      8        1           0.000010239    0.000073984   -0.000107336
      9        1          -0.000034204   -0.000028798   -0.000015752
     10        8          -0.000032936    0.000095333    0.000144155
     11        1          -0.000016609    0.000012926   -0.000084665
     12        1          -0.000122671   -0.000005392    0.000145243
     13        8           0.000220867    0.002749112   -0.000401363
     14        6           0.001369097   -0.002583299   -0.001539321
     15        6          -0.001801286   -0.000081684    0.000477737
     16        6           0.001552402   -0.000210740    0.001048838
     17        6           0.000009716    0.000358881   -0.001307489
     18        6          -0.001297206   -0.000205254    0.000372930
     19        6           0.000449344    0.001120209    0.001012140
     20        1           0.000233148   -0.000024308    0.000015108
     21        8          -0.000059273   -0.000053968   -0.000113678
     22        1           0.000023775   -0.000015936   -0.000067416
     23        1           0.000031104   -0.000012361    0.000003250
     24        8           0.000227222    0.000378291   -0.000037106
     25        1          -0.000038305   -0.000070649    0.000044802
     26        1          -0.000359821   -0.000392923   -0.000605591
     27        1           0.000411878   -0.000007282    0.000653013
 -------------------------------------------------------------------
 Cartesian Forces:  Max     0.002749112 RMS     0.000756865
 Leave Link  716 at Mon Oct 10 16:37:30 2016, MaxMem=  2097152000 cpu:         0.2
 (Enter /share/apps/g09/l103.exe)

 GradGradGradGradGradGradGradGradGradGradGradGradGradGradGradGradGradGrad
 Berny optimization.
 Using GEDIIS/GDIIS optimizer.
 FormGI is forming the generalized inverse of G from B-inverse, IUseBI=4.
 GSVD:  received Info=                   1 from GESDD.
 Internal  Forces:  Max     0.003391159 RMS     0.000463886
 Search for a local minimum.
 Step number   4 out of a maximum of  139
 All quantities printed in internal units (Hartrees-Bohrs-Radians)
 RMS Force = .46389D-03 SwitMx=.10000D-02 MixMth= 2
 Mixed Optimization -- En-DIIS/RFO-DIIS
 Update second derivatives using D2CorX and points    2    3    4
 DE= -8.98D-04 DEPred=-9.58D-04 R= 9.38D-01
 TightC=F SS=  1.41D+00  RLast= 2.51D-01 DXNew= 1.4270D+00 7.5358D-01
 Trust test= 9.38D-01 RLast= 2.51D-01 DXMaxT set to 8.49D-01
 ITU=  1  1  1  0
 Use linear search instead of GDIIS.
     Eigenvalues ---    0.01363   0.01752   0.01773   0.01789   0.01796
     Eigenvalues ---    0.01811   0.02041   0.02070   0.02074   0.02084
     Eigenvalues ---    0.02088   0.02092   0.02109   0.02110   0.02121
     Eigenvalues ---    0.02135   0.02146   0.02154   0.02168   0.02172
     Eigenvalues ---    0.02177   0.02191   0.02372   0.03242   0.15915
     Eigenvalues ---    0.15985   0.15999   0.16000   0.16000   0.16000
     Eigenvalues ---    0.16000   0.16000   0.16004   0.16016   0.23424
     Eigenvalues ---    0.23489   0.23497   0.23504   0.23508   0.23558
     Eigenvalues ---    0.24735   0.24779   0.24996   0.25000   0.25000
     Eigenvalues ---    0.25003   0.35904   0.35932   0.35946   0.35968
     Eigenvalues ---    0.36338   0.36871   0.39213   0.41876   0.42067
     Eigenvalues ---    0.42269   0.42377   0.45246   0.45529   0.45743
     Eigenvalues ---    0.46011   0.46280   0.46504   0.46523   0.46616
     Eigenvalues ---    0.46669   0.46777   0.46923   0.46940   0.47225
     Eigenvalues ---    0.53021   0.53041   0.53062   0.53072   0.53220
 RFO step:  Lambda=-2.53782685D-04 EMin= 1.36330673D-02
 Quartic linear search produced a step of -0.02800.
 Iteration  1 RMS(Cart)=  0.07060781 RMS(Int)=  0.00075686
 Iteration  2 RMS(Cart)=  0.00175684 RMS(Int)=  0.00001852
 Iteration  3 RMS(Cart)=  0.00000105 RMS(Int)=  0.00001852
 Iteration  4 RMS(Cart)=  0.00000000 RMS(Int)=  0.00001852
 ITry= 1 IFail=0 DXMaxC= 2.25D-01 DCOld= 1.00D+10 DXMaxT= 8.49D-01 DXLimC= 3.00D+00 Rises=F
 Variable       Old X    -DE/DX   Delta X   Delta X   Delta X     New X
                                 (Linear)    (Quad)   (Total)
    R1        2.63075   0.00066  -0.00003   0.00186   0.00182   2.63257
    R2        2.64549  -0.00058   0.00005  -0.00177  -0.00172   2.64378
    R3        2.63336  -0.00026   0.00002  -0.00072  -0.00070   2.63266
    R4        2.64296  -0.00044   0.00004  -0.00132  -0.00129   2.64167
    R5        2.04195   0.00004   0.00000   0.00013   0.00013   2.04208
    R6        2.63057   0.00046  -0.00004   0.00156   0.00151   2.63208
    R7        2.63199   0.00011  -0.00001   0.00034   0.00033   2.63232
    R8        2.64569  -0.00063   0.00007  -0.00242  -0.00235   2.64335
    R9        2.04176   0.00000   0.00000   0.00006   0.00006   2.04182
   R10        2.62936  -0.00010  -0.00007   0.00027   0.00021   2.62957
   R11        2.64733   0.00099  -0.00022   0.00461   0.00439   2.65172
   R12        2.03565   0.00012   0.00007   0.00028   0.00036   2.03601
   R13        1.83622  -0.00004   0.00000  -0.00003  -0.00003   1.83619
   R14        1.83609  -0.00001   0.00000  -0.00003  -0.00003   1.83606
   R15        2.65443   0.00114  -0.00027   0.00516   0.00489   2.65932
   R16        2.62776  -0.00085   0.00015  -0.00364  -0.00350   2.62426
   R17        2.64387  -0.00055  -0.00012  -0.00040  -0.00052   2.64334
   R18        2.63850   0.00092  -0.00005   0.00288   0.00282   2.64132
   R19        2.03638  -0.00008  -0.00002  -0.00008  -0.00010   2.03628
   R20        2.63775  -0.00082   0.00005  -0.00222  -0.00218   2.63557
   R21        2.62962   0.00008   0.00001   0.00002   0.00003   2.62965
   R22        2.63617   0.00079  -0.00005   0.00237   0.00232   2.63849
   R23        2.04231   0.00003   0.00000   0.00015   0.00014   2.04245
   R24        2.63906  -0.00058   0.00009  -0.00226  -0.00217   2.63689
   R25        2.63303  -0.00015   0.00001  -0.00043  -0.00043   2.63260
   R26        2.04240  -0.00009   0.00011  -0.00027  -0.00016   2.04224
   R27        1.83612   0.00003   0.00000   0.00004   0.00004   1.83616
   R28        1.83585   0.00008   0.00000   0.00014   0.00014   1.83599
    A1        2.12643  -0.00016   0.00005  -0.00133  -0.00127   2.12516
    A2        2.13379  -0.00011   0.00002  -0.00085  -0.00083   2.13295
    A3        2.02296   0.00027  -0.00008   0.00219   0.00210   2.02507
    A4        2.06694   0.00021  -0.00004   0.00154   0.00150   2.06844
    A5        2.13714  -0.00013   0.00002  -0.00084  -0.00082   2.13633
    A6        2.07910  -0.00009   0.00002  -0.00071  -0.00068   2.07842
    A7        2.11898  -0.00020   0.00000  -0.00058  -0.00058   2.11840
    A8        2.02776   0.00019   0.00000   0.00065   0.00065   2.02841
    A9        2.13643   0.00001   0.00000  -0.00008  -0.00008   2.13635
   A10        2.06854  -0.00023   0.00000  -0.00162  -0.00161   2.06692
   A11        2.13749  -0.00003   0.00003  -0.00049  -0.00046   2.13703
   A12        2.07714   0.00026  -0.00003   0.00209   0.00205   2.07919
   A13        2.12455   0.00056   0.00001   0.00270   0.00270   2.12725
   A14        2.00006   0.00094  -0.00003   0.00569   0.00564   2.00570
   A15        2.15803  -0.00150  -0.00002  -0.00875  -0.00879   2.14924
   A16        2.06090  -0.00018  -0.00004  -0.00072  -0.00077   2.06013
   A17        2.08141   0.00042  -0.00005   0.00483   0.00476   2.08617
   A18        2.14041  -0.00022   0.00006  -0.00374  -0.00371   2.13670
   A19        1.95232  -0.00006  -0.00001  -0.00036  -0.00037   1.95195
   A20        1.95267   0.00000   0.00000   0.00002   0.00002   1.95269
   A21        2.15024  -0.00339   0.00017  -0.02245  -0.02228   2.12796
   A22        2.03344   0.00069   0.00004   0.00568   0.00577   2.03921
   A23        2.11893  -0.00120  -0.00033  -0.00875  -0.00903   2.10989
   A24        2.12921   0.00049  -0.00009   0.00270   0.00265   2.13186
   A25        2.06501  -0.00009   0.00008  -0.00153  -0.00146   2.06355
   A26        2.10889   0.00026  -0.00010   0.00267   0.00258   2.11147
   A27        2.10926  -0.00017   0.00001  -0.00117  -0.00115   2.10811
   A28        2.11901  -0.00028  -0.00003  -0.00062  -0.00066   2.11834
   A29        2.03248   0.00004   0.00004  -0.00033  -0.00030   2.03218
   A30        2.13170   0.00024  -0.00001   0.00094   0.00092   2.13262
   A31        2.07235   0.00003  -0.00005   0.00101   0.00096   2.07332
   A32        2.13315  -0.00001   0.00003  -0.00058  -0.00055   2.13260
   A33        2.07768  -0.00002   0.00001  -0.00043  -0.00041   2.07727
   A34        2.11931   0.00002   0.00007  -0.00102  -0.00094   2.11837
   A35        2.03011  -0.00024   0.00003  -0.00114  -0.00112   2.02900
   A36        2.13376   0.00022  -0.00010   0.00215   0.00204   2.13580
   A37        2.06145  -0.00016   0.00000  -0.00059  -0.00063   2.06082
   A38        2.10496  -0.00016   0.00001  -0.00342  -0.00346   2.10150
   A39        2.11627   0.00033  -0.00006   0.00458   0.00448   2.12075
   A40        1.95344   0.00009   0.00002   0.00058   0.00060   1.95404
   A41        1.95430   0.00008   0.00003   0.00005   0.00008   1.95438
    D1        0.00410   0.00002   0.00045  -0.00078  -0.00034   0.00376
    D2       -3.14021   0.00001   0.00011  -0.00024  -0.00013  -3.14034
    D3       -3.13319  -0.00006   0.00032  -0.00331  -0.00300  -3.13619
    D4        0.00569  -0.00008  -0.00003  -0.00276  -0.00280   0.00289
    D5        0.00296   0.00000  -0.00020   0.00179   0.00159   0.00455
    D6       -3.10702  -0.00025   0.00056  -0.01102  -0.01050  -3.11752
    D7        3.14050   0.00008  -0.00007   0.00415   0.00410  -3.13859
    D8        0.03051  -0.00017   0.00069  -0.00865  -0.00799   0.02252
    D9        0.01922   0.00014  -0.00017   0.00957   0.00941   0.02863
   D10       -3.11830   0.00006  -0.00030   0.00720   0.00689  -3.11141
   D11       -0.00853  -0.00005  -0.00011  -0.00266  -0.00276  -0.01129
   D12        3.13840  -0.00003  -0.00035  -0.00006  -0.00041   3.13800
   D13        3.13569  -0.00003   0.00023  -0.00319  -0.00296   3.13273
   D14       -0.00057  -0.00002  -0.00001  -0.00058  -0.00060  -0.00117
   D15        0.00571   0.00005  -0.00047   0.00493   0.00445   0.01015
   D16        3.14138   0.00000  -0.00018   0.00137   0.00116  -3.14064
   D17       -3.14156   0.00003  -0.00022   0.00216   0.00194  -3.13962
   D18       -0.00589  -0.00002   0.00007  -0.00140  -0.00134  -0.00723
   D19       -3.14042   0.00007   0.00011   0.00356   0.00367  -3.13675
   D20        0.00657   0.00009  -0.00013   0.00619   0.00606   0.01263
   D21        0.00171  -0.00003   0.00074  -0.00389  -0.00314  -0.00144
   D22        3.10904  -0.00029  -0.00005  -0.01529  -0.01540   3.09364
   D23       -3.13418   0.00002   0.00046  -0.00044   0.00004  -3.13414
   D24       -0.02684  -0.00024  -0.00033  -0.01184  -0.01222  -0.03906
   D25       -0.00593   0.00000  -0.00042   0.00060   0.00018  -0.00575
   D26        3.10292   0.00027  -0.00120   0.01403   0.01281   3.11573
   D27       -3.11010   0.00023   0.00045   0.01274   0.01315  -3.09696
   D28       -0.00125   0.00051  -0.00034   0.02617   0.02577   0.02452
   D29        2.81415  -0.00014   0.00116  -0.04720  -0.04605   2.76810
   D30       -0.36244  -0.00037   0.00036  -0.05859  -0.05822  -0.42066
   D31        2.30365   0.00016   0.00263  -0.02961  -0.02698   2.27667
   D32       -0.89776  -0.00022  -0.00082  -0.03641  -0.03723  -0.93499
   D33        3.07548  -0.00038  -0.00252  -0.00822  -0.01078   3.06470
   D34       -0.05972  -0.00026  -0.00236  -0.00351  -0.00590  -0.06562
   D35       -0.00591   0.00006   0.00098  -0.00094   0.00003  -0.00588
   D36       -3.14111   0.00019   0.00114   0.00376   0.00492  -3.13620
   D37       -3.07878   0.00023   0.00260   0.00272   0.00530  -3.07348
   D38        0.02912   0.00057   0.00142   0.02204   0.02341   0.05252
   D39       -0.00031  -0.00017  -0.00102  -0.00439  -0.00541  -0.00573
   D40        3.10759   0.00017  -0.00221   0.01494   0.01269   3.12028
   D41        0.00821   0.00013  -0.00006   0.00634   0.00628   0.01449
   D42       -3.13546  -0.00005  -0.00039  -0.00068  -0.00106  -3.13652
   D43       -3.13977   0.00000  -0.00022   0.00165   0.00142  -3.13835
   D44       -0.00026  -0.00018  -0.00055  -0.00537  -0.00592  -0.00618
   D45       -0.00421  -0.00020  -0.00077  -0.00619  -0.00695  -0.01117
   D46        3.13629  -0.00008  -0.00003  -0.00361  -0.00365   3.13265
   D47        3.13958  -0.00001  -0.00042   0.00123   0.00082   3.14039
   D48       -0.00310   0.00012   0.00031   0.00382   0.00412   0.00102
   D49        3.14120   0.00013   0.00038   0.00439   0.00477  -3.13721
   D50       -0.00249  -0.00005   0.00005  -0.00269  -0.00264  -0.00512
   D51       -0.00231   0.00009   0.00072   0.00059   0.00130  -0.00101
   D52       -3.14133   0.00019   0.00107   0.00425   0.00530  -3.13603
   D53        3.14033  -0.00004   0.00001  -0.00191  -0.00190   3.13843
   D54        0.00131   0.00007   0.00036   0.00175   0.00210   0.00341
   D55        0.00452   0.00010   0.00016   0.00456   0.00471   0.00923
   D56       -3.10315  -0.00024   0.00135  -0.01474  -0.01344  -3.11659
   D57       -3.13980  -0.00001  -0.00022   0.00067   0.00046  -3.13934
   D58        0.03571  -0.00035   0.00098  -0.01862  -0.01769   0.01802
   D59       -3.12813  -0.00003  -0.00055   0.00249   0.00194  -3.12619
   D60        0.01606   0.00008  -0.00019   0.00619   0.00599   0.02205
         Item               Value     Threshold  Converged?
 Maximum Force            0.003391     0.000450     NO 
 RMS     Force            0.000464     0.000300     NO 
 Maximum Displacement     0.224624     0.001800     NO 
 RMS     Displacement     0.070472     0.001200     NO 
 Predicted change in Energy=-1.293228D-04
 Lowest energy point so far.  Saving SCF results.
 GradGradGradGradGradGradGradGradGradGradGradGradGradGradGradGradGradGrad

 Leave Link  103 at Mon Oct 10 16:37:30 2016, MaxMem=  2097152000 cpu:         0.3
 (Enter /share/apps/g09/l202.exe)
                          Input orientation:                          
 ---------------------------------------------------------------------
 Center     Atomic      Atomic             Coordinates (Angstroms)
 Number     Number       Type             X           Y           Z
 ---------------------------------------------------------------------
      1          6           0       -2.673211   -1.227242   -0.431982
      2          6           0       -3.769244   -0.477634   -0.010655
      3          6           0       -3.565824    0.857856    0.348856
      4          6           0       -2.299338    1.435843    0.304894
      5          6           0       -1.223463    0.650501   -0.122154
      6          6           0       -1.387657   -0.679248   -0.497788
      7          8           0       -2.789074   -2.561995   -0.813901
      8          1           0       -3.709041   -2.871739   -0.770788
      9          1           0       -4.766261   -0.890645    0.045186
     10          8           0       -4.694688    1.563746    0.758404
     11          1           0       -4.482786    2.483580    0.988652
     12          1           0       -2.122340    2.465714    0.579641
     13          8           0        0.006329    1.322247   -0.195760
     14          6           0        1.233228    0.633521   -0.168675
     15          6           0        2.154937    0.955584   -1.156203
     16          6           0        3.417560    0.358498   -1.102266
     17          6           0        3.748200   -0.551272   -0.098203
     18          6           0        2.794479   -0.854148    0.875523
     19          6           0        1.529147   -0.266091    0.860774
     20          1           0        1.908574    1.655063   -1.937969
     21          8           0        4.313623    0.712442   -2.106363
     22          1           0        5.166877    0.257999   -2.008640
     23          1           0        4.717502   -1.026833   -0.048533
     24          8           0        3.182931   -1.763625    1.856707
     25          1           0        2.469633   -1.939284    2.492543
     26          1           0        0.797230   -0.481508    1.626162
     27          1           0       -0.569481   -1.285258   -0.850143
 ---------------------------------------------------------------------
                    Distance matrix (angstroms):
                    1          2          3          4          5
     1  C    0.000000
     2  C    1.393096   0.000000
     3  C    2.398771   1.397914   0.000000
     4  C    2.788331   2.433432   1.392835   0.000000
     5  C    2.392421   2.786775   2.398229   1.398799   0.000000
     6  C    1.399026   2.439242   2.797125   2.439072   1.391507
     7  O    1.393145   2.439364   3.694689   4.180222   3.640025
     8  H    1.972842   2.512601   3.896665   4.658285   4.359472
     9  H    2.172981   1.080620   2.142550   3.400839   3.867111
    10  O    3.645957   2.369627   1.392962   2.441257   3.695782
    11  H    4.366115   3.205705   1.973102   2.516490   3.900930
    12  H    3.868432   3.424038   2.173043   1.080485   2.143710
    13  O    3.706161   4.186739   3.643150   2.362130   1.403228
    14  C    4.334978   5.126827   4.832087   3.653356   2.457191
    15  C    5.347919   6.201799   5.916237   4.712326   3.546255
    16  C    6.329402   7.317163   7.150019   5.985289   4.752366
    17  C    6.465513   7.518314   7.461934   6.378388   5.114907
    18  C    5.634217   6.633968   6.607707   5.613969   4.404905
    19  C    4.500538   5.373740   5.242523   4.226450   3.063193
    20  H    5.618579   6.364005   5.986163   4.773365   3.757125
    21  O    7.441893   8.434513   8.254389   7.075925   5.882197
    22  H    8.133804   9.186259   9.065191   7.904690   6.674529
    23  H    7.403366   8.504581   8.504320   7.444845   6.173648
    24  O    6.310325   7.312561   7.395369   6.534523   5.400019
    25  H    5.958917   6.879389   6.989000   6.238619   5.213692
    26  H    4.103174   4.850965   4.739372   3.874366   2.901940
    27  H    2.145670   3.405213   3.874094   3.425041   2.169060
                    6          7          8          9         10
     6  C    0.000000
     7  O    2.368255   0.000000
     8  H    3.204741   0.971668   0.000000
     9  H    3.428480   2.727767   2.389197   0.000000
    10  O    4.188734   4.808871   4.794106   2.556919   0.000000
    11  H    4.668277   5.619224   5.689793   3.515092   0.971602
    12  H    3.404614   5.259691   5.729719   4.305938   2.731754
    13  O    2.457723   4.825320   5.632420   5.266171   4.802948
    14  C    2.949698   5.177504   6.088958   6.193762   6.071654
    15  C    3.956787   6.077317   7.013072   7.263256   7.138133
    16  C    4.953022   6.865474   7.831523   8.357747   8.409714
    17  C    5.152968   6.876859   7.838838   8.522428   8.745824
    18  C    4.405319   6.078401   7.005483   7.606286   7.870677
    19  C    3.244092   5.169405   6.073715   6.378669   6.488059
    20  H    4.288155   6.412099   7.308341   7.413971   7.133151
    21  O    6.085139   7.927213   8.887815   9.468017   9.491116
    22  H    6.791394   8.525077   9.492601  10.208077  10.325308
    23  H    6.131526   7.700077   8.656324   9.485204   9.795487
    24  O    5.254502   6.590477   7.458614   8.199595   8.621749
    25  H    5.040679   6.242943   7.049455   7.710211   8.161246
    26  H    3.053522   4.810811   5.636049   5.798216   5.924291
    27  H    1.077410   2.560852   3.518530   4.309326   5.265128
                   11         12         13         14         15
    11  H    0.000000
    12  H    2.395687   0.000000
    13  O    4.785779   2.537714   0.000000
    14  C    6.118410   3.895734   1.407253   0.000000
    15  C    7.141046   4.856824   2.381892   1.388698   0.000000
    16  C    8.444132   6.161141   3.658833   2.391346   1.397725
    17  C    8.839724   6.635127   4.185833   2.780968   2.434844
    18  C    8.006985   5.940045   3.695690   2.396041   2.795005
    19  C    6.612139   4.568933   2.440913   1.398797   2.439733
    20  H    7.078209   4.821181   2.600884   2.151753   1.077555
    21  O    9.491726   7.190980   4.751320   3.640013   2.371043
    22  H   10.346641   8.043997   5.572290   4.358908   3.207033
    23  H    9.901719   7.705577   5.266403   3.861524   3.423981
    24  O    8.806559   6.903919   4.881192   3.694567   4.186705
    25  H    8.376129   6.644502   4.892078   3.902576   4.668259
    26  H    6.089066   4.278458   2.682994   2.157504   3.413233
    27  H    5.735787   4.304119   2.749337   2.719535   3.540833
                   16         17         18         19         20
    16  C    0.000000
    17  C    1.394686   0.000000
    18  C    2.402164   1.396231   0.000000
    19  C    2.794591   2.434166   1.395383   0.000000
    20  H    2.157896   3.411287   3.872558   3.415810   0.000000
    21  O    1.391551   2.439136   3.695084   4.185061   2.588658
    22  H    1.972746   2.513431   3.896607   4.662756   3.545888
    23  H    2.172406   1.080819   2.140494   3.401643   4.318867
    24  O    3.648833   2.368755   1.393114   2.443255   5.264122
    25  H    4.370472   3.205195   1.974284   2.519277   5.732674
    26  H    3.875056   3.418557   2.165947   1.080707   4.301518
    27  H    4.319953   4.443706   3.805261   2.893126   3.996200
                   21         22         23         24         25
    21  O    0.000000
    22  H    0.971654   0.000000
    23  H    2.724493   2.386368   0.000000
    24  O    4.807837   4.792068   2.554938   0.000000
    25  H    5.619776   5.688922   3.513196   0.971565   0.000000
    26  H    5.265195   5.731708   4.297734   2.718188   2.381734
    27  H    5.423431   6.052237   5.353648   4.651502   4.564812
                   26         27
    26  H    0.000000
    27  H    2.940408   0.000000
 Stoichiometry    C12H10O5
 Framework group  C1[X(C12H10O5)]
 Deg. of freedom    75
 Full point group                 C1      NOp   1
 RotChk:  IX=0 Diff= 1.09D-02
 Largest Abelian subgroup         C1      NOp   1
 Largest concise Abelian subgroup C1      NOp   1
                         Standard orientation:                         
 ---------------------------------------------------------------------
 Center     Atomic      Atomic             Coordinates (Angstroms)
 Number     Number       Type             X           Y           Z
 ---------------------------------------------------------------------
      1          6           0       -2.587887    1.115728    0.864904
      2          6           0       -3.738724    0.543940    0.326992
      3          6           0       -3.614484   -0.635042   -0.413769
      4          6           0       -2.373072   -1.228801   -0.629026
      5          6           0       -1.240478   -0.624018   -0.073953
      6          6           0       -1.324830    0.543954    0.677726
      7          8           0       -2.623441    2.285612    1.620522
      8          1           0       -3.530511    2.614755    1.734664
      9          1           0       -4.719099    0.977296    0.464134
     10          8           0       -4.795484   -1.167663   -0.925527
     11          1           0       -4.637230   -1.986292   -1.424337
     12          1           0       -2.257034   -2.139141   -1.199345
     13          8           0       -0.037715   -1.315271   -0.285093
     14          6           0        1.212815   -0.675186   -0.202486
     15          6           0        2.180599   -1.288793    0.581965
     16          6           0        3.461220   -0.729457    0.610080
     17          6           0        3.765776    0.423937   -0.112467
     18          6           0        2.766137    1.015897   -0.886913
     19          6           0        1.480725    0.476576   -0.949683
     20          1           0        1.954886   -2.178582    1.146281
     21          8           0        4.403140   -1.377799    1.403085
     22          1           0        5.266831   -0.933360    1.378141
     23          1           0        4.749094    0.872167   -0.093855
     24          8           0        3.129769    2.161136   -1.591871
     25          1           0        2.385819    2.528502   -2.097360
     26          1           0        0.711714    0.919806   -1.566203
     27          1           0       -0.461414    1.004310    1.128723
 ---------------------------------------------------------------------
 Rotational constants (GHZ):      0.8908917      0.2211181      0.2059163
 Leave Link  202 at Mon Oct 10 16:37:30 2016, MaxMem=  2097152000 cpu:         0.1
 (Enter /share/apps/g09/l301.exe)
 Standard basis: 6-311G (5D, 7F)
 Ernie: Thresh=  0.10000D-02 Tol=  0.10000D-05 Strict=F.
 There are   251 symmetry adapted cartesian basis functions of A   symmetry.
 There are   251 symmetry adapted basis functions of A   symmetry.
   251 basis functions,   492 primitive gaussians,   251 cartesian basis functions
    61 alpha electrons       61 beta electrons
       nuclear repulsion energy      1123.1773492357 Hartrees.
 IExCor=  402 DFT=T Ex+Corr=B3LYP ExCW=0 ScaHFX=  0.200000
 ScaDFX=  0.800000  0.720000  1.000000  0.810000 ScalE2=  1.000000  1.000000
 IRadAn=      0 IRanWt=     -1 IRanGd=            0 ICorTp=0 IEmpDi=  4
 NAtoms=   27 NActive=   27 NUniq=   27 SFac= 1.00D+00 NAtFMM=   60 NAOKFM=F Big=F
 Integral buffers will be    131072 words long.
 Raffenetti 2 integral format.
 Two-electron integral symmetry is turned on.
 Leave Link  301 at Mon Oct 10 16:37:30 2016, MaxMem=  2097152000 cpu:         0.5
 (Enter /share/apps/g09/l302.exe)
 NPDir=0 NMtPBC=     1 NCelOv=     1 NCel=       1 NClECP=     1 NCelD=      1
         NCelK=      1 NCelE2=     1 NClLst=     1 CellRange=     0.0.
 One-electron integrals computed using PRISM.
 NBasis=   251 RedAO= T EigKep=  2.79D-04  NBF=   251
 NBsUse=   251 1.00D-06 EigRej= -1.00D+00 NBFU=   251
 Precomputing XC quadrature grid using
 IXCGrd= 4 IRadAn=           0 IRanWt=          -1 IRanGd=           0 AccXCQ= 0.00D+00.
 Generated NRdTot=       0 NPtTot=           0 NUsed=           0 NTot=          32
 NSgBfM=   245   245   247   247   247 MxSgAt=    27 MxSgA2=    27.
 Leave Link  302 at Mon Oct 10 16:37:30 2016, MaxMem=  2097152000 cpu:         2.5
 (Enter /share/apps/g09/l303.exe)
 DipDrv:  MaxL=1.
 Leave Link  303 at Mon Oct 10 16:37:30 2016, MaxMem=  2097152000 cpu:         0.3
 (Enter /share/apps/g09/l401.exe)
 Initial guess from the checkpoint file:  "C6H2OH2.chk"
 B after Tr=     0.000000    0.000000    0.000000
         Rot=    0.999991    0.004134   -0.001052    0.000594 Ang=   0.49 deg.
 Guess basis will be translated and rotated to current coordinates.
 JPrj=2 DoOrth=T DoCkMO=T.
 Generating alternative initial guess.
 ExpMin= 1.03D-01 ExpMax= 8.59D+03 ExpMxC= 1.30D+03 IAcc=1 IRadAn=         1 AccDes= 0.00D+00
 Harris functional with IExCor=  402 and IRadAn=       1 diagonalized for initial guess.
 HarFok:  IExCor=  402 AccDes= 0.00D+00 IRadAn=         1 IDoV= 1 UseB2=F ITyADJ=14
 ICtDFT=  3500011 ScaDFX=  1.000000  1.000000  1.000000  1.000000
 FoFCou: FMM=F IPFlag=           0 FMFlag=      100000 FMFlg1=           0
         NFxFlg=           0 DoJE=T BraDBF=F KetDBF=T FulRan=T
         wScrn=  0.000000 ICntrl=     500 IOpCl=  0 I1Cent=   200000004 NGrid=           0
         NMat0=    1 NMatS0=      1 NMatT0=    0 NMatD0=    1 NMtDS0=    0 NMtDT0=    0
 Petite list used in FoFCou.
 Harris En= -839.462530505606    
 Leave Link  401 at Mon Oct 10 16:37:31 2016, MaxMem=  2097152000 cpu:         5.4
 (Enter /share/apps/g09/l502.exe)
 Closed shell SCF:
 Using DIIS extrapolation, IDIIS=  1040.
 Integral symmetry usage will be decided dynamically.
 Keep R1 ints in memory in canonical form, NReq=508330599.
 IVT=      211470 IEndB=      211470 NGot=  2097152000 MDV=  1596822780
 LenX=  1596822780 LenY=  1596759338
 Requested convergence on RMS density matrix=1.00D-08 within 128 cycles.
 Requested convergence on MAX density matrix=1.00D-06.
 Requested convergence on             energy=1.00D-06.
 No special actions if energy rises.
 FoFCou: FMM=F IPFlag=           0 FMFlag=           0 FMFlg1=           0
         NFxFlg=           0 DoJE=F BraDBF=F KetDBF=F FulRan=T
         wScrn=  0.000000 ICntrl=     600 IOpCl=  0 I1Cent=           0 NGrid=           0
         NMat0=    1 NMatS0=  31626 NMatT0=    0 NMatD0=    1 NMtDS0=    0 NMtDT0=    0
 Symmetry not used in FoFCou.
 Integral accuracy reduced to 1.0D-05 until final iterations.

 Cycle   1  Pass 0  IDiag  1:
 E= -839.350829641035    
 DIIS: error= 4.54D-03 at cycle   1 NSaved=   1.
 NSaved= 1 IEnMin= 1 EnMin= -839.350829641035     IErMin= 1 ErrMin= 4.54D-03
 ErrMax= 4.54D-03  0.00D+00 EMaxC= 1.00D-01 BMatC= 4.32D-03 BMatP= 4.32D-03
 IDIUse=3 WtCom= 9.55D-01 WtEn= 4.54D-02
 Coeff-Com:  0.100D+01
 Coeff-En:   0.100D+01
 Coeff:      0.100D+01
 Gap=     0.816 Goal=   None    Shift=    0.000
 GapD=    0.816 DampG=2.000 DampE=1.000 DampFc=2.0000 IDamp=-1.
 RMSDP=4.52D-04 MaxDP=5.29D-03              OVMax= 1.65D-02

 Cycle   2  Pass 0  IDiag  1:
 E= -839.359789502435     Delta-E=       -0.008959861400 Rises=F Damp=F
 DIIS: error= 5.91D-04 at cycle   2 NSaved=   2.
 NSaved= 2 IEnMin= 2 EnMin= -839.359789502435     IErMin= 2 ErrMin= 5.91D-04
 ErrMax= 5.91D-04  0.00D+00 EMaxC= 1.00D-01 BMatC= 7.44D-05 BMatP= 4.32D-03
 IDIUse=3 WtCom= 9.94D-01 WtEn= 5.91D-03
 Coeff-Com: -0.560D-01 0.106D+01
 Coeff-En:   0.000D+00 0.100D+01
 Coeff:     -0.556D-01 0.106D+01
 Gap=     0.214 Goal=   None    Shift=    0.000
 RMSDP=1.11D-04 MaxDP=4.76D-03 DE=-8.96D-03 OVMax= 3.59D-03

 Cycle   3  Pass 0  IDiag  1:
 E= -839.359816105706     Delta-E=       -0.000026603270 Rises=F Damp=F
 DIIS: error= 7.62D-04 at cycle   3 NSaved=   3.
 NSaved= 3 IEnMin= 3 EnMin= -839.359816105706     IErMin= 2 ErrMin= 5.91D-04
 ErrMax= 7.62D-04  0.00D+00 EMaxC= 1.00D-01 BMatC= 1.44D-04 BMatP= 7.44D-05
 IDIUse=3 WtCom= 2.66D-01 WtEn= 7.34D-01
 Coeff-Com: -0.469D-01 0.655D+00 0.392D+00
 Coeff-En:   0.000D+00 0.411D+00 0.589D+00
 Coeff:     -0.125D-01 0.476D+00 0.536D+00
 Gap=     0.214 Goal=   None    Shift=    0.000
 RMSDP=8.21D-05 MaxDP=4.64D-03 DE=-2.66D-05 OVMax= 3.06D-03

 Cycle   4  Pass 0  IDiag  1:
 E= -839.359896247179     Delta-E=       -0.000080141473 Rises=F Damp=F
 DIIS: error= 4.12D-04 at cycle   4 NSaved=   4.
 NSaved= 4 IEnMin= 4 EnMin= -839.359896247179     IErMin= 4 ErrMin= 4.12D-04
 ErrMax= 4.12D-04  0.00D+00 EMaxC= 1.00D-01 BMatC= 4.11D-05 BMatP= 7.44D-05
 IDIUse=3 WtCom= 9.96D-01 WtEn= 4.12D-03
 Coeff-Com: -0.409D-02 0.144D-01 0.350D+00 0.640D+00
 Coeff-En:   0.000D+00 0.000D+00 0.261D+00 0.739D+00
 Coeff:     -0.407D-02 0.144D-01 0.349D+00 0.641D+00
 Gap=     0.214 Goal=   None    Shift=    0.000
 RMSDP=2.84D-05 MaxDP=1.60D-03 DE=-8.01D-05 OVMax= 1.22D-03

 Cycle   5  Pass 0  IDiag  1:
 E= -839.359927772546     Delta-E=       -0.000031525368 Rises=F Damp=F
 DIIS: error= 3.11D-05 at cycle   5 NSaved=   5.
 NSaved= 5 IEnMin= 5 EnMin= -839.359927772546     IErMin= 5 ErrMin= 3.11D-05
 ErrMax= 3.11D-05  0.00D+00 EMaxC= 1.00D-01 BMatC= 3.25D-07 BMatP= 4.11D-05
 IDIUse=1 WtCom= 1.00D+00 WtEn= 0.00D+00
 Coeff-Com: -0.680D-03-0.140D-01 0.172D+00 0.338D+00 0.505D+00
 Coeff:     -0.680D-03-0.140D-01 0.172D+00 0.338D+00 0.505D+00
 Gap=     0.214 Goal=   None    Shift=    0.000
 RMSDP=3.06D-06 MaxDP=1.01D-04 DE=-3.15D-05 OVMax= 1.80D-04

 Initial convergence to 1.0D-05 achieved.  Increase integral accuracy.
 Cycle   6  Pass 1  IDiag  1:
 E= -839.359955908407     Delta-E=       -0.000028135861 Rises=F Damp=F
 DIIS: error= 1.63D-05 at cycle   1 NSaved=   1.
 NSaved= 1 IEnMin= 1 EnMin= -839.359955908407     IErMin= 1 ErrMin= 1.63D-05
 ErrMax= 1.63D-05  0.00D+00 EMaxC= 1.00D-01 BMatC= 1.35D-07 BMatP= 1.35D-07
 IDIUse=1 WtCom= 1.00D+00 WtEn= 0.00D+00
 Coeff-Com:  0.100D+01
 Coeff:      0.100D+01
 Gap=     0.214 Goal=   None    Shift=    0.000
 RMSDP=3.06D-06 MaxDP=1.01D-04 DE=-2.81D-05 OVMax= 1.85D-04

 Cycle   7  Pass 1  IDiag  1:
 E= -839.359956012724     Delta-E=       -0.000000104317 Rises=F Damp=F
 DIIS: error= 2.44D-05 at cycle   2 NSaved=   2.
 NSaved= 2 IEnMin= 2 EnMin= -839.359956012724     IErMin= 1 ErrMin= 1.63D-05
 ErrMax= 2.44D-05  0.00D+00 EMaxC= 1.00D-01 BMatC= 1.19D-07 BMatP= 1.35D-07
 IDIUse=1 WtCom= 1.00D+00 WtEn= 0.00D+00
 Coeff-Com:  0.479D+00 0.521D+00
 Coeff:      0.479D+00 0.521D+00
 Gap=     0.214 Goal=   None    Shift=    0.000
 RMSDP=2.65D-06 MaxDP=6.18D-05 DE=-1.04D-07 OVMax= 1.49D-04

 Cycle   8  Pass 1  IDiag  1:
 E= -839.359956089635     Delta-E=       -0.000000076911 Rises=F Damp=F
 DIIS: error= 1.30D-05 at cycle   3 NSaved=   3.
 NSaved= 3 IEnMin= 3 EnMin= -839.359956089635     IErMin= 3 ErrMin= 1.30D-05
 ErrMax= 1.30D-05  0.00D+00 EMaxC= 1.00D-01 BMatC= 3.56D-08 BMatP= 1.19D-07
 IDIUse=1 WtCom= 1.00D+00 WtEn= 0.00D+00
 Coeff-Com: -0.147D-01 0.351D+00 0.663D+00
 Coeff:     -0.147D-01 0.351D+00 0.663D+00
 Gap=     0.214 Goal=   None    Shift=    0.000
 RMSDP=1.12D-06 MaxDP=3.25D-05 DE=-7.69D-08 OVMax= 6.06D-05

 Cycle   9  Pass 1  IDiag  1:
 E= -839.359956122037     Delta-E=       -0.000000032402 Rises=F Damp=F
 DIIS: error= 2.97D-06 at cycle   4 NSaved=   4.
 NSaved= 4 IEnMin= 4 EnMin= -839.359956122037     IErMin= 4 ErrMin= 2.97D-06
 ErrMax= 2.97D-06  0.00D+00 EMaxC= 1.00D-01 BMatC= 1.91D-09 BMatP= 3.56D-08
 IDIUse=1 WtCom= 1.00D+00 WtEn= 0.00D+00
 Coeff-Com: -0.206D-01 0.202D+00 0.405D+00 0.414D+00
 Coeff:     -0.206D-01 0.202D+00 0.405D+00 0.414D+00
 Gap=     0.214 Goal=   None    Shift=    0.000
 RMSDP=2.17D-07 MaxDP=5.42D-06 DE=-3.24D-08 OVMax= 1.46D-05

 Cycle  10  Pass 1  IDiag  1:
 E= -839.359956123991     Delta-E=       -0.000000001954 Rises=F Damp=F
 DIIS: error= 4.15D-07 at cycle   5 NSaved=   5.
 NSaved= 5 IEnMin= 5 EnMin= -839.359956123991     IErMin= 5 ErrMin= 4.15D-07
 ErrMax= 4.15D-07  0.00D+00 EMaxC= 1.00D-01 BMatC= 5.89D-11 BMatP= 1.91D-09
 IDIUse=1 WtCom= 1.00D+00 WtEn= 0.00D+00
 Coeff-Com: -0.831D-02 0.680D-01 0.138D+00 0.198D+00 0.604D+00
 Coeff:     -0.831D-02 0.680D-01 0.138D+00 0.198D+00 0.604D+00
 Gap=     0.214 Goal=   None    Shift=    0.000
 RMSDP=4.84D-08 MaxDP=1.71D-06 DE=-1.95D-09 OVMax= 2.56D-06

 Cycle  11  Pass 1  IDiag  1:
 E= -839.359956124032     Delta-E=       -0.000000000041 Rises=F Damp=F
 DIIS: error= 1.89D-07 at cycle   6 NSaved=   6.
 NSaved= 6 IEnMin= 6 EnMin= -839.359956124032     IErMin= 6 ErrMin= 1.89D-07
 ErrMax= 1.89D-07  0.00D+00 EMaxC= 1.00D-01 BMatC= 9.99D-12 BMatP= 5.89D-11
 IDIUse=1 WtCom= 1.00D+00 WtEn= 0.00D+00
 Coeff-Com: -0.201D-02 0.128D-01 0.268D-01 0.613D-01 0.335D+00 0.566D+00
 Coeff:     -0.201D-02 0.128D-01 0.268D-01 0.613D-01 0.335D+00 0.566D+00
 Gap=     0.214 Goal=   None    Shift=    0.000
 RMSDP=1.61D-08 MaxDP=7.08D-07 DE=-4.14D-11 OVMax= 7.64D-07

 Cycle  12  Pass 1  IDiag  1:
 E= -839.359956124032     Delta-E=        0.000000000001 Rises=F Damp=F
 DIIS: error= 3.96D-08 at cycle   7 NSaved=   7.
 NSaved= 7 IEnMin= 6 EnMin= -839.359956124032     IErMin= 7 ErrMin= 3.96D-08
 ErrMax= 3.96D-08  0.00D+00 EMaxC= 1.00D-01 BMatC= 5.64D-13 BMatP= 9.99D-12
 IDIUse=1 WtCom= 1.00D+00 WtEn= 0.00D+00
 Coeff-Com: -0.300D-03 0.592D-03 0.167D-02 0.117D-01 0.936D-01 0.257D+00
 Coeff-Com:  0.636D+00
 Coeff:     -0.300D-03 0.592D-03 0.167D-02 0.117D-01 0.936D-01 0.257D+00
 Coeff:      0.636D+00
 Gap=     0.214 Goal=   None    Shift=    0.000
 RMSDP=4.84D-09 MaxDP=1.74D-07 DE= 6.82D-13 OVMax= 2.64D-07

 SCF Done:  E(RB3LYP) =  -839.359956124     A.U. after   12 cycles
            NFock= 12  Conv=0.48D-08     -V/T= 2.0029
 KE= 8.369183043342D+02 PE=-4.210707748015D+03 EE= 1.411252138321D+03
 Leave Link  502 at Mon Oct 10 16:37:57 2016, MaxMem=  2097152000 cpu:       116.5
 (Enter /share/apps/g09/l701.exe)
 Compute integral first derivatives.
 ... and contract with generalized density number  0.
 Leave Link  701 at Mon Oct 10 16:37:57 2016, MaxMem=  2097152000 cpu:         1.4
 (Enter /share/apps/g09/l702.exe)
 L702 exits ... SP integral derivatives will be done elsewhere.
 Leave Link  702 at Mon Oct 10 16:37:57 2016, MaxMem=  2097152000 cpu:         0.2
 (Enter /share/apps/g09/l703.exe)
 Compute integral first derivatives, UseDBF=F ICtDFT=           0.
 Integral derivatives from FoFJK, PRISM(SPDF).
 Calling FoFJK, ICntrl=      2127 FMM=F ISym2X=0 I1Cent= 0 IOpClX= 0 NMat=1 NMatS=1 NMatT=0.
 FoFJK:  IHMeth= 1 ICntrl=    2127 DoSepK=F KAlg= 0 I1Cent=   0 FoldK=F
 IRaf=         0 NMat=   1 IRICut=       1 DoRegI=T DoRafI=F ISym2E= 0.
 FoFCou: FMM=F IPFlag=           0 FMFlag=      100000 FMFlg1=         800
         NFxFlg=           0 DoJE=F BraDBF=F KetDBF=F FulRan=T
         wScrn=  0.000000 ICntrl=    2127 IOpCl=  0 I1Cent=           0 NGrid=           0
         NMat0=    1 NMatS0=      1 NMatT0=    0 NMatD0=    1 NMtDS0=    0 NMtDT0=    0
 Symmetry not used in FoFCou.
 Leave Link  703 at Mon Oct 10 16:38:02 2016, MaxMem=  2097152000 cpu:        37.0
 (Enter /share/apps/g09/l716.exe)
 Dipole        =-3.07754711D-01 4.28540876D-01-5.88333684D-01
 ***** Axes restored to original set *****
 -------------------------------------------------------------------
 Center     Atomic                   Forces (Hartrees/Bohr)
 Number     Number              X              Y              Z
 -------------------------------------------------------------------
      1        6           0.000481874   -0.000256396   -0.000063692
      2        6          -0.000059182    0.000470190    0.000185589
      3        6          -0.000435044   -0.000392115    0.000029935
      4        6           0.000534568   -0.000064100   -0.000102062
      5        6          -0.001089357    0.000048345    0.000200454
      6        6          -0.000125717   -0.000021602   -0.000287847
      7        8          -0.000101582    0.000093331    0.000087003
      8        1           0.000009510    0.000001805   -0.000069862
      9        1          -0.000018034   -0.000054651   -0.000064697
     10        8           0.000045463    0.000011582    0.000117883
     11        1           0.000002056    0.000008841   -0.000068128
     12        1          -0.000071385    0.000000336    0.000018399
     13        8           0.000030327    0.000705158   -0.000083745
     14        6           0.000879752   -0.000558970   -0.000197770
     15        6          -0.000473129    0.000204302    0.000155870
     16        6           0.000520379   -0.000492994    0.000074348
     17        6           0.000113999    0.000215205   -0.000451401
     18        6          -0.000398684   -0.000007977    0.000214135
     19        6           0.000045937    0.000193622    0.000121161
     20        1           0.000130052    0.000024588    0.000021522
     21        8          -0.000094513    0.000088535   -0.000011219
     22        1           0.000009083    0.000004553    0.000002330
     23        1          -0.000014933   -0.000013581    0.000068740
     24        8           0.000074103    0.000101650    0.000006787
     25        1           0.000014239   -0.000034043    0.000004750
     26        1          -0.000013330   -0.000202674   -0.000081985
     27        1           0.000003549   -0.000072941    0.000173501
 -------------------------------------------------------------------
 Cartesian Forces:  Max     0.001089357 RMS     0.000265317
 Leave Link  716 at Mon Oct 10 16:38:02 2016, MaxMem=  2097152000 cpu:         0.2
 (Enter /share/apps/g09/l103.exe)

 GradGradGradGradGradGradGradGradGradGradGradGradGradGradGradGradGradGrad
 Berny optimization.
 Using GEDIIS/GDIIS optimizer.
 FormGI is forming the generalized inverse of G from B-inverse, IUseBI=4.
 GSVD:  received Info=                   1 from GESDD.
 Internal  Forces:  Max     0.000924291 RMS     0.000144055
 Search for a local minimum.
 Step number   5 out of a maximum of  139
 All quantities printed in internal units (Hartrees-Bohrs-Radians)
 RMS Force = .14406D-03 SwitMx=.10000D-02 MixMth= 2
 Mixed Optimization -- En-DIIS/RFO-DIIS
 Swapping is turned off.
 Update second derivatives using D2CorX and points    3    4    5
 DE= -1.34D-04 DEPred=-1.29D-04 R= 1.04D+00
 TightC=F SS=  1.41D+00  RLast= 1.10D-01 DXNew= 1.4270D+00 3.3027D-01
 Trust test= 1.04D+00 RLast= 1.10D-01 DXMaxT set to 8.49D-01
 ITU=  1  1  1  1  0
     Eigenvalues ---    0.01300   0.01733   0.01774   0.01785   0.01796
     Eigenvalues ---    0.01844   0.02051   0.02066   0.02074   0.02083
     Eigenvalues ---    0.02087   0.02107   0.02109   0.02114   0.02133
     Eigenvalues ---    0.02144   0.02154   0.02163   0.02172   0.02174
     Eigenvalues ---    0.02190   0.02197   0.02412   0.03238   0.15883
     Eigenvalues ---    0.15977   0.15999   0.16000   0.16000   0.16000
     Eigenvalues ---    0.16000   0.16003   0.16009   0.16036   0.23420
     Eigenvalues ---    0.23456   0.23496   0.23504   0.23506   0.23556
     Eigenvalues ---    0.24652   0.24725   0.24998   0.25000   0.25001
     Eigenvalues ---    0.25142   0.34613   0.35930   0.35935   0.35966
     Eigenvalues ---    0.36334   0.36859   0.37948   0.41499   0.41954
     Eigenvalues ---    0.42174   0.42336   0.45180   0.45494   0.45780
     Eigenvalues ---    0.45969   0.46288   0.46510   0.46523   0.46613
     Eigenvalues ---    0.46669   0.46756   0.46924   0.46940   0.47215
     Eigenvalues ---    0.53039   0.53062   0.53063   0.53076   0.54324
 En-DIIS/RFO-DIIS IScMMF=        0 using points:     5    4
 RFO step:  Lambda=-5.35352194D-06.
 NNeg= 0 NP= 2 Switch=  2.50D-03 Rises=F DC=  1.34D-04 SmlDif=  1.00D-05
 RMS Error=  0.3485514864D-03 NUsed= 2 EDIIS=F
 DidBck=F Rises=F RFO-DIIS coefs:    1.07017   -0.07017
 Iteration  1 RMS(Cart)=  0.00484399 RMS(Int)=  0.00000655
 Iteration  2 RMS(Cart)=  0.00001200 RMS(Int)=  0.00000186
 Iteration  3 RMS(Cart)=  0.00000000 RMS(Int)=  0.00000186
 ITry= 1 IFail=0 DXMaxC= 1.93D-02 DCOld= 1.00D+10 DXMaxT= 8.49D-01 DXLimC= 3.00D+00 Rises=F
 Variable       Old X    -DE/DX   Delta X   Delta X   Delta X     New X
                                 (Linear)    (Quad)   (Total)
    R1        2.63257   0.00026   0.00013   0.00056   0.00069   2.63326
    R2        2.64378  -0.00019  -0.00012  -0.00045  -0.00057   2.64321
    R3        2.63266  -0.00009  -0.00005  -0.00020  -0.00025   2.63241
    R4        2.64167  -0.00027  -0.00009  -0.00066  -0.00075   2.64093
    R5        2.04208   0.00003   0.00001   0.00010   0.00011   2.04219
    R6        2.63208   0.00031   0.00011   0.00071   0.00081   2.63289
    R7        2.63232  -0.00001   0.00002  -0.00004  -0.00001   2.63230
    R8        2.64335  -0.00023  -0.00016  -0.00058  -0.00075   2.64260
    R9        2.04182  -0.00001   0.00000  -0.00002  -0.00002   2.04180
   R10        2.62957   0.00011   0.00001   0.00035   0.00037   2.62993
   R11        2.65172   0.00084   0.00031   0.00217   0.00248   2.65419
   R12        2.03601  -0.00001   0.00003  -0.00017  -0.00015   2.03586
   R13        1.83619  -0.00001   0.00000  -0.00002  -0.00003   1.83616
   R14        1.83606  -0.00001   0.00000  -0.00002  -0.00002   1.83604
   R15        2.65932   0.00092   0.00034   0.00238   0.00272   2.66204
   R16        2.62426  -0.00007  -0.00025  -0.00023  -0.00048   2.62378
   R17        2.64334   0.00000  -0.00004   0.00016   0.00012   2.64347
   R18        2.64132   0.00036   0.00020   0.00083   0.00103   2.64235
   R19        2.03628  -0.00003  -0.00001  -0.00008  -0.00008   2.03620
   R20        2.63557  -0.00028  -0.00015  -0.00068  -0.00083   2.63474
   R21        2.62965  -0.00003   0.00000  -0.00008  -0.00007   2.62958
   R22        2.63849   0.00030   0.00016   0.00067   0.00083   2.63932
   R23        2.04245   0.00000   0.00001  -0.00001   0.00000   2.04245
   R24        2.63689  -0.00011  -0.00015  -0.00028  -0.00043   2.63646
   R25        2.63260  -0.00001  -0.00003  -0.00002  -0.00005   2.63255
   R26        2.04224  -0.00001  -0.00001  -0.00016  -0.00017   2.04207
   R27        1.83616   0.00001   0.00000   0.00001   0.00002   1.83618
   R28        1.83599   0.00000   0.00001   0.00000   0.00001   1.83600
    A1        2.12516  -0.00003  -0.00009  -0.00012  -0.00021   2.12495
    A2        2.13295  -0.00009  -0.00006  -0.00040  -0.00046   2.13249
    A3        2.02507   0.00012   0.00015   0.00053   0.00067   2.02574
    A4        2.06844   0.00005   0.00011   0.00023   0.00034   2.06877
    A5        2.13633  -0.00009  -0.00006  -0.00055  -0.00060   2.13572
    A6        2.07842   0.00004  -0.00005   0.00031   0.00027   2.07868
    A7        2.11840  -0.00007  -0.00004  -0.00027  -0.00031   2.11809
    A8        2.02841   0.00011   0.00005   0.00047   0.00052   2.02893
    A9        2.13635  -0.00005  -0.00001  -0.00020  -0.00021   2.13614
   A10        2.06692   0.00001  -0.00011   0.00014   0.00003   2.06696
   A11        2.13703  -0.00008  -0.00003  -0.00057  -0.00060   2.13643
   A12        2.07919   0.00007   0.00014   0.00044   0.00058   2.07977
   A13        2.12725   0.00004   0.00019  -0.00001   0.00018   2.12743
   A14        2.00570   0.00016   0.00040   0.00038   0.00078   2.00647
   A15        2.14924  -0.00020  -0.00062  -0.00024  -0.00086   2.14838
   A16        2.06013   0.00000  -0.00005   0.00004  -0.00002   2.06011
   A17        2.08617  -0.00003   0.00033  -0.00033   0.00000   2.08617
   A18        2.13670   0.00004  -0.00026   0.00037   0.00011   2.13681
   A19        1.95195   0.00004  -0.00003   0.00031   0.00028   1.95224
   A20        1.95269  -0.00003   0.00000  -0.00020  -0.00019   1.95250
   A21        2.12796   0.00012  -0.00156   0.00146  -0.00010   2.12786
   A22        2.03921   0.00005   0.00040  -0.00030   0.00010   2.03931
   A23        2.10989  -0.00007  -0.00063   0.00025  -0.00039   2.10950
   A24        2.13186   0.00002   0.00019  -0.00008   0.00010   2.13197
   A25        2.06355   0.00005  -0.00010   0.00029   0.00019   2.06374
   A26        2.11147   0.00009   0.00018   0.00062   0.00080   2.11227
   A27        2.10811  -0.00013  -0.00008  -0.00091  -0.00099   2.10711
   A28        2.11834  -0.00008  -0.00005  -0.00027  -0.00032   2.11803
   A29        2.03218  -0.00011  -0.00002  -0.00049  -0.00051   2.03167
   A30        2.13262   0.00019   0.00006   0.00079   0.00085   2.13347
   A31        2.07332  -0.00001   0.00007  -0.00003   0.00004   2.07336
   A32        2.13260   0.00008  -0.00004   0.00049   0.00045   2.13305
   A33        2.07727  -0.00007  -0.00003  -0.00047  -0.00050   2.07677
   A34        2.11837   0.00007  -0.00007   0.00026   0.00020   2.11857
   A35        2.02900  -0.00014  -0.00008  -0.00063  -0.00071   2.02828
   A36        2.13580   0.00008   0.00014   0.00036   0.00051   2.13631
   A37        2.06082  -0.00004  -0.00004  -0.00014  -0.00019   2.06064
   A38        2.10150   0.00010  -0.00024   0.00075   0.00050   2.10200
   A39        2.12075  -0.00006   0.00031  -0.00057  -0.00026   2.12049
   A40        1.95404   0.00000   0.00004  -0.00002   0.00002   1.95406
   A41        1.95438   0.00006   0.00001   0.00035   0.00036   1.95474
    D1        0.00376  -0.00002  -0.00002  -0.00115  -0.00117   0.00259
    D2       -3.14034  -0.00002  -0.00001  -0.00121  -0.00122  -3.14157
    D3       -3.13619  -0.00001  -0.00021  -0.00031  -0.00052  -3.13671
    D4        0.00289  -0.00001  -0.00020  -0.00037  -0.00057   0.00232
    D5        0.00455   0.00000   0.00011   0.00022   0.00033   0.00488
    D6       -3.11752  -0.00009  -0.00074  -0.00442  -0.00516  -3.12268
    D7       -3.13859  -0.00001   0.00029  -0.00057  -0.00029  -3.13887
    D8        0.02252  -0.00010  -0.00056  -0.00521  -0.00578   0.01675
    D9        0.02863   0.00005   0.00066   0.00295   0.00361   0.03224
   D10       -3.11141   0.00006   0.00048   0.00375   0.00423  -3.10718
   D11       -0.01129   0.00003  -0.00019   0.00157   0.00137  -0.00992
   D12        3.13800   0.00002  -0.00003   0.00110   0.00107   3.13907
   D13        3.13273   0.00003  -0.00021   0.00163   0.00142   3.13415
   D14       -0.00117   0.00002  -0.00004   0.00117   0.00112  -0.00005
   D15        0.01015  -0.00002   0.00031  -0.00103  -0.00072   0.00944
   D16       -3.14064   0.00000   0.00008   0.00018   0.00026  -3.14038
   D17       -3.13962  -0.00001   0.00014  -0.00054  -0.00040  -3.14002
   D18       -0.00723   0.00001  -0.00009   0.00068   0.00058  -0.00664
   D19       -3.13675   0.00007   0.00026   0.00391   0.00417  -3.13258
   D20        0.01263   0.00006   0.00043   0.00345   0.00387   0.01650
   D21       -0.00144   0.00001  -0.00022   0.00005  -0.00017  -0.00160
   D22        3.09364   0.00005  -0.00108   0.00327   0.00219   3.09583
   D23       -3.13414  -0.00002   0.00000  -0.00111  -0.00111  -3.13525
   D24       -0.03906   0.00003  -0.00086   0.00211   0.00124  -0.03782
   D25       -0.00575   0.00000   0.00001   0.00034   0.00036  -0.00539
   D26        3.11573   0.00010   0.00090   0.00512   0.00602   3.12174
   D27       -3.09696  -0.00006   0.00092  -0.00316  -0.00224  -3.09919
   D28        0.02452   0.00004   0.00181   0.00162   0.00342   0.02794
   D29        2.76810  -0.00002  -0.00323  -0.00297  -0.00620   2.76190
   D30       -0.42066   0.00004  -0.00409   0.00031  -0.00378  -0.42444
   D31        2.27667   0.00015  -0.00189   0.00579   0.00390   2.28057
   D32       -0.93499   0.00008  -0.00261   0.00366   0.00105  -0.93394
   D33        3.06470  -0.00004  -0.00076  -0.00029  -0.00105   3.06365
   D34       -0.06562  -0.00002  -0.00041   0.00040  -0.00001  -0.06563
   D35       -0.00588   0.00004   0.00000   0.00186   0.00186  -0.00402
   D36       -3.13620   0.00006   0.00034   0.00255   0.00290  -3.13330
   D37       -3.07348   0.00008   0.00037   0.00274   0.00311  -3.07037
   D38        0.05252   0.00012   0.00164   0.00526   0.00689   0.05942
   D39       -0.00573   0.00000  -0.00038   0.00048   0.00010  -0.00563
   D40        3.12028   0.00005   0.00089   0.00300   0.00389   3.12416
   D41        0.01449  -0.00005   0.00044  -0.00283  -0.00239   0.01210
   D42       -3.13652   0.00001  -0.00007   0.00067   0.00060  -3.13593
   D43       -3.13835  -0.00007   0.00010  -0.00351  -0.00341   3.14142
   D44       -0.00618  -0.00001  -0.00042  -0.00001  -0.00043  -0.00661
   D45       -0.01117   0.00002  -0.00049   0.00143   0.00095  -0.01022
   D46        3.13265   0.00005  -0.00026   0.00290   0.00265   3.13529
   D47        3.14039  -0.00005   0.00006  -0.00226  -0.00221   3.13819
   D48        0.00102  -0.00001   0.00029  -0.00080  -0.00051   0.00052
   D49       -3.13721  -0.00004   0.00034  -0.00232  -0.00199  -3.13919
   D50       -0.00512   0.00002  -0.00018   0.00120   0.00102  -0.00410
   D51       -0.00101   0.00003   0.00009   0.00102   0.00111   0.00010
   D52       -3.13603   0.00004   0.00037   0.00160   0.00197  -3.13406
   D53        3.13843  -0.00001  -0.00013  -0.00040  -0.00053   3.13790
   D54        0.00341   0.00001   0.00015   0.00018   0.00033   0.00374
   D55        0.00923  -0.00004   0.00033  -0.00195  -0.00162   0.00761
   D56       -3.11659  -0.00008  -0.00094  -0.00451  -0.00546  -3.12205
   D57       -3.13934  -0.00005   0.00003  -0.00256  -0.00253   3.14131
   D58        0.01802  -0.00010  -0.00124  -0.00512  -0.00637   0.01165
   D59       -3.12619   0.00000   0.00014   0.00057   0.00071  -3.12548
   D60        0.02205   0.00002   0.00042   0.00116   0.00158   0.02362
         Item               Value     Threshold  Converged?
 Maximum Force            0.000924     0.000450     NO 
 RMS     Force            0.000144     0.000300     YES
 Maximum Displacement     0.019279     0.001800     NO 
 RMS     Displacement     0.004843     0.001200     NO 
 Predicted change in Energy=-7.836356D-06
 Lowest energy point so far.  Saving SCF results.
 GradGradGradGradGradGradGradGradGradGradGradGradGradGradGradGradGradGrad

 Leave Link  103 at Mon Oct 10 16:38:02 2016, MaxMem=  2097152000 cpu:         0.3
 (Enter /share/apps/g09/l202.exe)
                          Input orientation:                          
 ---------------------------------------------------------------------
 Center     Atomic      Atomic             Coordinates (Angstroms)
 Number     Number       Type             X           Y           Z
 ---------------------------------------------------------------------
      1          6           0       -2.675128   -1.227281   -0.433786
      2          6           0       -3.770117   -0.478089   -0.007830
      3          6           0       -3.566039    0.856475    0.353209
      4          6           0       -2.299544    1.435125    0.304807
      5          6           0       -1.225410    0.650903   -0.127358
      6          6           0       -1.390366   -0.678726   -0.503800
      7          8           0       -2.792753   -2.561439   -0.816763
      8          1           0       -3.713041   -2.870236   -0.774012
      9          1           0       -4.766825   -0.891711    0.050108
     10          8           0       -4.693234    1.561599    0.768606
     11          1           0       -4.480904    2.482039    0.995981
     12          1           0       -2.122279    2.464549    0.581017
     13          8           0        0.006006    1.322199   -0.202894
     14          6           0        1.233603    0.631849   -0.173911
     15          6           0        2.157341    0.953736   -1.159241
     16          6           0        3.420375    0.356490   -1.102662
     17          6           0        3.749420   -0.550778   -0.096424
     18          6           0        2.793723   -0.852231    0.876435
     19          6           0        1.527824   -0.266058    0.857600
     20          1           0        1.913861    1.653757   -1.941365
     21          8           0        4.318224    0.711455   -2.104747
     22          1           0        5.172069    0.258612   -2.004687
     23          1           0        4.719227   -1.024859   -0.042648
     24          8           0        3.182486   -1.757723    1.861135
     25          1           0        2.468463   -1.933702    2.496080
     26          1           0        0.793211   -0.484384    1.619447
     27          1           0       -0.572353   -1.285497   -0.854979
 ---------------------------------------------------------------------
                    Distance matrix (angstroms):
                    1          2          3          4          5
     1  C    0.000000
     2  C    1.393459   0.000000
     3  C    2.398984   1.397518   0.000000
     4  C    2.788367   2.433251   1.393265   0.000000
     5  C    2.392312   2.786475   2.398281   1.398404   0.000000
     6  C    1.398724   2.439151   2.797295   2.439019   1.391701
     7  O    1.393012   2.439254   3.694447   4.180155   3.640190
     8  H    1.972896   2.512501   3.896230   4.658106   4.359460
     9  H    2.173006   1.080679   2.142407   3.400957   3.866881
    10  O    3.646417   2.369668   1.392955   2.441487   3.695663
    11  H    4.366247   3.205497   1.972965   2.516363   3.900409
    12  H    3.868472   3.423628   2.173072   1.080476   2.143707
    13  O    3.706972   4.187862   3.644949   2.363487   1.404538
    14  C    4.336136   5.128036   4.833723   3.654798   2.459527
    15  C    5.351250   6.205693   5.920646   4.715825   3.549577
    16  C    6.333316   7.321090   7.153987   5.988481   4.756177
    17  C    6.468870   7.520410   7.463141   6.379245   5.118000
    18  C    5.636104   6.633694   6.606059   5.612497   4.406863
    19  C    4.500715   5.372346   5.240413   4.224731   3.064516
    20  H    5.624233   6.371101   5.994167   4.779736   3.761829
    21  O    7.446998   8.439984   8.259793   7.079866   5.886052
    22  H    8.139663   9.192000   9.070372   7.908410   6.678772
    23  H    7.407459   8.507005   8.505395   7.445495   6.176897
    24  O    6.313451   7.312262   7.392595   6.532158   5.402326
    25  H    5.961516   6.878100   6.985142   6.235749   5.216063
    26  H    4.098419   4.844795   4.733321   3.870133   2.900868
    27  H    2.145334   3.405182   3.874264   3.424920   2.169231
                    6          7          8          9         10
     6  C    0.000000
     7  O    2.368385   0.000000
     8  H    3.204770   0.971655   0.000000
     9  H    3.428214   2.726979   2.388345   0.000000
    10  O    4.188916   4.808811   4.793914   2.557418   0.000000
    11  H    4.668105   5.618947   5.689405   3.515482   0.971593
    12  H    3.404805   5.259646   5.729446   4.305806   2.731359
    13  O    2.458475   4.826233   5.633293   5.267382   4.804579
    14  C    2.951549   5.178985   6.090485   6.194881   6.072904
    15  C    3.959893   6.080886   7.016591   7.267205   7.142582
    16  C    4.957170   6.870154   7.836160   8.361646   8.413358
    17  C    5.157492   6.881981   7.843936   8.524325   8.745789
    18  C    4.409280   6.082517   7.009586   7.605672   7.867193
    19  C    3.246465   5.171040   6.075407   6.376997   6.484583
    20  H    4.292433   6.417540   7.313771   7.421384   7.141859
    21  O    6.089633   7.933268   8.893851   9.473735   9.496593
    22  H    6.796824   8.532423   9.499970  10.214061  10.330205
    23  H    6.136741   7.706502   8.662762   9.487439   9.795015
    24  O    5.260050   6.597013   7.465251   8.198862   8.616176
    25  H    5.046267   6.248950   7.055607   7.708302   8.154214
    26  H    3.051878   4.807121   5.632694   5.791610   5.917015
    27  H    1.077332   2.561184   3.518789   4.309042   5.265326
                   11         12         13         14         15
    11  H    0.000000
    12  H    2.394914   0.000000
    13  O    4.786950   2.539503   0.000000
    14  C    6.119431   3.897517   1.408693   0.000000
    15  C    7.144718   4.860679   2.382984   1.388445   0.000000
    16  C    8.447039   6.164389   3.660614   2.391731   1.398270
    17  C    8.839093   6.635357   4.187186   2.780998   2.434719
    18  C    8.003239   5.937623   3.696547   2.395766   2.794723
    19  C    6.608782   4.566833   2.441953   1.398863   2.439638
    20  H    7.085695   4.828066   2.602331   2.151962   1.077511
    21  O    9.496006   7.194911   4.752397   3.639966   2.371096
    22  H   10.350243   8.047330   5.573678   4.359193   3.207266
    23  H    9.900479   7.705266   5.267714   3.861539   3.424160
    24  O    8.800660   6.899768   4.882229   3.694538   4.186359
    25  H    8.369156   6.639803   4.893776   3.903304   4.668561
    26  H    6.083146   4.274883   2.684094   2.157789   3.413231
    27  H    5.735604   4.304323   2.749508   2.720578   3.543722
                   16         17         18         19         20
    16  C    0.000000
    17  C    1.394246   0.000000
    18  C    2.402192   1.396669   0.000000
    19  C    2.794985   2.434484   1.395153   0.000000
    20  H    2.157755   3.410727   3.872225   3.415979   0.000000
    21  O    1.391512   2.439289   3.695493   4.185374   2.587583
    22  H    1.972729   2.514063   3.897611   4.663527   3.544906
    23  H    2.172273   1.080819   2.140579   3.401658   4.318586
    24  O    3.648367   2.368579   1.393085   2.443369   5.263707
    25  H    4.370590   3.205371   1.974492   2.520011   5.733093
    26  H    3.875427   3.418741   2.165508   1.080617   4.301963
    27  H    4.324274   4.448925   3.809984   2.895328   4.000089
                   21         22         23         24         25
    21  O    0.000000
    22  H    0.971663   0.000000
    23  H    2.725406   2.387878   0.000000
    24  O    4.807802   4.792560   2.554027   0.000000
    25  H    5.620149   5.689695   3.512416   0.971571   0.000000
    26  H    5.265488   5.732433   4.297472   2.718168   2.382326
    27  H    5.428396   6.058422   5.359909   4.658228   4.571250
                   26         27
    26  H    0.000000
    27  H    2.937572   0.000000
 Stoichiometry    C12H10O5
 Framework group  C1[X(C12H10O5)]
 Deg. of freedom    75
 Full point group                 C1      NOp   1
 RotChk:  IX=0 Diff= 9.44D-04
 Largest Abelian subgroup         C1      NOp   1
 Largest concise Abelian subgroup C1      NOp   1
                         Standard orientation:                         
 ---------------------------------------------------------------------
 Center     Atomic      Atomic             Coordinates (Angstroms)
 Number     Number       Type             X           Y           Z
 ---------------------------------------------------------------------
      1          6           0       -2.590158    1.113611    0.867290
      2          6           0       -3.739994    0.542988    0.325077
      3          6           0       -3.614600   -0.634424   -0.417239
      4          6           0       -2.372616   -1.229314   -0.628827
      5          6           0       -1.241731   -0.626511   -0.069127
      6          6           0       -1.327344    0.540892    0.683649
      7          8           0       -2.627975    2.282450    1.624171
      8          1           0       -3.535554    2.610025    1.738663
      9          1           0       -4.720398    0.976914    0.460661
     10          8           0       -4.794057   -1.165231   -0.934393
     11          1           0       -4.634829   -1.985063   -1.430894
     12          1           0       -2.255955   -2.138601   -1.200680
     13          8           0       -0.036841   -1.317163   -0.278810
     14          6           0        1.213969   -0.674272   -0.197681
     15          6           0        2.184156   -1.286739    0.584240
     16          6           0        3.464701   -0.725746    0.609742
     17          6           0        3.766606    0.426273   -0.115259
     18          6           0        2.764496    1.016263   -0.888805
     19          6           0        1.479163    0.476832   -0.946980
     20          1           0        1.961950   -2.177484    1.148358
     21          8           0        4.408765   -1.374160    1.400064
     22          1           0        5.272564   -0.930074    1.372332
     23          1           0        4.749845    0.874838   -0.101106
     24          8           0        3.127239    2.159084   -1.598075
     25          1           0        2.382325    2.526199   -2.102337
     26          1           0        0.707430    0.921577   -1.558833
     27          1           0       -0.464321    1.002721    1.133702
 ---------------------------------------------------------------------
 Rotational constants (GHZ):      0.8909127      0.2208930      0.2058487
 Leave Link  202 at Mon Oct 10 16:38:02 2016, MaxMem=  2097152000 cpu:         0.1
 (Enter /share/apps/g09/l301.exe)
 Standard basis: 6-311G (5D, 7F)
 Ernie: Thresh=  0.10000D-02 Tol=  0.10000D-05 Strict=F.
 There are   251 symmetry adapted cartesian basis functions of A   symmetry.
 There are   251 symmetry adapted basis functions of A   symmetry.
   251 basis functions,   492 primitive gaussians,   251 cartesian basis functions
    61 alpha electrons       61 beta electrons
       nuclear repulsion energy      1122.9775087699 Hartrees.
 IExCor=  402 DFT=T Ex+Corr=B3LYP ExCW=0 ScaHFX=  0.200000
 ScaDFX=  0.800000  0.720000  1.000000  0.810000 ScalE2=  1.000000  1.000000
 IRadAn=      0 IRanWt=     -1 IRanGd=            0 ICorTp=0 IEmpDi=  4
 NAtoms=   27 NActive=   27 NUniq=   27 SFac= 1.00D+00 NAtFMM=   60 NAOKFM=F Big=F
 Integral buffers will be    131072 words long.
 Raffenetti 2 integral format.
 Two-electron integral symmetry is turned on.
 Leave Link  301 at Mon Oct 10 16:38:02 2016, MaxMem=  2097152000 cpu:         0.5
 (Enter /share/apps/g09/l302.exe)
 NPDir=0 NMtPBC=     1 NCelOv=     1 NCel=       1 NClECP=     1 NCelD=      1
         NCelK=      1 NCelE2=     1 NClLst=     1 CellRange=     0.0.
 One-electron integrals computed using PRISM.
 NBasis=   251 RedAO= T EigKep=  2.78D-04  NBF=   251
 NBsUse=   251 1.00D-06 EigRej= -1.00D+00 NBFU=   251
 Precomputing XC quadrature grid using
 IXCGrd= 4 IRadAn=           0 IRanWt=          -1 IRanGd=           0 AccXCQ= 0.00D+00.
 Generated NRdTot=       0 NPtTot=           0 NUsed=           0 NTot=          32
 NSgBfM=   245   245   247   247   247 MxSgAt=    27 MxSgA2=    27.
 Leave Link  302 at Mon Oct 10 16:38:02 2016, MaxMem=  2097152000 cpu:         2.5
 (Enter /share/apps/g09/l303.exe)
 DipDrv:  MaxL=1.
 Leave Link  303 at Mon Oct 10 16:38:02 2016, MaxMem=  2097152000 cpu:         0.3
 (Enter /share/apps/g09/l401.exe)
 Initial guess from the checkpoint file:  "C6H2OH2.chk"
 B after Tr=     0.000000    0.000000    0.000000
         Rot=    1.000000   -0.000007   -0.000043   -0.000271 Ang=  -0.03 deg.
 Guess basis will be translated and rotated to current coordinates.
 JPrj=2 DoOrth=T DoCkMO=T.
 Leave Link  401 at Mon Oct 10 16:38:02 2016, MaxMem=  2097152000 cpu:         1.6
 (Enter /share/apps/g09/l502.exe)
 Closed shell SCF:
 Using DIIS extrapolation, IDIIS=  1040.
 Integral symmetry usage will be decided dynamically.
 Keep R1 ints in memory in canonical form, NReq=508330599.
 IVT=      211470 IEndB=      211470 NGot=  2097152000 MDV=  1596822780
 LenX=  1596822780 LenY=  1596759338
 Requested convergence on RMS density matrix=1.00D-08 within 128 cycles.
 Requested convergence on MAX density matrix=1.00D-06.
 Requested convergence on             energy=1.00D-06.
 No special actions if energy rises.
 FoFCou: FMM=F IPFlag=           0 FMFlag=           0 FMFlg1=           0
         NFxFlg=           0 DoJE=F BraDBF=F KetDBF=F FulRan=T
         wScrn=  0.000000 ICntrl=     600 IOpCl=  0 I1Cent=           0 NGrid=           0
         NMat0=    1 NMatS0=  31626 NMatT0=    0 NMatD0=    1 NMtDS0=    0 NMtDT0=    0
 Symmetry not used in FoFCou.

 Cycle   1  Pass 1  IDiag  1:
 E= -839.359904056308    
 DIIS: error= 3.28D-04 at cycle   1 NSaved=   1.
 NSaved= 1 IEnMin= 1 EnMin= -839.359904056308     IErMin= 1 ErrMin= 3.28D-04
 ErrMax= 3.28D-04  0.00D+00 EMaxC= 1.00D-01 BMatC= 3.06D-05 BMatP= 3.06D-05
 IDIUse=3 WtCom= 9.97D-01 WtEn= 3.28D-03
 Coeff-Com:  0.100D+01
 Coeff-En:   0.100D+01
 Coeff:      0.100D+01
 Gap=     0.816 Goal=   None    Shift=    0.000
 RMSDP=5.19D-05 MaxDP=7.72D-04              OVMax= 1.45D-03

 Cycle   2  Pass 1  IDiag  1:
 E= -839.359963021161     Delta-E=       -0.000058964853 Rises=F Damp=F
 DIIS: error= 8.68D-05 at cycle   2 NSaved=   2.
 NSaved= 2 IEnMin= 2 EnMin= -839.359963021161     IErMin= 2 ErrMin= 8.68D-05
 ErrMax= 8.68D-05  0.00D+00 EMaxC= 1.00D-01 BMatC= 1.31D-06 BMatP= 3.06D-05
 IDIUse=1 WtCom= 1.00D+00 WtEn= 0.00D+00
 Coeff-Com: -0.313D-02 0.100D+01
 Coeff:     -0.313D-02 0.100D+01
 Gap=     0.214 Goal=   None    Shift=    0.000
 RMSDP=1.33D-05 MaxDP=3.66D-04 DE=-5.90D-05 OVMax= 5.19D-04

 Cycle   3  Pass 1  IDiag  1:
 E= -839.359961854067     Delta-E=        0.000001167094 Rises=F Damp=F
 DIIS: error= 1.60D-04 at cycle   3 NSaved=   3.
 NSaved= 3 IEnMin= 2 EnMin= -839.359963021161     IErMin= 2 ErrMin= 8.68D-05
 ErrMax= 1.60D-04  0.00D+00 EMaxC= 1.00D-01 BMatC= 3.54D-06 BMatP= 1.31D-06
 IDIUse=3 WtCom= 4.41D-01 WtEn= 5.59D-01
 Coeff-Com: -0.446D-01 0.658D+00 0.387D+00
 Coeff-En:   0.000D+00 0.654D+00 0.346D+00
 Coeff:     -0.197D-01 0.656D+00 0.364D+00
 Gap=     0.214 Goal=   None    Shift=    0.000
 RMSDP=8.77D-06 MaxDP=2.79D-04 DE= 1.17D-06 OVMax= 3.41D-04

 Cycle   4  Pass 1  IDiag  1:
 E= -839.359964367224     Delta-E=       -0.000002513158 Rises=F Damp=F
 DIIS: error= 7.54D-06 at cycle   4 NSaved=   4.
 NSaved= 4 IEnMin= 4 EnMin= -839.359964367224     IErMin= 4 ErrMin= 7.54D-06
 ErrMax= 7.54D-06  0.00D+00 EMaxC= 1.00D-01 BMatC= 1.25D-08 BMatP= 1.31D-06
 IDIUse=1 WtCom= 1.00D+00 WtEn= 0.00D+00
 Coeff-Com: -0.100D-01 0.106D+00 0.802D-01 0.823D+00
 Coeff:     -0.100D-01 0.106D+00 0.802D-01 0.823D+00
 Gap=     0.214 Goal=   None    Shift=    0.000
 RMSDP=1.33D-06 MaxDP=3.47D-05 DE=-2.51D-06 OVMax= 8.08D-05

 Cycle   5  Pass 1  IDiag  1:
 E= -839.359964361476     Delta-E=        0.000000005748 Rises=F Damp=F
 DIIS: error= 1.03D-05 at cycle   5 NSaved=   5.
 NSaved= 5 IEnMin= 4 EnMin= -839.359964367224     IErMin= 4 ErrMin= 7.54D-06
 ErrMax= 1.03D-05  0.00D+00 EMaxC= 1.00D-01 BMatC= 2.03D-08 BMatP= 1.25D-08
 IDIUse=1 WtCom= 1.00D+00 WtEn= 0.00D+00
 Coeff-Com: -0.182D-02-0.371D-02 0.854D-02 0.580D+00 0.417D+00
 Coeff:     -0.182D-02-0.371D-02 0.854D-02 0.580D+00 0.417D+00
 Gap=     0.214 Goal=   None    Shift=    0.000
 RMSDP=6.71D-07 MaxDP=2.00D-05 DE= 5.75D-09 OVMax= 4.95D-05

 Cycle   6  Pass 1  IDiag  1:
 E= -839.359964384362     Delta-E=       -0.000000022886 Rises=F Damp=F
 DIIS: error= 5.74D-07 at cycle   6 NSaved=   6.
 NSaved= 6 IEnMin= 6 EnMin= -839.359964384362     IErMin= 6 ErrMin= 5.74D-07
 ErrMax= 5.74D-07  0.00D+00 EMaxC= 1.00D-01 BMatC= 1.57D-10 BMatP= 1.25D-08
 IDIUse=1 WtCom= 1.00D+00 WtEn= 0.00D+00
 Coeff-Com: -0.113D-03-0.721D-02-0.252D-02 0.159D+00 0.131D+00 0.720D+00
 Coeff:     -0.113D-03-0.721D-02-0.252D-02 0.159D+00 0.131D+00 0.720D+00
 Gap=     0.214 Goal=   None    Shift=    0.000
 RMSDP=1.04D-07 MaxDP=3.63D-06 DE=-2.29D-08 OVMax= 5.83D-06

 Cycle   7  Pass 1  IDiag  1:
 E= -839.359964384452     Delta-E=       -0.000000000090 Rises=F Damp=F
 DIIS: error= 5.23D-07 at cycle   7 NSaved=   7.
 NSaved= 7 IEnMin= 7 EnMin= -839.359964384452     IErMin= 7 ErrMin= 5.23D-07
 ErrMax= 5.23D-07  0.00D+00 EMaxC= 1.00D-01 BMatC= 6.90D-11 BMatP= 1.57D-10
 IDIUse=1 WtCom= 1.00D+00 WtEn= 0.00D+00
 Coeff-Com:  0.139D-03-0.362D-02-0.258D-02 0.194D-01 0.224D-01 0.420D+00
 Coeff-Com:  0.544D+00
 Coeff:      0.139D-03-0.362D-02-0.258D-02 0.194D-01 0.224D-01 0.420D+00
 Coeff:      0.544D+00
 Gap=     0.214 Goal=   None    Shift=    0.000
 RMSDP=5.01D-08 MaxDP=2.01D-06 DE=-8.96D-11 OVMax= 3.36D-06

 Cycle   8  Pass 1  IDiag  1:
 E= -839.359964384525     Delta-E=       -0.000000000073 Rises=F Damp=F
 DIIS: error= 1.62D-07 at cycle   8 NSaved=   8.
 NSaved= 8 IEnMin= 8 EnMin= -839.359964384525     IErMin= 8 ErrMin= 1.62D-07
 ErrMax= 1.62D-07  0.00D+00 EMaxC= 1.00D-01 BMatC= 7.79D-12 BMatP= 6.90D-11
 IDIUse=1 WtCom= 1.00D+00 WtEn= 0.00D+00
 Coeff-Com:  0.865D-04-0.124D-02-0.113D-02-0.678D-02-0.896D-03 0.165D+00
 Coeff-Com:  0.315D+00 0.530D+00
 Coeff:      0.865D-04-0.124D-02-0.113D-02-0.678D-02-0.896D-03 0.165D+00
 Coeff:      0.315D+00 0.530D+00
 Gap=     0.214 Goal=   None    Shift=    0.000
 RMSDP=1.48D-08 MaxDP=6.67D-07 DE=-7.34D-11 OVMax= 9.81D-07

 Cycle   9  Pass 1  IDiag  1:
 E= -839.359964384543     Delta-E=       -0.000000000018 Rises=F Damp=F
 DIIS: error= 3.28D-08 at cycle   9 NSaved=   9.
 NSaved= 9 IEnMin= 9 EnMin= -839.359964384543     IErMin= 9 ErrMin= 3.28D-08
 ErrMax= 3.28D-08  0.00D+00 EMaxC= 1.00D-01 BMatC= 3.96D-13 BMatP= 7.79D-12
 IDIUse=1 WtCom= 1.00D+00 WtEn= 0.00D+00
 Coeff-Com:  0.258D-04-0.233D-03-0.230D-03-0.475D-02-0.195D-02 0.347D-01
 Coeff-Com:  0.945D-01 0.240D+00 0.638D+00
 Coeff:      0.258D-04-0.233D-03-0.230D-03-0.475D-02-0.195D-02 0.347D-01
 Coeff:      0.945D-01 0.240D+00 0.638D+00
 Gap=     0.214 Goal=   None    Shift=    0.000
 RMSDP=4.34D-09 MaxDP=1.31D-07 DE=-1.82D-11 OVMax= 3.23D-07

 SCF Done:  E(RB3LYP) =  -839.359964385     A.U. after    9 cycles
            NFock=  9  Conv=0.43D-08     -V/T= 2.0029
 KE= 8.369132821089D+02 PE=-4.210306183801D+03 EE= 1.411055428538D+03
 Leave Link  502 at Mon Oct 10 16:38:25 2016, MaxMem=  2097152000 cpu:       111.1
 (Enter /share/apps/g09/l701.exe)
 Compute integral first derivatives.
 ... and contract with generalized density number  0.
 Leave Link  701 at Mon Oct 10 16:38:25 2016, MaxMem=  2097152000 cpu:         1.4
 (Enter /share/apps/g09/l702.exe)
 L702 exits ... SP integral derivatives will be done elsewhere.
 Leave Link  702 at Mon Oct 10 16:38:25 2016, MaxMem=  2097152000 cpu:         0.2
 (Enter /share/apps/g09/l703.exe)
 Compute integral first derivatives, UseDBF=F ICtDFT=           0.
 Integral derivatives from FoFJK, PRISM(SPDF).
 Calling FoFJK, ICntrl=      2127 FMM=F ISym2X=0 I1Cent= 0 IOpClX= 0 NMat=1 NMatS=1 NMatT=0.
 FoFJK:  IHMeth= 1 ICntrl=    2127 DoSepK=F KAlg= 0 I1Cent=   0 FoldK=F
 IRaf=         0 NMat=   1 IRICut=       1 DoRegI=T DoRafI=F ISym2E= 0.
 FoFCou: FMM=F IPFlag=           0 FMFlag=      100000 FMFlg1=         800
         NFxFlg=           0 DoJE=F BraDBF=F KetDBF=F FulRan=T
         wScrn=  0.000000 ICntrl=    2127 IOpCl=  0 I1Cent=           0 NGrid=           0
         NMat0=    1 NMatS0=      1 NMatT0=    0 NMatD0=    1 NMtDS0=    0 NMtDT0=    0
 Symmetry not used in FoFCou.
 Leave Link  703 at Mon Oct 10 16:38:30 2016, MaxMem=  2097152000 cpu:        37.1
 (Enter /share/apps/g09/l716.exe)
 Dipole        =-3.09248169D-01 4.29688231D-01-5.87768983D-01
 ***** Axes restored to original set *****
 -------------------------------------------------------------------
 Center     Atomic                   Forces (Hartrees/Bohr)
 Number     Number              X              Y              Z
 -------------------------------------------------------------------
      1        6           0.000115479   -0.000068457   -0.000101128
      2        6          -0.000050899    0.000156494    0.000089619
      3        6          -0.000161775   -0.000148546   -0.000060657
      4        6           0.000246060    0.000047958   -0.000074714
      5        6          -0.000140887   -0.000006600    0.000272589
      6        6           0.000001271    0.000005153    0.000006966
      7        8          -0.000022663    0.000020783    0.000052713
      8        1           0.000011494    0.000009969   -0.000018027
      9        1           0.000006952   -0.000030829   -0.000022616
     10        8           0.000063628   -0.000002630    0.000072890
     11        1          -0.000008836    0.000014056   -0.000033769
     12        1          -0.000025019    0.000002652    0.000013953
     13        8          -0.000012965    0.000094102   -0.000175566
     14        6           0.000114829   -0.000099065   -0.000024088
     15        6          -0.000175499    0.000085418    0.000013293
     16        6           0.000126647   -0.000014037    0.000109965
     17        6           0.000062998    0.000059230   -0.000108193
     18        6          -0.000090547   -0.000017795    0.000018019
     19        6          -0.000043520   -0.000009603   -0.000019394
     20        1           0.000029612    0.000004545   -0.000006587
     21        8          -0.000073012   -0.000006729   -0.000024497
     22        1           0.000006819   -0.000003890   -0.000006145
     23        1          -0.000016508   -0.000022607    0.000035263
     24        8           0.000007367   -0.000001257   -0.000010660
     25        1           0.000008274   -0.000003607   -0.000003494
     26        1          -0.000014871   -0.000041626    0.000040072
     27        1           0.000035570   -0.000023081   -0.000035809
 -------------------------------------------------------------------
 Cartesian Forces:  Max     0.000272589 RMS     0.000076315
 Leave Link  716 at Mon Oct 10 16:38:30 2016, MaxMem=  2097152000 cpu:         0.2
 (Enter /share/apps/g09/l103.exe)

 GradGradGradGradGradGradGradGradGradGradGradGradGradGradGradGradGradGrad
 Berny optimization.
 Using GEDIIS/GDIIS optimizer.
 FormGI is forming the generalized inverse of G from B-inverse, IUseBI=4.
 Internal  Forces:  Max     0.000239797 RMS     0.000042792
 Search for a local minimum.
 Step number   6 out of a maximum of  139
 All quantities printed in internal units (Hartrees-Bohrs-Radians)
 RMS Force = .42792D-04 SwitMx=.10000D-02 MixMth= 2
 Mixed Optimization -- En-DIIS/RFO-DIIS
 Swapping is turned off.
 Update second derivatives using D2CorX and points    3    4    5    6
 DE= -8.26D-06 DEPred=-7.84D-06 R= 1.05D+00
 TightC=F SS=  1.41D+00  RLast= 2.24D-02 DXNew= 1.4270D+00 6.7137D-02
 Trust test= 1.05D+00 RLast= 2.24D-02 DXMaxT set to 8.49D-01
 ITU=  1  1  1  1  1  0
     Eigenvalues ---    0.01236   0.01726   0.01774   0.01779   0.01796
     Eigenvalues ---    0.01914   0.01989   0.02066   0.02074   0.02082
     Eigenvalues ---    0.02086   0.02105   0.02109   0.02113   0.02135
     Eigenvalues ---    0.02142   0.02153   0.02165   0.02172   0.02173
     Eigenvalues ---    0.02190   0.02309   0.02423   0.03247   0.15521
     Eigenvalues ---    0.15940   0.15998   0.15999   0.16000   0.16000
     Eigenvalues ---    0.16000   0.16005   0.16016   0.16026   0.23113
     Eigenvalues ---    0.23428   0.23502   0.23503   0.23509   0.23617
     Eigenvalues ---    0.24103   0.24726   0.24979   0.25000   0.25000
     Eigenvalues ---    0.25435   0.33131   0.35929   0.35935   0.35966
     Eigenvalues ---    0.36335   0.36814   0.37254   0.41208   0.42022
     Eigenvalues ---    0.42164   0.42360   0.44996   0.45584   0.45897
     Eigenvalues ---    0.46046   0.46271   0.46515   0.46591   0.46607
     Eigenvalues ---    0.46669   0.46718   0.46930   0.46969   0.47266
     Eigenvalues ---    0.53039   0.53061   0.53067   0.53075   0.56509
 En-DIIS/RFO-DIIS IScMMF=        0 using points:     6    5    4
 RFO step:  Lambda=-5.60613353D-07.
 NNeg= 0 NP= 3 Switch=  2.50D-03 Rises=F DC=  1.34D-04 SmlDif=  1.00D-05
 RMS Error=  0.1272698822D-03 NUsed= 3 EDIIS=F
 DidBck=F Rises=F RFO-DIIS coefs:    1.06511   -0.05580   -0.00932
 Iteration  1 RMS(Cart)=  0.00265368 RMS(Int)=  0.00000187
 Iteration  2 RMS(Cart)=  0.00000326 RMS(Int)=  0.00000027
 Iteration  3 RMS(Cart)=  0.00000000 RMS(Int)=  0.00000027
 ITry= 1 IFail=0 DXMaxC= 7.78D-03 DCOld= 1.00D+10 DXMaxT= 8.49D-01 DXLimC= 3.00D+00 Rises=F
 Variable       Old X    -DE/DX   Delta X   Delta X   Delta X     New X
                                 (Linear)    (Quad)   (Total)
    R1        2.63326   0.00010   0.00006   0.00022   0.00028   2.63353
    R2        2.64321  -0.00005  -0.00005  -0.00012  -0.00017   2.64303
    R3        2.63241  -0.00004  -0.00002  -0.00009  -0.00011   2.63230
    R4        2.64093  -0.00007  -0.00006  -0.00020  -0.00026   2.64066
    R5        2.04219   0.00000   0.00001   0.00002   0.00003   2.04221
    R6        2.63289   0.00011   0.00007   0.00027   0.00033   2.63322
    R7        2.63230  -0.00003   0.00000  -0.00007  -0.00007   2.63224
    R8        2.64260  -0.00014  -0.00007  -0.00034  -0.00041   2.64219
    R9        2.04180   0.00000   0.00000   0.00000   0.00000   2.04181
   R10        2.62993   0.00000   0.00003   0.00009   0.00011   2.63005
   R11        2.65419  -0.00004   0.00020   0.00011   0.00031   2.65450
   R12        2.03586   0.00005  -0.00001   0.00005   0.00004   2.03590
   R13        1.83616  -0.00001   0.00000  -0.00003  -0.00003   1.83613
   R14        1.83604   0.00000   0.00000   0.00001   0.00000   1.83605
   R15        2.66204  -0.00001   0.00022   0.00015   0.00037   2.66242
   R16        2.62378  -0.00008  -0.00006  -0.00019  -0.00026   2.62352
   R17        2.64347   0.00001   0.00000   0.00010   0.00011   2.64358
   R18        2.64235   0.00006   0.00009   0.00016   0.00025   2.64260
   R19        2.03620   0.00000  -0.00001   0.00000  -0.00001   2.03619
   R20        2.63474  -0.00003  -0.00007  -0.00011  -0.00019   2.63455
   R21        2.62958  -0.00003   0.00000  -0.00007  -0.00007   2.62951
   R22        2.63932   0.00006   0.00008   0.00015   0.00022   2.63954
   R23        2.04245   0.00000   0.00000  -0.00001  -0.00001   2.04244
   R24        2.63646  -0.00003  -0.00005  -0.00006  -0.00011   2.63635
   R25        2.63255   0.00000  -0.00001   0.00000  -0.00001   2.63254
   R26        2.04207   0.00005  -0.00001   0.00005   0.00004   2.04211
   R27        1.83618   0.00001   0.00000   0.00002   0.00002   1.83620
   R28        1.83600   0.00000   0.00000  -0.00001  -0.00001   1.83600
    A1        2.12495  -0.00002  -0.00003  -0.00003  -0.00005   2.12490
    A2        2.13249  -0.00002  -0.00004  -0.00010  -0.00014   2.13235
    A3        2.02574   0.00003   0.00006   0.00013   0.00019   2.02593
    A4        2.06877   0.00000   0.00004   0.00001   0.00005   2.06882
    A5        2.13572  -0.00004  -0.00005  -0.00028  -0.00032   2.13540
    A6        2.07868   0.00004   0.00001   0.00026   0.00027   2.07896
    A7        2.11809   0.00000  -0.00003   0.00000  -0.00002   2.11807
    A8        2.02893   0.00006   0.00004   0.00025   0.00029   2.02922
    A9        2.13614  -0.00006  -0.00001  -0.00026  -0.00027   2.13587
   A10        2.06696  -0.00004  -0.00001  -0.00009  -0.00010   2.06686
   A11        2.13643  -0.00001  -0.00004  -0.00015  -0.00020   2.13623
   A12        2.07977   0.00005   0.00006   0.00025   0.00030   2.08008
   A13        2.12743   0.00008   0.00004   0.00017   0.00021   2.12764
   A14        2.00647   0.00002   0.00010  -0.00028  -0.00018   2.00630
   A15        2.14838  -0.00010  -0.00014   0.00004  -0.00010   2.14829
   A16        2.06011  -0.00003  -0.00001  -0.00007  -0.00008   2.06003
   A17        2.08617   0.00001   0.00004  -0.00013  -0.00009   2.08609
   A18        2.13681   0.00001  -0.00003   0.00020   0.00017   2.13698
   A19        1.95224   0.00000   0.00002   0.00003   0.00005   1.95228
   A20        1.95250   0.00000  -0.00001   0.00002   0.00001   1.95251
   A21        2.12786  -0.00024  -0.00021   0.00004  -0.00018   2.12768
   A22        2.03931  -0.00005   0.00006  -0.00056  -0.00050   2.03881
   A23        2.10950  -0.00003  -0.00011   0.00038   0.00027   2.10977
   A24        2.13197   0.00007   0.00003   0.00018   0.00021   2.13217
   A25        2.06374  -0.00004   0.00000  -0.00009  -0.00009   2.06365
   A26        2.11227   0.00005   0.00008   0.00028   0.00036   2.11262
   A27        2.10711  -0.00001  -0.00008  -0.00019  -0.00027   2.10685
   A28        2.11803   0.00001  -0.00003   0.00005   0.00002   2.11805
   A29        2.03167  -0.00006  -0.00004  -0.00031  -0.00035   2.03132
   A30        2.13347   0.00006   0.00006   0.00026   0.00032   2.13379
   A31        2.07336  -0.00001   0.00001  -0.00007  -0.00006   2.07330
   A32        2.13305   0.00006   0.00002   0.00038   0.00041   2.13346
   A33        2.07677  -0.00004  -0.00004  -0.00031  -0.00035   2.07642
   A34        2.11857   0.00001   0.00000   0.00010   0.00011   2.11868
   A35        2.02828  -0.00003  -0.00006  -0.00017  -0.00022   2.02806
   A36        2.13631   0.00002   0.00005   0.00006   0.00012   2.13642
   A37        2.06064  -0.00004  -0.00002  -0.00017  -0.00019   2.06045
   A38        2.10200   0.00005   0.00000   0.00047   0.00046   2.10246
   A39        2.12049  -0.00001   0.00002  -0.00030  -0.00027   2.12021
   A40        1.95406   0.00000   0.00001   0.00002   0.00002   1.95409
   A41        1.95474   0.00001   0.00002   0.00006   0.00009   1.95483
    D1        0.00259   0.00001  -0.00008   0.00061   0.00053   0.00312
    D2       -3.14157   0.00000  -0.00008   0.00002  -0.00006   3.14156
    D3       -3.13671   0.00000  -0.00006   0.00007   0.00001  -3.13670
    D4        0.00232  -0.00001  -0.00006  -0.00052  -0.00058   0.00174
    D5        0.00488   0.00000   0.00004   0.00000   0.00004   0.00492
    D6       -3.12268   0.00000  -0.00043   0.00037  -0.00006  -3.12275
    D7       -3.13887   0.00001   0.00002   0.00051   0.00053  -3.13834
    D8        0.01675   0.00002  -0.00045   0.00088   0.00043   0.01718
    D9        0.03224   0.00002   0.00032   0.00125   0.00157   0.03381
   D10       -3.10718   0.00001   0.00034   0.00074   0.00107  -3.10611
   D11       -0.00992  -0.00001   0.00006  -0.00033  -0.00027  -0.01019
   D12        3.13907   0.00000   0.00007   0.00005   0.00011   3.13918
   D13        3.13415   0.00000   0.00006   0.00024   0.00030   3.13445
   D14       -0.00005   0.00001   0.00007   0.00062   0.00069   0.00064
   D15        0.00944  -0.00001  -0.00001  -0.00054  -0.00055   0.00889
   D16       -3.14038   0.00000   0.00003   0.00010   0.00013  -3.14025
   D17       -3.14002  -0.00002  -0.00001  -0.00095  -0.00095  -3.14097
   D18       -0.00664  -0.00001   0.00003  -0.00030  -0.00028  -0.00692
   D19       -3.13258   0.00003   0.00031   0.00213   0.00244  -3.13014
   D20        0.01650   0.00004   0.00031   0.00252   0.00283   0.01933
   D21       -0.00160   0.00002  -0.00004   0.00119   0.00115  -0.00045
   D22        3.09583  -0.00001   0.00000  -0.00037  -0.00037   3.09546
   D23       -3.13525   0.00001  -0.00007   0.00057   0.00050  -3.13475
   D24       -0.03782  -0.00002  -0.00003  -0.00099  -0.00102  -0.03884
   D25       -0.00539  -0.00001   0.00002  -0.00093  -0.00090  -0.00629
   D26        3.12174  -0.00002   0.00051  -0.00131  -0.00080   3.12094
   D27       -3.09919   0.00002  -0.00002   0.00077   0.00075  -3.09844
   D28        0.02794   0.00001   0.00046   0.00039   0.00085   0.02879
   D29        2.76190   0.00004  -0.00083   0.00051  -0.00032   2.76159
   D30       -0.42444   0.00002  -0.00079  -0.00107  -0.00186  -0.42630
   D31        2.28057   0.00011   0.00000   0.00448   0.00448   2.28505
   D32       -0.93394   0.00012  -0.00028   0.00445   0.00417  -0.92977
   D33        3.06365   0.00000  -0.00017   0.00000  -0.00017   3.06348
   D34       -0.06563   0.00000  -0.00006  -0.00001  -0.00007  -0.06570
   D35       -0.00402  -0.00001   0.00012   0.00003   0.00015  -0.00387
   D36       -3.13330   0.00000   0.00023   0.00001   0.00025  -3.13305
   D37       -3.07037   0.00000   0.00025  -0.00007   0.00018  -3.07019
   D38        0.05942   0.00001   0.00067   0.00016   0.00082   0.06024
   D39       -0.00563   0.00000  -0.00004  -0.00014  -0.00018  -0.00581
   D40        3.12416   0.00001   0.00037   0.00009   0.00046   3.12462
   D41        0.01210   0.00001  -0.00010   0.00001  -0.00009   0.01201
   D42       -3.13593  -0.00002   0.00003  -0.00114  -0.00111  -3.13704
   D43        3.14142   0.00000  -0.00021   0.00003  -0.00018   3.14124
   D44       -0.00661  -0.00002  -0.00008  -0.00112  -0.00120  -0.00781
   D45       -0.01022   0.00000   0.00000   0.00007   0.00007  -0.01016
   D46        3.13529  -0.00001   0.00014  -0.00030  -0.00016   3.13513
   D47        3.13819   0.00003  -0.00014   0.00128   0.00115   3.13934
   D48        0.00052   0.00002   0.00001   0.00091   0.00092   0.00144
   D49       -3.13919   0.00002  -0.00008   0.00072   0.00063  -3.13856
   D50       -0.00410  -0.00001   0.00004  -0.00044  -0.00040  -0.00450
   D51        0.00010  -0.00001   0.00008  -0.00018  -0.00010   0.00000
   D52       -3.13406   0.00000   0.00018  -0.00002   0.00016  -3.13390
   D53        3.13790   0.00000  -0.00005   0.00017   0.00012   3.13803
   D54        0.00374   0.00001   0.00004   0.00034   0.00038   0.00412
   D55        0.00761   0.00001  -0.00006   0.00022   0.00015   0.00777
   D56       -3.12205   0.00000  -0.00048  -0.00002  -0.00050  -3.12255
   D57        3.14131   0.00000  -0.00016   0.00004  -0.00013   3.14119
   D58        0.01165  -0.00001  -0.00058  -0.00020  -0.00078   0.01087
   D59       -3.12548   0.00000   0.00006  -0.00018  -0.00011  -3.12560
   D60        0.02362   0.00000   0.00016  -0.00001   0.00015   0.02377
         Item               Value     Threshold  Converged?
 Maximum Force            0.000240     0.000450     YES
 RMS     Force            0.000043     0.000300     YES
 Maximum Displacement     0.007785     0.001800     NO 
 RMS     Displacement     0.002654     0.001200     NO 
 Predicted change in Energy=-1.044477D-06
 Lowest energy point so far.  Saving SCF results.
 GradGradGradGradGradGradGradGradGradGradGradGradGradGradGradGradGradGrad

 Leave Link  103 at Mon Oct 10 16:38:30 2016, MaxMem=  2097152000 cpu:         0.3
 (Enter /share/apps/g09/l202.exe)
                          Input orientation:                          
 ---------------------------------------------------------------------
 Center     Atomic      Atomic             Coordinates (Angstroms)
 Number     Number       Type             X           Y           Z
 ---------------------------------------------------------------------
      1          6           0       -2.675458   -1.228032   -0.431673
      2          6           0       -3.770188   -0.478204   -0.005690
      3          6           0       -3.565904    0.856739    0.353281
      4          6           0       -2.299275    1.435376    0.303199
      5          6           0       -1.225580    0.650347   -0.127882
      6          6           0       -1.390781   -0.679680   -0.503025
      7          8           0       -2.793581   -2.562659   -0.812643
      8          1           0       -3.714026   -2.870938   -0.769924
      9          1           0       -4.766812   -0.891939    0.053131
     10          8           0       -4.692491    1.562621    0.768922
     11          1           0       -4.480156    2.483948    0.992679
     12          1           0       -2.122001    2.465183    0.577978
     13          8           0        0.005799    1.321795   -0.205681
     14          6           0        1.233606    0.631464   -0.175561
     15          6           0        2.158471    0.955307   -1.158999
     16          6           0        3.421835    0.358541   -1.101422
     17          6           0        3.749872   -0.549913   -0.096063
     18          6           0        2.792775   -0.853246    0.875002
     19          6           0        1.526661   -0.267708    0.855257
     20          1           0        1.916102    1.656398   -1.940505
     21          8           0        4.320180    0.714669   -2.102597
     22          1           0        5.174069    0.261893   -2.002508
     23          1           0        4.719659   -1.023912   -0.041290
     24          8           0        3.180857   -1.759787    1.858997
     25          1           0        2.466178   -1.937147    2.492811
     26          1           0        0.791099   -0.488088    1.615627
     27          1           0       -0.573069   -1.286957   -0.854102
 ---------------------------------------------------------------------
                    Distance matrix (angstroms):
                    1          2          3          4          5
     1  C    0.000000
     2  C    1.393606   0.000000
     3  C    2.399024   1.397378   0.000000
     4  C    2.788422   2.433267   1.393442   0.000000
     5  C    2.392225   2.786322   2.398173   1.398185   0.000000
     6  C    1.398634   2.439163   2.797321   2.439021   1.391760
     7  O    1.392953   2.439238   3.694339   4.180159   3.640183
     8  H    1.972860   2.512445   3.896037   4.658053   4.359361
     9  H    2.172960   1.080692   2.142462   3.401127   3.866747
    10  O    3.646587   2.369733   1.392919   2.441428   3.695398
    11  H    4.366293   3.205487   1.972941   2.516173   3.900002
    12  H    3.868533   3.423554   2.173117   1.080478   2.143698
    13  O    3.706997   4.187848   3.644966   2.363308   1.404702
    14  C    4.336369   5.128175   4.833811   3.654687   2.459721
    15  C    5.353769   6.207582   5.921586   4.715930   3.550776
    16  C    6.335831   7.322975   7.154919   5.988626   4.757247
    17  C    6.469725   7.520945   7.463321   6.379104   5.118277
    18  C    5.634663   6.632402   6.605228   5.611927   4.406103
    19  C    4.498468   5.370488   5.239330   4.224103   3.063367
    20  H    5.628404   6.374475   5.996107   4.780425   3.764028
    21  O    7.450169   8.442394   8.260863   7.079863   5.887198
    22  H    8.142633   9.194279   9.071423   7.908491   6.679868
    23  H    7.408226   8.507441   8.505474   7.445280   6.177095
    24  O    6.310813   7.310030   7.391358   6.531571   5.401215
    25  H    5.957505   6.874830   6.983509   6.235211   5.214617
    26  H    4.093406   4.840878   4.731337   3.869443   2.898767
    27  H    2.145217   3.405209   3.874308   3.424942   2.169404
                    6          7          8          9         10
     6  C    0.000000
     7  O    2.368400   0.000000
     8  H    3.204733   0.971638   0.000000
     9  H    3.428112   2.726630   2.387931   0.000000
    10  O    4.188920   4.808860   4.793942   2.557879   0.000000
    11  H    4.667967   5.618893   5.689335   3.515897   0.971595
    12  H    3.404911   5.259662   5.729361   4.305898   2.731024
    13  O    2.458607   4.826376   5.633336   5.267391   4.804349
    14  C    2.951904   5.179433   6.090907   6.195004   6.072704
    15  C    3.962408   6.084313   7.019812   7.269190   7.142926
    16  C    4.959562   6.873732   7.839639   8.363649   8.413696
    17  C    5.158369   6.883415   7.845446   8.524854   8.745541
    18  C    4.408085   6.080921   7.008232   7.604230   7.866185
    19  C    3.244398   5.168480   6.073123   6.375019   6.483472
    20  H    4.296403   6.422898   7.318837   7.424954   7.143059
    21  O    6.092447   7.937913   8.898374   9.476380   9.496993
    22  H    6.799431   8.536821   9.504322  10.216560  10.330621
    23  H    6.137521   7.707885   8.664263   9.487858   9.794649
    24  O    5.257913   6.593647   7.462258   8.196326   8.614886
    25  H    5.043053   6.243586   7.050698   7.704586   8.152712
    26  H    3.047293   4.801070   5.627165   5.787474   5.915410
    27  H    1.077354   2.561212   3.518763   4.308896   5.265352
                   11         12         13         14         15
    11  H    0.000000
    12  H    2.394415   0.000000
    13  O    4.786487   2.539487   0.000000
    14  C    6.119115   3.897493   1.408891   0.000000
    15  C    7.144077   4.859965   2.382672   1.388308   0.000000
    16  C    8.446542   6.163802   3.660535   2.391663   1.398404
    17  C    8.838723   6.635061   4.187289   2.780929   2.434765
    18  C    8.002889   5.937611   3.696743   2.395632   2.794703
    19  C    6.608505   4.567090   2.442361   1.398920   2.439709
    20  H    7.085233   4.827336   2.602082   2.152049   1.077507
    21  O    9.495104   7.193851   4.751924   3.639688   2.370922
    22  H   10.349528   8.046493   5.573419   4.359078   3.207205
    23  H    9.900038   7.704907   5.267811   3.861458   3.424363
    24  O    8.800620   6.900123   4.882626   3.694495   4.186324
    25  H    8.369470   6.640669   4.894489   3.903486   4.668693
    26  H    6.083353   4.276059   2.685057   2.158139   3.413451
    27  H    5.735473   4.304486   2.749749   2.721182   3.547115
                   16         17         18         19         20
    16  C    0.000000
    17  C    1.394146   0.000000
    18  C    2.402165   1.396787   0.000000
    19  C    2.795079   2.434608   1.395095   0.000000
    20  H    2.157713   3.410643   3.872201   3.416158   0.000000
    21  O    1.391475   2.439384   3.695594   4.185417   2.587029
    22  H    1.972719   2.514339   3.897969   4.663785   3.544410
    23  H    2.172418   1.080815   2.140467   3.401599   4.318681
    24  O    3.648214   2.368508   1.393080   2.443391   5.263662
    25  H    4.370580   3.205394   1.974541   2.520179   5.733274
    26  H    3.875553   3.418778   2.165311   1.080639   4.302386
    27  H    4.327596   4.450357   3.808780   2.893034   4.004944
                   21         22         23         24         25
    21  O    0.000000
    22  H    0.971674   0.000000
    23  H    2.726028   2.388756   0.000000
    24  O    4.807828   4.792838   2.553529   0.000000
    25  H    5.620251   5.690021   3.511957   0.971567   0.000000
    26  H    5.265570   5.732696   4.297216   2.717976   2.382250
    27  H    5.432231   6.061961   5.361233   4.655796   4.567450
                   26         27
    26  H    0.000000
    27  H    2.932355   0.000000
 Stoichiometry    C12H10O5
 Framework group  C1[X(C12H10O5)]
 Deg. of freedom    75
 Full point group                 C1      NOp   1
 RotChk:  IX=0 Diff= 6.76D-04
 Largest Abelian subgroup         C1      NOp   1
 Largest concise Abelian subgroup C1      NOp   1
                         Standard orientation:                         
 ---------------------------------------------------------------------
 Center     Atomic      Atomic             Coordinates (Angstroms)
 Number     Number       Type             X           Y           Z
 ---------------------------------------------------------------------
      1          6           0       -2.590820    1.113851    0.866331
      2          6           0       -3.740328    0.542448    0.323867
      3          6           0       -3.614357   -0.635643   -0.417010
      4          6           0       -2.371978   -1.230554   -0.627378
      5          6           0       -1.241673   -0.626494   -0.068412
      6          6           0       -1.327847    0.541393    0.683658
      7          8           0       -2.629493    2.283464    1.621863
      8          1           0       -3.537333    2.610219    1.736489
      9          1           0       -4.720814    0.976387    0.458921
     10          8           0       -4.793165   -1.167308   -0.934665
     11          1           0       -4.633558   -1.988821   -1.428264
     12          1           0       -2.255037   -2.140395   -1.198296
     13          8           0       -0.036498   -1.317502   -0.276380
     14          6           0        1.214262   -0.673946   -0.196324
     15          6           0        2.185674   -1.287724    0.582801
     16          6           0        3.466295   -0.726521    0.607190
     17          6           0        3.766838    0.426736   -0.116216
     18          6           0        2.763229    1.017985   -0.887064
     19          6           0        1.477923    0.478525   -0.944167
     20          1           0        1.964849   -2.179594    1.145674
     21          8           0        4.411063   -1.375768    1.395919
     22          1           0        5.274759   -0.931462    1.368160
     23          1           0        4.749853    0.875810   -0.103029
     24          8           0        3.124926    2.161969   -1.594980
     25          1           0        2.379299    2.530031   -2.097488
     26          1           0        0.705197    0.924795   -1.553690
     27          1           0       -0.465188    1.003857    1.133810
 ---------------------------------------------------------------------
 Rotational constants (GHZ):      0.8910758      0.2209439      0.2057725
 Leave Link  202 at Mon Oct 10 16:38:30 2016, MaxMem=  2097152000 cpu:         0.1
 (Enter /share/apps/g09/l301.exe)
 Standard basis: 6-311G (5D, 7F)
 Ernie: Thresh=  0.10000D-02 Tol=  0.10000D-05 Strict=F.
 There are   251 symmetry adapted cartesian basis functions of A   symmetry.
 There are   251 symmetry adapted basis functions of A   symmetry.
   251 basis functions,   492 primitive gaussians,   251 cartesian basis functions
    61 alpha electrons       61 beta electrons
       nuclear repulsion energy      1122.9792317669 Hartrees.
 IExCor=  402 DFT=T Ex+Corr=B3LYP ExCW=0 ScaHFX=  0.200000
 ScaDFX=  0.800000  0.720000  1.000000  0.810000 ScalE2=  1.000000  1.000000
 IRadAn=      0 IRanWt=     -1 IRanGd=            0 ICorTp=0 IEmpDi=  4
 NAtoms=   27 NActive=   27 NUniq=   27 SFac= 1.00D+00 NAtFMM=   60 NAOKFM=F Big=F
 Integral buffers will be    131072 words long.
 Raffenetti 2 integral format.
 Two-electron integral symmetry is turned on.
 Leave Link  301 at Mon Oct 10 16:38:30 2016, MaxMem=  2097152000 cpu:         0.5
 (Enter /share/apps/g09/l302.exe)
 NPDir=0 NMtPBC=     1 NCelOv=     1 NCel=       1 NClECP=     1 NCelD=      1
         NCelK=      1 NCelE2=     1 NClLst=     1 CellRange=     0.0.
 One-electron integrals computed using PRISM.
 NBasis=   251 RedAO= T EigKep=  2.78D-04  NBF=   251
 NBsUse=   251 1.00D-06 EigRej= -1.00D+00 NBFU=   251
 Precomputing XC quadrature grid using
 IXCGrd= 4 IRadAn=           0 IRanWt=          -1 IRanGd=           0 AccXCQ= 0.00D+00.
 Generated NRdTot=       0 NPtTot=           0 NUsed=           0 NTot=          32
 NSgBfM=   247   247   248   248   248 MxSgAt=    27 MxSgA2=    27.
 Leave Link  302 at Mon Oct 10 16:38:30 2016, MaxMem=  2097152000 cpu:         2.5
 (Enter /share/apps/g09/l303.exe)
 DipDrv:  MaxL=1.
 Leave Link  303 at Mon Oct 10 16:38:30 2016, MaxMem=  2097152000 cpu:         0.3
 (Enter /share/apps/g09/l401.exe)
 Initial guess from the checkpoint file:  "C6H2OH2.chk"
 B after Tr=     0.000000    0.000000    0.000000
         Rot=    1.000000   -0.000162   -0.000043   -0.000136 Ang=  -0.02 deg.
 Guess basis will be translated and rotated to current coordinates.
 JPrj=2 DoOrth=T DoCkMO=T.
 Leave Link  401 at Mon Oct 10 16:38:31 2016, MaxMem=  2097152000 cpu:         1.6
 (Enter /share/apps/g09/l502.exe)
 Closed shell SCF:
 Using DIIS extrapolation, IDIIS=  1040.
 Integral symmetry usage will be decided dynamically.
 Keep R1 ints in memory in canonical form, NReq=508330599.
 IVT=      211470 IEndB=      211470 NGot=  2097152000 MDV=  1596822780
 LenX=  1596822780 LenY=  1596759338
 Requested convergence on RMS density matrix=1.00D-08 within 128 cycles.
 Requested convergence on MAX density matrix=1.00D-06.
 Requested convergence on             energy=1.00D-06.
 No special actions if energy rises.
 FoFCou: FMM=F IPFlag=           0 FMFlag=           0 FMFlg1=           0
         NFxFlg=           0 DoJE=F BraDBF=F KetDBF=F FulRan=T
         wScrn=  0.000000 ICntrl=     600 IOpCl=  0 I1Cent=           0 NGrid=           0
         NMat0=    1 NMatS0=  31626 NMatT0=    0 NMatD0=    1 NMtDS0=    0 NMtDT0=    0
 Symmetry not used in FoFCou.

 Cycle   1  Pass 1  IDiag  1:
 E= -839.359949453851    
 DIIS: error= 1.50D-04 at cycle   1 NSaved=   1.
 NSaved= 1 IEnMin= 1 EnMin= -839.359949453851     IErMin= 1 ErrMin= 1.50D-04
 ErrMax= 1.50D-04  0.00D+00 EMaxC= 1.00D-01 BMatC= 7.91D-06 BMatP= 7.91D-06
 IDIUse=3 WtCom= 9.99D-01 WtEn= 1.50D-03
 Coeff-Com:  0.100D+01
 Coeff-En:   0.100D+01
 Coeff:      0.100D+01
 Gap=     0.816 Goal=   None    Shift=    0.000
 RMSDP=2.21D-05 MaxDP=3.68D-04              OVMax= 7.56D-04

 Cycle   2  Pass 1  IDiag  1:
 E= -839.359965560555     Delta-E=       -0.000016106704 Rises=F Damp=F
 DIIS: error= 2.26D-05 at cycle   2 NSaved=   2.
 NSaved= 2 IEnMin= 2 EnMin= -839.359965560555     IErMin= 2 ErrMin= 2.26D-05
 ErrMax= 2.26D-05  0.00D+00 EMaxC= 1.00D-01 BMatC= 1.49D-07 BMatP= 7.91D-06
 IDIUse=1 WtCom= 1.00D+00 WtEn= 0.00D+00
 Coeff-Com: -0.519D-01 0.105D+01
 Coeff:     -0.519D-01 0.105D+01
 Gap=     0.214 Goal=   None    Shift=    0.000
 RMSDP=5.00D-06 MaxDP=2.30D-04 DE=-1.61D-05 OVMax= 1.32D-04

 Cycle   3  Pass 1  IDiag  1:
 E= -839.359965608788     Delta-E=       -0.000000048233 Rises=F Damp=F
 DIIS: error= 4.07D-05 at cycle   3 NSaved=   3.
 NSaved= 3 IEnMin= 3 EnMin= -839.359965608788     IErMin= 2 ErrMin= 2.26D-05
 ErrMax= 4.07D-05  0.00D+00 EMaxC= 1.00D-01 BMatC= 2.73D-07 BMatP= 1.49D-07
 IDIUse=1 WtCom= 1.00D+00 WtEn= 0.00D+00
 Coeff-Com: -0.445D-01 0.642D+00 0.403D+00
 Coeff:     -0.445D-01 0.642D+00 0.403D+00
 Gap=     0.214 Goal=   None    Shift=    0.000
 RMSDP=2.75D-06 MaxDP=1.63D-04 DE=-4.82D-08 OVMax= 8.57D-05

 Cycle   4  Pass 1  IDiag  1:
 E= -839.359965806239     Delta-E=       -0.000000197451 Rises=F Damp=F
 DIIS: error= 4.57D-06 at cycle   4 NSaved=   4.
 NSaved= 4 IEnMin= 4 EnMin= -839.359965806239     IErMin= 4 ErrMin= 4.57D-06
 ErrMax= 4.57D-06  0.00D+00 EMaxC= 1.00D-01 BMatC= 5.12D-09 BMatP= 1.49D-07
 IDIUse=1 WtCom= 1.00D+00 WtEn= 0.00D+00
 Coeff-Com: -0.541D-02 0.528D-01 0.129D+00 0.824D+00
 Coeff:     -0.541D-02 0.528D-01 0.129D+00 0.824D+00
 Gap=     0.214 Goal=   None    Shift=    0.000
 RMSDP=5.20D-07 MaxDP=1.34D-05 DE=-1.97D-07 OVMax= 2.50D-05

 Cycle   5  Pass 1  IDiag  1:
 E= -839.359965808893     Delta-E=       -0.000000002654 Rises=F Damp=F
 DIIS: error= 2.36D-06 at cycle   5 NSaved=   5.
 NSaved= 5 IEnMin= 5 EnMin= -839.359965808893     IErMin= 5 ErrMin= 2.36D-06
 ErrMax= 2.36D-06  0.00D+00 EMaxC= 1.00D-01 BMatC= 1.80D-09 BMatP= 5.12D-09
 IDIUse=1 WtCom= 1.00D+00 WtEn= 0.00D+00
 Coeff-Com: -0.119D-02 0.993D-03 0.597D-01 0.511D+00 0.430D+00
 Coeff:     -0.119D-02 0.993D-03 0.597D-01 0.511D+00 0.430D+00
 Gap=     0.214 Goal=   None    Shift=    0.000
 RMSDP=2.25D-07 MaxDP=6.03D-06 DE=-2.65D-09 OVMax= 1.67D-05

 Cycle   6  Pass 1  IDiag  1:
 E= -839.359965810805     Delta-E=       -0.000000001912 Rises=F Damp=F
 DIIS: error= 4.75D-07 at cycle   6 NSaved=   6.
 NSaved= 6 IEnMin= 6 EnMin= -839.359965810805     IErMin= 6 ErrMin= 4.75D-07
 ErrMax= 4.75D-07  0.00D+00 EMaxC= 1.00D-01 BMatC= 7.53D-11 BMatP= 1.80D-09
 IDIUse=1 WtCom= 1.00D+00 WtEn= 0.00D+00
 Coeff-Com:  0.482D-04-0.624D-02 0.134D-01 0.139D+00 0.201D+00 0.652D+00
 Coeff:      0.482D-04-0.624D-02 0.134D-01 0.139D+00 0.201D+00 0.652D+00
 Gap=     0.214 Goal=   None    Shift=    0.000
 RMSDP=6.10D-08 MaxDP=1.38D-06 DE=-1.91D-09 OVMax= 3.82D-06

 Cycle   7  Pass 1  IDiag  1:
 E= -839.359965810872     Delta-E=       -0.000000000066 Rises=F Damp=F
 DIIS: error= 2.70D-07 at cycle   7 NSaved=   7.
 NSaved= 7 IEnMin= 7 EnMin= -839.359965810872     IErMin= 7 ErrMin= 2.70D-07
 ErrMax= 2.70D-07  0.00D+00 EMaxC= 1.00D-01 BMatC= 1.80D-11 BMatP= 7.53D-11
 IDIUse=1 WtCom= 1.00D+00 WtEn= 0.00D+00
 Coeff-Com:  0.182D-03-0.363D-02-0.110D-02 0.412D-02 0.547D-01 0.384D+00
 Coeff-Com:  0.562D+00
 Coeff:      0.182D-03-0.363D-02-0.110D-02 0.412D-02 0.547D-01 0.384D+00
 Coeff:      0.562D+00
 Gap=     0.214 Goal=   None    Shift=    0.000
 RMSDP=2.39D-08 MaxDP=1.07D-06 DE=-6.62D-11 OVMax= 1.59D-06

 Cycle   8  Pass 1  IDiag  1:
 E= -839.359965810897     Delta-E=       -0.000000000026 Rises=F Damp=F
 DIIS: error= 8.25D-08 at cycle   8 NSaved=   8.
 NSaved= 8 IEnMin= 8 EnMin= -839.359965810897     IErMin= 8 ErrMin= 8.25D-08
 ErrMax= 8.25D-08  0.00D+00 EMaxC= 1.00D-01 BMatC= 1.43D-12 BMatP= 1.80D-11
 IDIUse=1 WtCom= 1.00D+00 WtEn= 0.00D+00
 Coeff-Com:  0.993D-04-0.165D-02-0.147D-02-0.612D-02 0.180D-01 0.171D+00
 Coeff-Com:  0.321D+00 0.498D+00
 Coeff:      0.993D-04-0.165D-02-0.147D-02-0.612D-02 0.180D-01 0.171D+00
 Coeff:      0.321D+00 0.498D+00
 Gap=     0.214 Goal=   None    Shift=    0.000
 RMSDP=6.82D-09 MaxDP=2.56D-07 DE=-2.59D-11 OVMax= 4.70D-07

 SCF Done:  E(RB3LYP) =  -839.359965811     A.U. after    8 cycles
            NFock=  8  Conv=0.68D-08     -V/T= 2.0029
 KE= 8.369131583849D+02 PE=-4.210309704714D+03 EE= 1.411057348751D+03
 Leave Link  502 at Mon Oct 10 16:38:51 2016, MaxMem=  2097152000 cpu:       102.5
 (Enter /share/apps/g09/l701.exe)
 Compute integral first derivatives.
 ... and contract with generalized density number  0.
 Leave Link  701 at Mon Oct 10 16:38:51 2016, MaxMem=  2097152000 cpu:         1.4
 (Enter /share/apps/g09/l702.exe)
 L702 exits ... SP integral derivatives will be done elsewhere.
 Leave Link  702 at Mon Oct 10 16:38:51 2016, MaxMem=  2097152000 cpu:         0.2
 (Enter /share/apps/g09/l703.exe)
 Compute integral first derivatives, UseDBF=F ICtDFT=           0.
 Integral derivatives from FoFJK, PRISM(SPDF).
 Calling FoFJK, ICntrl=      2127 FMM=F ISym2X=0 I1Cent= 0 IOpClX= 0 NMat=1 NMatS=1 NMatT=0.
 FoFJK:  IHMeth= 1 ICntrl=    2127 DoSepK=F KAlg= 0 I1Cent=   0 FoldK=F
 IRaf=         0 NMat=   1 IRICut=       1 DoRegI=T DoRafI=F ISym2E= 0.
 FoFCou: FMM=F IPFlag=           0 FMFlag=      100000 FMFlg1=         800
         NFxFlg=           0 DoJE=F BraDBF=F KetDBF=F FulRan=T
         wScrn=  0.000000 ICntrl=    2127 IOpCl=  0 I1Cent=           0 NGrid=           0
         NMat0=    1 NMatS0=      1 NMatT0=    0 NMatD0=    1 NMtDS0=    0 NMtDT0=    0
 Symmetry not used in FoFCou.
 Leave Link  703 at Mon Oct 10 16:38:56 2016, MaxMem=  2097152000 cpu:        36.9
 (Enter /share/apps/g09/l716.exe)
 Dipole        =-3.10831603D-01 4.28983139D-01-5.84534847D-01
 ***** Axes restored to original set *****
 -------------------------------------------------------------------
 Center     Atomic                   Forces (Hartrees/Bohr)
 Number     Number              X              Y              Z
 -------------------------------------------------------------------
      1        6           0.000028800   -0.000013463   -0.000002640
      2        6          -0.000031088    0.000048294    0.000002892
      3        6          -0.000048260   -0.000031468   -0.000018121
      4        6           0.000047654    0.000003679    0.000027627
      5        6           0.000036729    0.000063270    0.000071257
      6        6           0.000011933   -0.000012924    0.000032186
      7        8          -0.000002992    0.000002112    0.000015029
      8        1           0.000000292    0.000004557   -0.000010811
      9        1           0.000007169   -0.000009409    0.000000202
     10        8           0.000021980   -0.000004134    0.000031468
     11        1          -0.000005244    0.000001781   -0.000014931
     12        1          -0.000004251   -0.000005939    0.000009159
     13        8           0.000021128   -0.000069062   -0.000134550
     14        6          -0.000077894    0.000026832    0.000057123
     15        6           0.000002532    0.000042434    0.000014342
     16        6          -0.000021454   -0.000012739    0.000001782
     17        6           0.000024802    0.000007728   -0.000016865
     18        6           0.000005231    0.000020542   -0.000007016
     19        6          -0.000031294   -0.000049513   -0.000038929
     20        1          -0.000004205   -0.000007355   -0.000000679
     21        8           0.000002990    0.000004837    0.000002696
     22        1           0.000004025    0.000005967   -0.000004659
     23        1          -0.000004789   -0.000005431    0.000005468
     24        8          -0.000003864   -0.000015521   -0.000009956
     25        1           0.000001575   -0.000001574   -0.000003864
     26        1          -0.000013824    0.000004003    0.000018195
     27        1           0.000032322    0.000002496   -0.000026406
 -------------------------------------------------------------------
 Cartesian Forces:  Max     0.000134550 RMS     0.000029509
 Leave Link  716 at Mon Oct 10 16:38:56 2016, MaxMem=  2097152000 cpu:         0.2
 (Enter /share/apps/g09/l103.exe)

 GradGradGradGradGradGradGradGradGradGradGradGradGradGradGradGradGradGrad
 Berny optimization.
 Using GEDIIS/GDIIS optimizer.
 FormGI is forming the generalized inverse of G from B-inverse, IUseBI=4.
 GSVD:  received Info=                   1 from GESDD.
 Internal  Forces:  Max     0.000152902 RMS     0.000025759
 Search for a local minimum.
 Step number   7 out of a maximum of  139
 All quantities printed in internal units (Hartrees-Bohrs-Radians)
 RMS Force = .25759D-04 SwitMx=.10000D-02 MixMth= 2
 Mixed Optimization -- En-DIIS/RFO-DIIS
 Swapping is turned off.
 Update second derivatives using D2CorX and points    3    4    5    6    7
 DE= -1.43D-06 DEPred=-1.04D-06 R= 1.37D+00
 TightC=F SS=  1.41D+00  RLast= 8.83D-03 DXNew= 1.4270D+00 2.6495D-02
 Trust test= 1.37D+00 RLast= 8.83D-03 DXMaxT set to 8.49D-01
 ITU=  1  1  1  1  1  1  0
     Eigenvalues ---    0.00738   0.01422   0.01772   0.01778   0.01795
     Eigenvalues ---    0.01804   0.02057   0.02070   0.02080   0.02085
     Eigenvalues ---    0.02087   0.02106   0.02109   0.02132   0.02142
     Eigenvalues ---    0.02151   0.02158   0.02171   0.02172   0.02190
     Eigenvalues ---    0.02252   0.02318   0.02605   0.03438   0.15631
     Eigenvalues ---    0.15950   0.15995   0.15999   0.16000   0.16000
     Eigenvalues ---    0.16004   0.16005   0.16009   0.16232   0.23165
     Eigenvalues ---    0.23454   0.23499   0.23505   0.23512   0.23783
     Eigenvalues ---    0.24145   0.24842   0.24988   0.25000   0.25289
     Eigenvalues ---    0.25555   0.33162   0.35929   0.35936   0.35969
     Eigenvalues ---    0.36335   0.36818   0.37325   0.41950   0.42015
     Eigenvalues ---    0.42206   0.42368   0.45043   0.45626   0.45938
     Eigenvalues ---    0.46054   0.46252   0.46512   0.46522   0.46608
     Eigenvalues ---    0.46669   0.46715   0.46929   0.46990   0.47143
     Eigenvalues ---    0.53041   0.53061   0.53066   0.53079   0.57046
 En-DIIS/RFO-DIIS IScMMF=        0 using points:     7    6    5    4
 RFO step:  Lambda=-2.63336471D-07.
 NNeg= 0 NP= 4 Switch=  2.50D-03 Rises=F DC=  1.34D-04 SmlDif=  1.00D-05
 RMS Error=  0.1210459937D-03 NUsed= 4 EDIIS=F
 DidBck=F Rises=F RFO-DIIS coefs:    1.73117   -0.68642   -0.05846    0.01371
 Iteration  1 RMS(Cart)=  0.00573460 RMS(Int)=  0.00000648
 Iteration  2 RMS(Cart)=  0.00001539 RMS(Int)=  0.00000034
 Iteration  3 RMS(Cart)=  0.00000000 RMS(Int)=  0.00000034
 ITry= 1 IFail=0 DXMaxC= 1.71D-02 DCOld= 1.00D+10 DXMaxT= 8.49D-01 DXLimC= 3.00D+00 Rises=F
 Variable       Old X    -DE/DX   Delta X   Delta X   Delta X     New X
                                 (Linear)    (Quad)   (Total)
    R1        2.63353   0.00003   0.00021   0.00011   0.00032   2.63385
    R2        2.64303   0.00000  -0.00013  -0.00003  -0.00016   2.64287
    R3        2.63230  -0.00001  -0.00008  -0.00003  -0.00011   2.63219
    R4        2.64066  -0.00002  -0.00021  -0.00010  -0.00030   2.64036
    R5        2.04221   0.00000   0.00002  -0.00001   0.00001   2.04222
    R6        2.63322   0.00003   0.00026   0.00012   0.00038   2.63360
    R7        2.63224  -0.00001  -0.00005  -0.00003  -0.00009   2.63215
    R8        2.64219  -0.00002  -0.00030  -0.00006  -0.00036   2.64183
    R9        2.04181   0.00000   0.00000  -0.00002  -0.00002   2.04179
   R10        2.63005  -0.00001   0.00010   0.00004   0.00014   2.63018
   R11        2.65450  -0.00010   0.00028  -0.00011   0.00017   2.65467
   R12        2.03590   0.00003   0.00002   0.00004   0.00006   2.03596
   R13        1.83613   0.00000  -0.00002   0.00000  -0.00003   1.83610
   R14        1.83605   0.00000   0.00000  -0.00001  -0.00001   1.83604
   R15        2.66242  -0.00011   0.00033  -0.00018   0.00015   2.66257
   R16        2.62352  -0.00001  -0.00016  -0.00004  -0.00020   2.62332
   R17        2.64358  -0.00001   0.00009   0.00001   0.00010   2.64368
   R18        2.64260   0.00000   0.00019   0.00005   0.00025   2.64285
   R19        2.03619   0.00000  -0.00001  -0.00003  -0.00003   2.03616
   R20        2.63455   0.00000  -0.00014  -0.00006  -0.00020   2.63435
   R21        2.62951   0.00001  -0.00006   0.00002  -0.00003   2.62947
   R22        2.63954   0.00001   0.00017   0.00004   0.00020   2.63975
   R23        2.04244   0.00000  -0.00001   0.00000  -0.00001   2.04243
   R24        2.63635   0.00000  -0.00007   0.00000  -0.00008   2.63627
   R25        2.63254   0.00000   0.00000   0.00000   0.00000   2.63253
   R26        2.04211   0.00002   0.00002   0.00001   0.00003   2.04215
   R27        1.83620   0.00000   0.00002   0.00001   0.00002   1.83622
   R28        1.83600   0.00000  -0.00001   0.00000   0.00000   1.83599
    A1        2.12490   0.00000  -0.00003   0.00003   0.00000   2.12490
    A2        2.13235  -0.00001  -0.00011  -0.00006  -0.00017   2.13218
    A3        2.02593   0.00000   0.00014   0.00003   0.00017   2.02611
    A4        2.06882   0.00000   0.00003   0.00000   0.00003   2.06885
    A5        2.13540  -0.00001  -0.00025  -0.00010  -0.00035   2.13505
    A6        2.07896   0.00001   0.00022   0.00010   0.00032   2.07928
    A7        2.11807   0.00000  -0.00002  -0.00003  -0.00005   2.11801
    A8        2.02922   0.00001   0.00023   0.00007   0.00030   2.02952
    A9        2.13587  -0.00001  -0.00021  -0.00004  -0.00025   2.13562
   A10        2.06686  -0.00001  -0.00005   0.00001  -0.00004   2.06682
   A11        2.13623   0.00000  -0.00017  -0.00007  -0.00023   2.13600
   A12        2.08008   0.00001   0.00022   0.00005   0.00027   2.08035
   A13        2.12764   0.00003   0.00012   0.00003   0.00015   2.12780
   A14        2.00630   0.00005  -0.00017   0.00011  -0.00006   2.00624
   A15        2.14829  -0.00008   0.00001  -0.00012  -0.00011   2.14817
   A16        2.06003  -0.00001  -0.00005  -0.00004  -0.00010   2.05993
   A17        2.08609   0.00003  -0.00013   0.00012  -0.00001   2.08607
   A18        2.13698  -0.00001   0.00018  -0.00008   0.00010   2.13708
   A19        1.95228   0.00000   0.00005   0.00001   0.00006   1.95235
   A20        1.95251   0.00000   0.00000   0.00001   0.00001   1.95252
   A21        2.12768  -0.00015   0.00017  -0.00019  -0.00002   2.12767
   A22        2.03881   0.00000  -0.00044  -0.00022  -0.00066   2.03816
   A23        2.10977  -0.00002   0.00030   0.00021   0.00051   2.11028
   A24        2.13217   0.00002   0.00012  -0.00001   0.00011   2.13228
   A25        2.06365  -0.00001  -0.00004   0.00003  -0.00001   2.06364
   A26        2.11262   0.00000   0.00026   0.00000   0.00026   2.11288
   A27        2.10685   0.00000  -0.00022  -0.00003  -0.00025   2.10659
   A28        2.11805   0.00000   0.00001   0.00001   0.00002   2.11807
   A29        2.03132   0.00000  -0.00027   0.00001  -0.00026   2.03106
   A30        2.13379   0.00000   0.00026  -0.00002   0.00024   2.13403
   A31        2.07330  -0.00001  -0.00005  -0.00007  -0.00013   2.07317
   A32        2.13346   0.00002   0.00033   0.00013   0.00046   2.13392
   A33        2.07642  -0.00001  -0.00027  -0.00006  -0.00033   2.07609
   A34        2.11868   0.00001   0.00010   0.00009   0.00019   2.11886
   A35        2.02806   0.00000  -0.00018  -0.00005  -0.00023   2.02783
   A36        2.13642  -0.00001   0.00008  -0.00004   0.00004   2.13647
   A37        2.06045  -0.00001  -0.00014  -0.00005  -0.00018   2.06027
   A38        2.10246   0.00000   0.00041   0.00003   0.00044   2.10291
   A39        2.12021   0.00001  -0.00027   0.00001  -0.00026   2.11995
   A40        1.95409   0.00001   0.00001   0.00009   0.00010   1.95419
   A41        1.95483   0.00000   0.00008  -0.00001   0.00007   1.95490
    D1        0.00312  -0.00001   0.00034  -0.00044  -0.00010   0.00302
    D2        3.14156   0.00000  -0.00010  -0.00014  -0.00024   3.14132
    D3       -3.13670   0.00000   0.00002  -0.00007  -0.00005  -3.13675
    D4        0.00174   0.00000  -0.00041   0.00022  -0.00019   0.00155
    D5        0.00492   0.00000   0.00002   0.00015   0.00017   0.00509
    D6       -3.12275   0.00001  -0.00013   0.00081   0.00068  -3.12206
    D7       -3.13834   0.00000   0.00032  -0.00020   0.00012  -3.13822
    D8        0.01718   0.00001   0.00017   0.00047   0.00063   0.01781
    D9        0.03381   0.00001   0.00118   0.00072   0.00190   0.03570
   D10       -3.10611   0.00001   0.00088   0.00106   0.00194  -3.10416
   D11       -0.01019   0.00000  -0.00010   0.00012   0.00002  -0.01017
   D12        3.13918   0.00000   0.00014   0.00025   0.00038   3.13957
   D13        3.13445   0.00000   0.00033  -0.00016   0.00016   3.13461
   D14        0.00064   0.00000   0.00056  -0.00004   0.00052   0.00116
   D15        0.00889   0.00001  -0.00049   0.00047  -0.00003   0.00886
   D16       -3.14025   0.00000   0.00009   0.00016   0.00025  -3.14000
   D17       -3.14097   0.00000  -0.00074   0.00034  -0.00040  -3.14137
   D18       -0.00692   0.00000  -0.00016   0.00003  -0.00013  -0.00705
   D19       -3.13014   0.00002   0.00192   0.00156   0.00348  -3.12665
   D20        0.01933   0.00002   0.00216   0.00169   0.00384   0.02317
   D21       -0.00045  -0.00001   0.00088  -0.00077   0.00011  -0.00034
   D22        3.09546  -0.00001   0.00004  -0.00032  -0.00028   3.09518
   D23       -3.13475  -0.00001   0.00032  -0.00048  -0.00016  -3.13491
   D24       -0.03884   0.00000  -0.00053  -0.00002  -0.00055  -0.03939
   D25       -0.00629   0.00001  -0.00065   0.00047  -0.00017  -0.00647
   D26        3.12094   0.00000  -0.00049  -0.00021  -0.00070   3.12024
   D27       -3.09844   0.00000   0.00027  -0.00003   0.00024  -3.09820
   D28        0.02879  -0.00001   0.00042  -0.00071  -0.00029   0.02850
   D29        2.76159   0.00000   0.00012  -0.00302  -0.00290   2.75868
   D30       -0.42630   0.00001  -0.00073  -0.00256  -0.00328  -0.42958
   D31        2.28505   0.00009   0.00382   0.00519   0.00901   2.29406
   D32       -0.92977   0.00010   0.00360   0.00482   0.00842  -0.92135
   D33        3.06348   0.00000  -0.00002  -0.00025  -0.00027   3.06320
   D34       -0.06570   0.00000   0.00003  -0.00033  -0.00030  -0.06600
   D35       -0.00387  -0.00001   0.00019   0.00012   0.00031  -0.00356
   D36       -3.13305  -0.00001   0.00024   0.00004   0.00029  -3.13277
   D37       -3.07019   0.00000   0.00020   0.00031   0.00051  -3.06968
   D38        0.06024  -0.00001   0.00059  -0.00009   0.00050   0.06075
   D39       -0.00581   0.00000  -0.00005  -0.00010  -0.00015  -0.00595
   D40        3.12462   0.00000   0.00034  -0.00049  -0.00015   3.12447
   D41        0.01201   0.00000  -0.00026  -0.00004  -0.00030   0.01171
   D42       -3.13704   0.00001  -0.00077   0.00052  -0.00024  -3.13728
   D43        3.14124   0.00000  -0.00031   0.00003  -0.00027   3.14096
   D44       -0.00781   0.00001  -0.00082   0.00060  -0.00022  -0.00803
   D45       -0.01016   0.00000   0.00019  -0.00005   0.00014  -0.01002
   D46        3.13513   0.00000   0.00005   0.00013   0.00018   3.13531
   D47        3.13934   0.00000   0.00073  -0.00065   0.00008   3.13942
   D48        0.00144   0.00000   0.00059  -0.00047   0.00012   0.00156
   D49       -3.13856   0.00000   0.00031  -0.00056  -0.00026  -3.13882
   D50       -0.00450   0.00000  -0.00021   0.00001  -0.00020  -0.00470
   D51        0.00000   0.00000  -0.00004   0.00007   0.00003   0.00003
   D52       -3.13390  -0.00001   0.00013  -0.00014   0.00000  -3.13390
   D53        3.13803   0.00000   0.00009  -0.00010  -0.00001   3.13802
   D54        0.00412  -0.00001   0.00027  -0.00031  -0.00004   0.00408
   D55        0.00777   0.00000  -0.00002   0.00000  -0.00003   0.00774
   D56       -3.12255   0.00000  -0.00042   0.00039  -0.00003  -3.12257
   D57        3.14119   0.00001  -0.00021   0.00022   0.00001   3.14120
   D58        0.01087   0.00001  -0.00061   0.00062   0.00001   0.01088
   D59       -3.12560   0.00000  -0.00008   0.00002  -0.00006  -3.12566
   D60        0.02377   0.00000   0.00010  -0.00019  -0.00010   0.02368
         Item               Value     Threshold  Converged?
 Maximum Force            0.000153     0.000450     YES
 RMS     Force            0.000026     0.000300     YES
 Maximum Displacement     0.017119     0.001800     NO 
 RMS     Displacement     0.005735     0.001200     NO 
 Predicted change in Energy=-9.450103D-07
 Lowest energy point so far.  Saving SCF results.
 GradGradGradGradGradGradGradGradGradGradGradGradGradGradGradGradGradGrad

 Leave Link  103 at Mon Oct 10 16:38:56 2016, MaxMem=  2097152000 cpu:         0.3
 (Enter /share/apps/g09/l202.exe)
                          Input orientation:                          
 ---------------------------------------------------------------------
 Center     Atomic      Atomic             Coordinates (Angstroms)
 Number     Number       Type             X           Y           Z
 ---------------------------------------------------------------------
      1          6           0       -2.676395   -1.229625   -0.427251
      2          6           0       -3.770356   -0.478518   -0.000996
      3          6           0       -3.565301    0.857141    0.354226
      4          6           0       -2.298516    1.435569    0.300239
      5          6           0       -1.225930    0.649384   -0.130881
      6          6           0       -1.391893   -0.681606   -0.502526
      7          8           0       -2.795621   -2.565135   -0.804555
      8          1           0       -3.716268   -2.872627   -0.760866
      9          1           0       -4.766811   -0.892287    0.060512
     10          8           0       -4.690681    1.564339    0.770745
     11          1           0       -4.478156    2.486997    0.988745
     12          1           0       -2.120787    2.465988    0.572373
     13          8           0        0.005374    1.320630   -0.213075
     14          6           0        1.233361    0.630580   -0.180167
     15          6           0        2.161120    0.957847   -1.159589
     16          6           0        3.424947    0.362016   -1.099383
     17          6           0        3.750586   -0.548469   -0.095233
     18          6           0        2.790438   -0.855023    0.871956
     19          6           0        1.523807   -0.270797    0.849534
     20          1           0        1.920957    1.660730   -1.940141
     21          8           0        4.325928    0.721597   -2.096925
     22          1           0        5.180106    0.269675   -1.995340
     23          1           0        4.720530   -1.021842   -0.038004
     24          8           0        3.176344   -1.763566    1.854956
     25          1           0        2.459895   -1.943240    2.486111
     26          1           0        0.786189   -0.493993    1.607112
     27          1           0       -0.575024   -1.289691   -0.854257
 ---------------------------------------------------------------------
                    Distance matrix (angstroms):
                    1          2          3          4          5
     1  C    0.000000
     2  C    1.393774   0.000000
     3  C    2.399053   1.397217   0.000000
     4  C    2.788421   2.433266   1.393642   0.000000
     5  C    2.392146   2.786241   2.398155   1.397995   0.000000
     6  C    1.398548   2.439234   2.797404   2.439021   1.391833
     7  O    1.392896   2.439218   3.694206   4.180110   3.640179
     8  H    1.972838   2.512386   3.895817   4.657952   4.359269
     9  H    2.172913   1.080699   2.142520   3.401303   3.866680
    10  O    3.646749   2.369778   1.392874   2.441396   3.695209
    11  H    4.366311   3.205440   1.972903   2.516023   3.899661
    12  H    3.868527   3.423440   2.173154   1.080466   2.143684
    13  O    3.706961   4.187846   3.645048   2.363179   1.404791
    14  C    4.336774   5.128293   4.833639   3.654169   2.459857
    15  C    5.359375   6.211915   5.923992   4.716743   3.553238
    16  C    6.341250   7.327028   7.156933   5.989114   4.759331
    17  C    6.471498   7.521858   7.463241   6.378436   5.118773
    18  C    5.631565   6.629315   6.602649   5.609913   4.404559
    19  C    4.493465   5.366070   5.236086   4.221796   3.060882
    20  H    5.637254   6.381827   6.000742   4.782672   3.768175
    21  O    7.458391   8.448847   8.264261   7.080918   5.890134
    22  H    8.150546   9.200433   9.074565   7.909410   6.682641
    23  H    7.410073   8.508332   8.505258   7.444480   6.177541
    24  O    6.304611   7.304283   7.387157   6.528836   5.398694
    25  H    5.947974   6.866378   6.977826   6.231923   5.211109
    26  H    4.082802   4.832013   4.725542   3.866074   2.894228
    27  H    2.145157   3.405320   3.874413   3.424956   2.169554
                    6          7          8          9         10
     6  C    0.000000
     7  O    2.368408   0.000000
     8  H    3.204690   0.971623   0.000000
     9  H    3.428042   2.726234   2.387477   0.000000
    10  O    4.188972   4.808885   4.793952   2.558366   0.000000
    11  H    4.667864   5.618798   5.689216   3.516318   0.971591
    12  H    3.405002   5.259613   5.729214   4.305978   2.730692
    13  O    2.458675   4.826447   5.633303   5.267409   4.804189
    14  C    2.952576   5.180266   6.091675   6.195088   6.072101
    15  C    3.967800   6.091530   7.026749   7.273779   7.144313
    16  C    4.964607   6.881177   7.846939   8.368006   8.414652
    17  C    5.160301   6.886429   7.848483   8.525756   8.744648
    18  C    4.405810   6.077765   7.005288   7.600779   7.863250
    19  C    3.240082   5.163085   6.068055   6.370296   6.480262
    20  H    4.304445   6.433786   7.329415   7.432816   7.146465
    21  O    6.099554   7.949169   8.909569   9.483515   9.499104
    22  H    6.806217   8.547885   9.515433  10.223396  10.332464
    23  H    6.139483   7.711152   8.667611   9.488736   9.793533
    24  O    5.253299   6.586340   7.455243   8.189803   8.610491
    25  H    5.035866   6.231828   7.039291   7.695018   8.147167
    26  H    3.038060   4.789063   5.615811   5.778097   5.910359
    27  H    1.077384   2.561304   3.518782   4.308806   5.265429
                   11         12         13         14         15
    11  H    0.000000
    12  H    2.393950   0.000000
    13  O    4.786108   2.539554   0.000000
    14  C    6.118339   3.896838   1.408972   0.000000
    15  C    7.143782   4.858900   2.382171   1.388203   0.000000
    16  C    8.445997   6.162518   3.660322   2.391680   1.398534
    17  C    8.837492   6.633677   4.187365   2.780970   2.434799
    18  C    8.000950   5.936244   3.696936   2.395510   2.794586
    19  C    6.606691   4.566166   2.442829   1.398973   2.439736
    20  H    7.085883   4.826682   2.601515   2.152093   1.077490
    21  O    9.494730   7.192230   4.751306   3.639535   2.370824
    22  H   10.349073   8.044872   5.573044   4.359117   3.207232
    23  H    9.898585   7.703319   5.267875   3.861483   3.424573
    24  O    8.798238   6.898822   4.883039   3.694435   4.186198
    25  H    8.366938   6.639754   4.895214   3.903585   4.668694
    26  H    6.081283   4.275825   2.686188   2.158470   3.413636
    27  H    5.735369   4.304622   2.749863   2.722516   3.554031
                   16         17         18         19         20
    16  C    0.000000
    17  C    1.394038   0.000000
    18  C    2.402075   1.396895   0.000000
    19  C    2.795186   2.434797   1.395055   0.000000
    20  H    2.157664   3.410541   3.872067   3.416257   0.000000
    21  O    1.391458   2.439438   3.695635   4.185493   2.586587
    22  H    1.972777   2.514616   3.898313   4.664112   3.544027
    23  H    2.172585   1.080809   2.140353   3.401592   4.318787
    24  O    3.648017   2.368428   1.393077   2.443382   5.263512
    25  H    4.370503   3.205403   1.974581   2.520260   5.733303
    26  H    3.875682   3.418859   2.165136   1.080657   4.302736
    27  H    4.334511   4.453811   3.807241   2.888968   4.014230
                   21         22         23         24         25
    21  O    0.000000
    22  H    0.971686   0.000000
    23  H    2.726618   2.389642   0.000000
    24  O    4.807800   4.793110   2.553030   0.000000
    25  H    5.620290   5.690337   3.511495   0.971565   0.000000
    26  H    5.265672   5.733006   4.296984   2.717736   2.382068
    27  H    5.441400   6.070849   5.364783   4.651576   4.560254
                   26         27
    26  H    0.000000
    27  H    2.923076   0.000000
 Stoichiometry    C12H10O5
 Framework group  C1[X(C12H10O5)]
 Deg. of freedom    75
 Full point group                 C1      NOp   1
 RotChk:  IX=0 Diff= 1.50D-03
 Largest Abelian subgroup         C1      NOp   1
 Largest concise Abelian subgroup C1      NOp   1
                         Standard orientation:                         
 ---------------------------------------------------------------------
 Center     Atomic      Atomic             Coordinates (Angstroms)
 Number     Number       Type             X           Y           Z
 ---------------------------------------------------------------------
      1          6           0       -2.592541    1.114116    0.864249
      2          6           0       -3.741110    0.541024    0.321146
      3          6           0       -3.613525   -0.638281   -0.417216
      4          6           0       -2.370353   -1.233042   -0.624636
      5          6           0       -1.241366   -0.627361   -0.065237
      6          6           0       -1.329107    0.541926    0.684608
      7          8           0       -2.633134    2.285144    1.617379
      8          1           0       -3.541478    2.610663    1.731404
      9          1           0       -4.721881    0.974934    0.454263
     10          8           0       -4.791020   -1.171542   -0.936094
     11          1           0       -4.630458   -1.995560   -1.425178
     12          1           0       -2.252324   -2.143786   -1.193864
     13          8           0       -0.035523   -1.318393   -0.269821
     14          6           0        1.214763   -0.673398   -0.192558
     15          6           0        2.189413   -1.289105    0.580791
     16          6           0        3.469868   -0.727082    0.602269
     17          6           0        3.767040    0.428511   -0.118589
     18          6           0        2.760040    1.021509   -0.883845
     19          6           0        1.474834    0.481595   -0.937862
     20          1           0        1.971539   -2.182988    1.141583
     21          8           0        4.417672   -1.378419    1.385585
     22          1           0        5.281176   -0.933825    1.356106
     23          1           0        4.749690    0.878438   -0.108004
     24          8           0        3.118582    2.167897   -1.589470
     25          1           0        2.370993    2.537191   -2.088139
     26          1           0        0.699791    0.929594   -1.543193
     27          1           0       -0.467404    1.005361    1.135666
 ---------------------------------------------------------------------
 Rotational constants (GHZ):      0.8915264      0.2210386      0.2056186
 Leave Link  202 at Mon Oct 10 16:38:56 2016, MaxMem=  2097152000 cpu:         0.1
 (Enter /share/apps/g09/l301.exe)
 Standard basis: 6-311G (5D, 7F)
 Ernie: Thresh=  0.10000D-02 Tol=  0.10000D-05 Strict=F.
 There are   251 symmetry adapted cartesian basis functions of A   symmetry.
 There are   251 symmetry adapted basis functions of A   symmetry.
   251 basis functions,   492 primitive gaussians,   251 cartesian basis functions
    61 alpha electrons       61 beta electrons
       nuclear repulsion energy      1122.9913401428 Hartrees.
 IExCor=  402 DFT=T Ex+Corr=B3LYP ExCW=0 ScaHFX=  0.200000
 ScaDFX=  0.800000  0.720000  1.000000  0.810000 ScalE2=  1.000000  1.000000
 IRadAn=      0 IRanWt=     -1 IRanGd=            0 ICorTp=0 IEmpDi=  4
 NAtoms=   27 NActive=   27 NUniq=   27 SFac= 1.00D+00 NAtFMM=   60 NAOKFM=F Big=F
 Integral buffers will be    131072 words long.
 Raffenetti 2 integral format.
 Two-electron integral symmetry is turned on.
 Leave Link  301 at Mon Oct 10 16:38:56 2016, MaxMem=  2097152000 cpu:         0.5
 (Enter /share/apps/g09/l302.exe)
 NPDir=0 NMtPBC=     1 NCelOv=     1 NCel=       1 NClECP=     1 NCelD=      1
         NCelK=      1 NCelE2=     1 NClLst=     1 CellRange=     0.0.
 One-electron integrals computed using PRISM.
 NBasis=   251 RedAO= T EigKep=  2.78D-04  NBF=   251
 NBsUse=   251 1.00D-06 EigRej= -1.00D+00 NBFU=   251
 Precomputing XC quadrature grid using
 IXCGrd= 4 IRadAn=           0 IRanWt=          -1 IRanGd=           0 AccXCQ= 0.00D+00.
 Generated NRdTot=       0 NPtTot=           0 NUsed=           0 NTot=          32
 NSgBfM=   245   245   247   247   247 MxSgAt=    27 MxSgA2=    27.
 Leave Link  302 at Mon Oct 10 16:38:57 2016, MaxMem=  2097152000 cpu:         2.5
 (Enter /share/apps/g09/l303.exe)
 DipDrv:  MaxL=1.
 Leave Link  303 at Mon Oct 10 16:38:57 2016, MaxMem=  2097152000 cpu:         0.3
 (Enter /share/apps/g09/l401.exe)
 Initial guess from the checkpoint file:  "C6H2OH2.chk"
 B after Tr=     0.000000    0.000000    0.000000
         Rot=    1.000000   -0.000298   -0.000123   -0.000354 Ang=  -0.05 deg.
 Guess basis will be translated and rotated to current coordinates.
 JPrj=2 DoOrth=T DoCkMO=T.
 Leave Link  401 at Mon Oct 10 16:38:57 2016, MaxMem=  2097152000 cpu:         1.6
 (Enter /share/apps/g09/l502.exe)
 Closed shell SCF:
 Using DIIS extrapolation, IDIIS=  1040.
 Integral symmetry usage will be decided dynamically.
 Keep R1 ints in memory in canonical form, NReq=508330599.
 IVT=      211470 IEndB=      211470 NGot=  2097152000 MDV=  1596822780
 LenX=  1596822780 LenY=  1596759338
 Requested convergence on RMS density matrix=1.00D-08 within 128 cycles.
 Requested convergence on MAX density matrix=1.00D-06.
 Requested convergence on             energy=1.00D-06.
 No special actions if energy rises.
 FoFCou: FMM=F IPFlag=           0 FMFlag=           0 FMFlg1=           0
         NFxFlg=           0 DoJE=F BraDBF=F KetDBF=F FulRan=T
         wScrn=  0.000000 ICntrl=     600 IOpCl=  0 I1Cent=           0 NGrid=           0
         NMat0=    1 NMatS0=  31626 NMatT0=    0 NMatD0=    1 NMtDS0=    0 NMtDT0=    0
 Symmetry not used in FoFCou.

 Cycle   1  Pass 1  IDiag  1:
 E= -839.359897190197    
 DIIS: error= 3.51D-04 at cycle   1 NSaved=   1.
 NSaved= 1 IEnMin= 1 EnMin= -839.359897190197     IErMin= 1 ErrMin= 3.51D-04
 ErrMax= 3.51D-04  0.00D+00 EMaxC= 1.00D-01 BMatC= 3.36D-05 BMatP= 3.36D-05
 IDIUse=3 WtCom= 9.96D-01 WtEn= 3.51D-03
 Coeff-Com:  0.100D+01
 Coeff-En:   0.100D+01
 Coeff:      0.100D+01
 Gap=     0.816 Goal=   None    Shift=    0.000
 RMSDP=3.86D-05 MaxDP=5.80D-04              OVMax= 1.64D-03

 Cycle   2  Pass 1  IDiag  1:
 E= -839.359966017945     Delta-E=       -0.000068827748 Rises=F Damp=F
 DIIS: error= 4.49D-05 at cycle   2 NSaved=   2.
 NSaved= 2 IEnMin= 2 EnMin= -839.359966017945     IErMin= 2 ErrMin= 4.49D-05
 ErrMax= 4.49D-05  0.00D+00 EMaxC= 1.00D-01 BMatC= 5.27D-07 BMatP= 3.36D-05
 IDIUse=1 WtCom= 1.00D+00 WtEn= 0.00D+00
 Coeff-Com: -0.581D-01 0.106D+01
 Coeff:     -0.581D-01 0.106D+01
 Gap=     0.214 Goal=   None    Shift=    0.000
 RMSDP=9.46D-06 MaxDP=4.20D-04 DE=-6.88D-05 OVMax= 2.57D-04

 Cycle   3  Pass 1  IDiag  1:
 E= -839.359966394510     Delta-E=       -0.000000376565 Rises=F Damp=F
 DIIS: error= 7.55D-05 at cycle   3 NSaved=   3.
 NSaved= 3 IEnMin= 3 EnMin= -839.359966394510     IErMin= 2 ErrMin= 4.49D-05
 ErrMax= 7.55D-05  0.00D+00 EMaxC= 1.00D-01 BMatC= 8.21D-07 BMatP= 5.27D-07
 IDIUse=1 WtCom= 1.00D+00 WtEn= 0.00D+00
 Coeff-Com: -0.443D-01 0.633D+00 0.411D+00
 Coeff:     -0.443D-01 0.633D+00 0.411D+00
 Gap=     0.214 Goal=   None    Shift=    0.000
 RMSDP=4.86D-06 MaxDP=3.03D-04 DE=-3.77D-07 OVMax= 1.65D-04

 Cycle   4  Pass 1  IDiag  1:
 E= -839.359966995671     Delta-E=       -0.000000601161 Rises=F Damp=F
 DIIS: error= 1.09D-05 at cycle   4 NSaved=   4.
 NSaved= 4 IEnMin= 4 EnMin= -839.359966995671     IErMin= 4 ErrMin= 1.09D-05
 ErrMax= 1.09D-05  0.00D+00 EMaxC= 1.00D-01 BMatC= 1.96D-08 BMatP= 5.27D-07
 IDIUse=1 WtCom= 1.00D+00 WtEn= 0.00D+00
 Coeff-Com: -0.445D-02 0.392D-01 0.139D+00 0.826D+00
 Coeff:     -0.445D-02 0.392D-01 0.139D+00 0.826D+00
 Gap=     0.214 Goal=   None    Shift=    0.000
 RMSDP=7.91D-07 MaxDP=3.65D-05 DE=-6.01D-07 OVMax= 3.98D-05

 Cycle   5  Pass 1  IDiag  1:
 E= -839.359967008750     Delta-E=       -0.000000013079 Rises=F Damp=F
 DIIS: error= 3.00D-06 at cycle   5 NSaved=   5.
 NSaved= 5 IEnMin= 5 EnMin= -839.359967008750     IErMin= 5 ErrMin= 3.00D-06
 ErrMax= 3.00D-06  0.00D+00 EMaxC= 1.00D-01 BMatC= 2.77D-09 BMatP= 1.96D-08
 IDIUse=1 WtCom= 1.00D+00 WtEn= 0.00D+00
 Coeff-Com: -0.873D-03-0.144D-02 0.607D-01 0.434D+00 0.508D+00
 Coeff:     -0.873D-03-0.144D-02 0.607D-01 0.434D+00 0.508D+00
 Gap=     0.214 Goal=   None    Shift=    0.000
 RMSDP=2.58D-07 MaxDP=8.99D-06 DE=-1.31D-08 OVMax= 1.77D-05

 Cycle   6  Pass 1  IDiag  1:
 E= -839.359967011293     Delta-E=       -0.000000002543 Rises=F Damp=F
 DIIS: error= 1.10D-06 at cycle   6 NSaved=   6.
 NSaved= 6 IEnMin= 6 EnMin= -839.359967011293     IErMin= 6 ErrMin= 1.10D-06
 ErrMax= 1.10D-06  0.00D+00 EMaxC= 1.00D-01 BMatC= 2.37D-10 BMatP= 2.77D-09
 IDIUse=1 WtCom= 1.00D+00 WtEn= 0.00D+00
 Coeff-Com:  0.118D-03-0.575D-02 0.113D-01 0.942D-01 0.246D+00 0.654D+00
 Coeff:      0.118D-03-0.575D-02 0.113D-01 0.942D-01 0.246D+00 0.654D+00
 Gap=     0.214 Goal=   None    Shift=    0.000
 RMSDP=1.08D-07 MaxDP=2.42D-06 DE=-2.54D-09 OVMax= 7.31D-06

 Cycle   7  Pass 1  IDiag  1:
 E= -839.359967011518     Delta-E=       -0.000000000225 Rises=F Damp=F
 DIIS: error= 5.13D-07 at cycle   7 NSaved=   7.
 NSaved= 7 IEnMin= 7 EnMin= -839.359967011518     IErMin= 7 ErrMin= 5.13D-07
 ErrMax= 5.13D-07  0.00D+00 EMaxC= 1.00D-01 BMatC= 5.15D-11 BMatP= 2.37D-10
 IDIUse=1 WtCom= 1.00D+00 WtEn= 0.00D+00
 Coeff-Com:  0.160D-03-0.305D-02-0.108D-02 0.154D-02 0.796D-01 0.386D+00
 Coeff-Com:  0.537D+00
 Coeff:      0.160D-03-0.305D-02-0.108D-02 0.154D-02 0.796D-01 0.386D+00
 Coeff:      0.537D+00
 Gap=     0.214 Goal=   None    Shift=    0.000
 RMSDP=4.22D-08 MaxDP=7.94D-07 DE=-2.25D-10 OVMax= 3.21D-06

 Cycle   8  Pass 1  IDiag  1:
 E= -839.359967011567     Delta-E=       -0.000000000050 Rises=F Damp=F
 DIIS: error= 1.49D-07 at cycle   8 NSaved=   8.
 NSaved= 8 IEnMin= 8 EnMin= -839.359967011567     IErMin= 8 ErrMin= 1.49D-07
 ErrMax= 1.49D-07  0.00D+00 EMaxC= 1.00D-01 BMatC= 4.84D-12 BMatP= 5.15D-11
 IDIUse=1 WtCom= 1.00D+00 WtEn= 0.00D+00
 Coeff-Com:  0.861D-04-0.140D-02-0.156D-02-0.600D-02 0.286D-01 0.184D+00
 Coeff-Com:  0.321D+00 0.475D+00
 Coeff:      0.861D-04-0.140D-02-0.156D-02-0.600D-02 0.286D-01 0.184D+00
 Coeff:      0.321D+00 0.475D+00
 Gap=     0.214 Goal=   None    Shift=    0.000
 RMSDP=1.18D-08 MaxDP=3.78D-07 DE=-4.98D-11 OVMax= 7.27D-07

 Cycle   9  Pass 1  IDiag  1:
 E= -839.359967011556     Delta-E=        0.000000000012 Rises=F Damp=F
 DIIS: error= 4.06D-08 at cycle   9 NSaved=   9.
 NSaved= 9 IEnMin= 8 EnMin= -839.359967011567     IErMin= 9 ErrMin= 4.06D-08
 ErrMax= 4.06D-08  0.00D+00 EMaxC= 1.00D-01 BMatC= 3.08D-13 BMatP= 4.84D-12
 IDIUse=1 WtCom= 1.00D+00 WtEn= 0.00D+00
 Coeff-Com:  0.251D-04-0.341D-03-0.694D-03-0.335D-02 0.493D-02 0.482D-01
 Coeff-Com:  0.102D+00 0.243D+00 0.607D+00
 Coeff:      0.251D-04-0.341D-03-0.694D-03-0.335D-02 0.493D-02 0.482D-01
 Coeff:      0.102D+00 0.243D+00 0.607D+00
 Gap=     0.214 Goal=   None    Shift=    0.000
 RMSDP=3.76D-09 MaxDP=1.05D-07 DE= 1.16D-11 OVMax= 1.95D-07

 SCF Done:  E(RB3LYP) =  -839.359967012     A.U. after    9 cycles
            NFock=  9  Conv=0.38D-08     -V/T= 2.0029
 KE= 8.369131371807D+02 PE=-4.210332942896D+03 EE= 1.411068498561D+03
 Leave Link  502 at Mon Oct 10 16:39:19 2016, MaxMem=  2097152000 cpu:       111.0
 (Enter /share/apps/g09/l701.exe)
 Compute integral first derivatives.
 ... and contract with generalized density number  0.
 Leave Link  701 at Mon Oct 10 16:39:19 2016, MaxMem=  2097152000 cpu:         1.4
 (Enter /share/apps/g09/l702.exe)
 L702 exits ... SP integral derivatives will be done elsewhere.
 Leave Link  702 at Mon Oct 10 16:39:19 2016, MaxMem=  2097152000 cpu:         0.2
 (Enter /share/apps/g09/l703.exe)
 Compute integral first derivatives, UseDBF=F ICtDFT=           0.
 Integral derivatives from FoFJK, PRISM(SPDF).
 Calling FoFJK, ICntrl=      2127 FMM=F ISym2X=0 I1Cent= 0 IOpClX= 0 NMat=1 NMatS=1 NMatT=0.
 FoFJK:  IHMeth= 1 ICntrl=    2127 DoSepK=F KAlg= 0 I1Cent=   0 FoldK=F
 IRaf=         0 NMat=   1 IRICut=       1 DoRegI=T DoRafI=F ISym2E= 0.
 FoFCou: FMM=F IPFlag=           0 FMFlag=      100000 FMFlg1=         800
         NFxFlg=           0 DoJE=F BraDBF=F KetDBF=F FulRan=T
         wScrn=  0.000000 ICntrl=    2127 IOpCl=  0 I1Cent=           0 NGrid=           0
         NMat0=    1 NMatS0=      1 NMatT0=    0 NMatD0=    1 NMtDS0=    0 NMtDT0=    0
 Symmetry not used in FoFCou.
 Leave Link  703 at Mon Oct 10 16:39:24 2016, MaxMem=  2097152000 cpu:        36.9
 (Enter /share/apps/g09/l716.exe)
 Dipole        =-3.14742363D-01 4.27436456D-01-5.80987537D-01
 ***** Axes restored to original set *****
 -------------------------------------------------------------------
 Center     Atomic                   Forces (Hartrees/Bohr)
 Number     Number              X              Y              Z
 -------------------------------------------------------------------
      1        6          -0.000071238    0.000055302    0.000026048
      2        6           0.000021157   -0.000088606   -0.000041944
      3        6           0.000079151    0.000095897    0.000002022
      4        6          -0.000148256   -0.000033257    0.000068714
      5        6           0.000174020    0.000077074    0.000023600
      6        6           0.000001095   -0.000005787    0.000007838
      7        8           0.000017530   -0.000021962   -0.000016161
      8        1          -0.000008051   -0.000001984    0.000003785
      9        1           0.000002349    0.000014288    0.000019253
     10        8          -0.000018901   -0.000008206   -0.000008368
     11        1          -0.000000508   -0.000004981    0.000012543
     12        1           0.000017529   -0.000004992    0.000007207
     13        8           0.000031358   -0.000189550   -0.000143864
     14        6          -0.000197792    0.000132540    0.000139426
     15        6           0.000163594   -0.000027170   -0.000018068
     16        6          -0.000122571    0.000075268   -0.000048881
     17        6          -0.000025750   -0.000050072    0.000089235
     18        6           0.000068857    0.000013869   -0.000052177
     19        6           0.000013356   -0.000061212   -0.000029287
     20        1          -0.000033647   -0.000006623    0.000000411
     21        8           0.000043979   -0.000003357    0.000000624
     22        1          -0.000009915    0.000006345    0.000001397
     23        1           0.000005061    0.000008746   -0.000028610
     24        8          -0.000010121   -0.000020686    0.000003174
     25        1          -0.000002898    0.000000610   -0.000004327
     26        1          -0.000007409    0.000028377   -0.000010296
     27        1           0.000018024    0.000020131   -0.000003296
 -------------------------------------------------------------------
 Cartesian Forces:  Max     0.000197792 RMS     0.000062506
 Leave Link  716 at Mon Oct 10 16:39:24 2016, MaxMem=  2097152000 cpu:         0.2
 (Enter /share/apps/g09/l103.exe)

 GradGradGradGradGradGradGradGradGradGradGradGradGradGradGradGradGradGrad
 Berny optimization.
 Using GEDIIS/GDIIS optimizer.
 FormGI is forming the generalized inverse of G from B-inverse, IUseBI=4.
 Internal  Forces:  Max     0.000145683 RMS     0.000028098
 Search for a local minimum.
 Step number   8 out of a maximum of  139
 All quantities printed in internal units (Hartrees-Bohrs-Radians)
 RMS Force = .28098D-04 SwitMx=.10000D-02 MixMth= 2
 Mixed Optimization -- En-DIIS/RFO-DIIS
 Swapping is turned off.
 Update second derivatives using D2CorX and points    3    4    5    6    7
                                                      8
 DE= -1.20D-06 DEPred=-9.45D-07 R= 1.27D+00
 TightC=F SS=  1.41D+00  RLast= 1.46D-02 DXNew= 1.4270D+00 4.3771D-02
 Trust test= 1.27D+00 RLast= 1.46D-02 DXMaxT set to 8.49D-01
 ITU=  1  1  1  1  1  1  1  0
     Eigenvalues ---    0.00356   0.01379   0.01774   0.01783   0.01797
     Eigenvalues ---    0.01877   0.02054   0.02068   0.02079   0.02083
     Eigenvalues ---    0.02086   0.02109   0.02113   0.02131   0.02142
     Eigenvalues ---    0.02151   0.02157   0.02172   0.02174   0.02190
     Eigenvalues ---    0.02258   0.02390   0.02664   0.03366   0.15866
     Eigenvalues ---    0.15969   0.15992   0.16000   0.16000   0.16001
     Eigenvalues ---    0.16004   0.16008   0.16023   0.16894   0.23376
     Eigenvalues ---    0.23436   0.23501   0.23505   0.23521   0.23837
     Eigenvalues ---    0.24274   0.24930   0.24993   0.25004   0.25319
     Eigenvalues ---    0.27477   0.35049   0.35929   0.35937   0.35969
     Eigenvalues ---    0.36339   0.36882   0.38403   0.41994   0.42156
     Eigenvalues ---    0.42334   0.43189   0.45442   0.45854   0.45955
     Eigenvalues ---    0.46070   0.46424   0.46518   0.46599   0.46665
     Eigenvalues ---    0.46710   0.46909   0.46965   0.47052   0.49741
     Eigenvalues ---    0.53041   0.53062   0.53068   0.53112   0.56425
 En-DIIS/RFO-DIIS IScMMF=        0 using points:     8    7    6    5    4
 RFO step:  Lambda=-2.27494795D-07.
 NNeg= 0 NP= 5 Switch=  2.50D-03 Rises=F DC=  1.34D-04 SmlDif=  1.00D-05
 RMS Error=  0.1091124631D-03 NUsed= 5 EDIIS=F
 DidBck=F Rises=F RFO-DIIS coefs:    1.71793   -0.68706   -0.07784    0.04236    0.00461
 Iteration  1 RMS(Cart)=  0.00717478 RMS(Int)=  0.00000963
 Iteration  2 RMS(Cart)=  0.00003142 RMS(Int)=  0.00000013
 Iteration  3 RMS(Cart)=  0.00000000 RMS(Int)=  0.00000013
 ITry= 1 IFail=0 DXMaxC= 2.13D-02 DCOld= 1.00D+10 DXMaxT= 8.49D-01 DXLimC= 3.00D+00 Rises=F
 Variable       Old X    -DE/DX   Delta X   Delta X   Delta X     New X
                                 (Linear)    (Quad)   (Total)
    R1        2.63385  -0.00005   0.00020  -0.00001   0.00019   2.63404
    R2        2.64287   0.00002  -0.00009  -0.00003  -0.00011   2.64276
    R3        2.63219   0.00003  -0.00007   0.00003  -0.00004   2.63215
    R4        2.64036   0.00005  -0.00019   0.00000  -0.00018   2.64018
    R5        2.04222  -0.00001   0.00000  -0.00001   0.00000   2.04222
    R6        2.63360  -0.00006   0.00024  -0.00001   0.00022   2.63383
    R7        2.63215   0.00001  -0.00007   0.00000  -0.00006   2.63209
    R8        2.64183   0.00008  -0.00023   0.00006  -0.00017   2.64166
    R9        2.04179   0.00000  -0.00001   0.00000  -0.00001   2.04177
   R10        2.63018  -0.00002   0.00008   0.00004   0.00012   2.63030
   R11        2.65467  -0.00011  -0.00001   0.00000   0.00000   2.65467
   R12        2.03596   0.00000   0.00005  -0.00001   0.00004   2.03600
   R13        1.83610   0.00001  -0.00002   0.00001  -0.00001   1.83609
   R14        1.83604   0.00000   0.00000   0.00000  -0.00001   1.83603
   R15        2.66257  -0.00015  -0.00003  -0.00006  -0.00009   2.66248
   R16        2.62332   0.00006  -0.00011   0.00009  -0.00002   2.62330
   R17        2.64368  -0.00001   0.00007   0.00004   0.00011   2.64378
   R18        2.64285  -0.00008   0.00012  -0.00007   0.00005   2.64290
   R19        2.03616   0.00000  -0.00002   0.00000  -0.00002   2.03614
   R20        2.63435   0.00005  -0.00010   0.00003  -0.00007   2.63428
   R21        2.62947   0.00002  -0.00002   0.00002   0.00000   2.62947
   R22        2.63975  -0.00005   0.00010  -0.00003   0.00007   2.63982
   R23        2.04243   0.00000  -0.00001  -0.00001  -0.00002   2.04242
   R24        2.63627   0.00001  -0.00003  -0.00002  -0.00005   2.63623
   R25        2.63253   0.00001   0.00000   0.00002   0.00002   2.63256
   R26        2.04215  -0.00001   0.00003  -0.00004   0.00000   2.04214
   R27        1.83622  -0.00001   0.00002  -0.00002   0.00000   1.83622
   R28        1.83599   0.00000   0.00000   0.00000   0.00000   1.83599
    A1        2.12490   0.00000   0.00001  -0.00002   0.00000   2.12489
    A2        2.13218   0.00001  -0.00010   0.00000  -0.00010   2.13208
    A3        2.02611  -0.00002   0.00009   0.00002   0.00011   2.02621
    A4        2.06885   0.00000   0.00000   0.00002   0.00003   2.06888
    A5        2.13505   0.00002  -0.00023   0.00001  -0.00022   2.13483
    A6        2.07928  -0.00002   0.00023  -0.00004   0.00019   2.07947
    A7        2.11801   0.00000  -0.00002  -0.00003  -0.00005   2.11796
    A8        2.02952  -0.00003   0.00020  -0.00003   0.00017   2.02969
    A9        2.13562   0.00003  -0.00018   0.00005  -0.00012   2.13549
   A10        2.06682   0.00001  -0.00002   0.00005   0.00003   2.06685
   A11        2.13600   0.00001  -0.00014   0.00000  -0.00015   2.13585
   A12        2.08035  -0.00002   0.00017  -0.00005   0.00012   2.08047
   A13        2.12780  -0.00002   0.00009  -0.00009   0.00001   2.12781
   A14        2.00624   0.00007  -0.00011   0.00023   0.00012   2.00636
   A15        2.14817  -0.00004   0.00000  -0.00017  -0.00017   2.14801
   A16        2.05993   0.00001  -0.00007   0.00005  -0.00001   2.05992
   A17        2.08607   0.00002  -0.00003   0.00008   0.00005   2.08612
   A18        2.13708  -0.00003   0.00009  -0.00013  -0.00004   2.13704
   A19        1.95235   0.00000   0.00003   0.00002   0.00006   1.95240
   A20        1.95252   0.00000   0.00002   0.00002   0.00003   1.95255
   A21        2.12767   0.00000   0.00009   0.00037   0.00046   2.12812
   A22        2.03816   0.00001  -0.00052  -0.00017  -0.00069   2.03747
   A23        2.11028   0.00002   0.00043   0.00029   0.00073   2.11100
   A24        2.13228  -0.00003   0.00007  -0.00011  -0.00004   2.13224
   A25        2.06364   0.00001  -0.00001   0.00006   0.00005   2.06369
   A26        2.11288  -0.00003   0.00015  -0.00010   0.00004   2.11293
   A27        2.10659   0.00003  -0.00014   0.00005  -0.00009   2.10650
   A28        2.11807   0.00001   0.00003   0.00001   0.00004   2.11811
   A29        2.03106   0.00004  -0.00017   0.00005  -0.00012   2.03094
   A30        2.13403  -0.00005   0.00014  -0.00006   0.00008   2.13411
   A31        2.07317   0.00000  -0.00010  -0.00002  -0.00012   2.07305
   A32        2.13392  -0.00003   0.00032  -0.00006   0.00027   2.13419
   A33        2.07609   0.00002  -0.00023   0.00008  -0.00015   2.07594
   A34        2.11886  -0.00001   0.00013   0.00001   0.00014   2.11901
   A35        2.02783   0.00003  -0.00013   0.00004  -0.00009   2.02774
   A36        2.13647  -0.00002   0.00000  -0.00005  -0.00005   2.13642
   A37        2.06027   0.00002  -0.00013   0.00005  -0.00007   2.06019
   A38        2.10291  -0.00004   0.00033  -0.00006   0.00027   2.10318
   A39        2.11995   0.00002  -0.00020   0.00001  -0.00019   2.11976
   A40        1.95419  -0.00001   0.00007  -0.00009  -0.00002   1.95416
   A41        1.95490  -0.00001   0.00004  -0.00002   0.00002   1.95492
    D1        0.00302   0.00000   0.00000   0.00015   0.00015   0.00317
    D2        3.14132   0.00000  -0.00012   0.00019   0.00008   3.14140
    D3       -3.13675   0.00000   0.00000  -0.00015  -0.00015  -3.13690
    D4        0.00155   0.00000  -0.00012  -0.00010  -0.00022   0.00133
    D5        0.00509   0.00000   0.00010   0.00001   0.00011   0.00521
    D6       -3.12206   0.00000   0.00078  -0.00016   0.00062  -3.12144
    D7       -3.13822   0.00000   0.00010   0.00029   0.00039  -3.13782
    D8        0.01781   0.00000   0.00078   0.00012   0.00090   0.01871
    D9        0.03570   0.00000   0.00120   0.00044   0.00164   0.03735
   D10       -3.10416   0.00000   0.00120   0.00016   0.00136  -3.10280
   D11       -0.01017   0.00000  -0.00004  -0.00027  -0.00031  -0.01048
   D12        3.13957   0.00000   0.00023   0.00001   0.00024   3.13980
   D13        3.13461  -0.00001   0.00007  -0.00031  -0.00024   3.13437
   D14        0.00116  -0.00001   0.00035  -0.00004   0.00031   0.00147
   D15        0.00886   0.00001  -0.00002   0.00023   0.00020   0.00906
   D16       -3.14000   0.00000   0.00017   0.00025   0.00042  -3.13958
   D17       -3.14137   0.00001  -0.00031  -0.00007  -0.00038   3.14143
   D18       -0.00705   0.00000  -0.00012  -0.00005  -0.00017  -0.00721
   D19       -3.12665  -0.00001   0.00236   0.00051   0.00287  -3.12378
   D20        0.02317   0.00000   0.00264   0.00079   0.00342   0.02659
   D21       -0.00034  -0.00001   0.00013  -0.00006   0.00007  -0.00027
   D22        3.09518  -0.00001  -0.00024  -0.00049  -0.00074   3.09444
   D23       -3.13491  -0.00001  -0.00005  -0.00008  -0.00013  -3.13504
   D24       -0.03939   0.00000  -0.00043  -0.00052  -0.00094  -0.04033
   D25       -0.00647   0.00001  -0.00017  -0.00006  -0.00023  -0.00669
   D26        3.12024   0.00000  -0.00087   0.00012  -0.00075   3.11949
   D27       -3.09820   0.00000   0.00024   0.00040   0.00064  -3.09756
   D28        0.02850   0.00000  -0.00046   0.00058   0.00012   0.02862
   D29        2.75868  -0.00004  -0.00159  -0.00359  -0.00518   2.75350
   D30       -0.42958  -0.00003  -0.00197  -0.00403  -0.00600  -0.43558
   D31        2.29406   0.00005   0.00655   0.00509   0.01164   2.30570
   D32       -0.92135   0.00007   0.00630   0.00530   0.01160  -0.90975
   D33        3.06320   0.00001  -0.00010   0.00011   0.00001   3.06322
   D34       -0.06600   0.00001  -0.00019  -0.00002  -0.00021  -0.06621
   D35       -0.00356  -0.00001   0.00014  -0.00012   0.00002  -0.00355
   D36       -3.13277  -0.00001   0.00005  -0.00026  -0.00021  -3.13297
   D37       -3.06968  -0.00002   0.00020  -0.00030  -0.00010  -3.06978
   D38        0.06075  -0.00002  -0.00004  -0.00003  -0.00007   0.06067
   D39       -0.00595   0.00000  -0.00009  -0.00007  -0.00017  -0.00612
   D40        3.12447   0.00000  -0.00034   0.00020  -0.00014   3.12433
   D41        0.01171   0.00001  -0.00014   0.00023   0.00010   0.01181
   D42       -3.13728   0.00001  -0.00023  -0.00001  -0.00025  -3.13753
   D43        3.14096   0.00001  -0.00005   0.00037   0.00032   3.14128
   D44       -0.00803   0.00001  -0.00015   0.00012  -0.00002  -0.00805
   D45       -0.01002   0.00000   0.00009  -0.00014  -0.00006  -0.01008
   D46        3.13531  -0.00001   0.00002  -0.00025  -0.00024   3.13507
   D47        3.13942   0.00000   0.00019   0.00012   0.00031   3.13972
   D48        0.00156  -0.00001   0.00012   0.00001   0.00013   0.00169
   D49       -3.13882   0.00000  -0.00009   0.00008  -0.00001  -3.13883
   D50       -0.00470   0.00000  -0.00019  -0.00017  -0.00036  -0.00506
   D51        0.00003   0.00000  -0.00004  -0.00006  -0.00010  -0.00007
   D52       -3.13390  -0.00001  -0.00011   0.00004  -0.00008  -3.13398
   D53        3.13802   0.00000   0.00003   0.00004   0.00007   3.13809
   D54        0.00408   0.00000  -0.00004   0.00014   0.00009   0.00417
   D55        0.00774   0.00000   0.00004   0.00017   0.00021   0.00795
   D56       -3.12257   0.00000   0.00028  -0.00010   0.00018  -3.12240
   D57        3.14120   0.00001   0.00012   0.00006   0.00018   3.14138
   D58        0.01088   0.00001   0.00036  -0.00021   0.00015   0.01104
   D59       -3.12566   0.00000  -0.00009  -0.00013  -0.00021  -3.12587
   D60        0.02368   0.00000  -0.00017  -0.00003  -0.00019   0.02348
         Item               Value     Threshold  Converged?
 Maximum Force            0.000146     0.000450     YES
 RMS     Force            0.000028     0.000300     YES
 Maximum Displacement     0.021304     0.001800     NO 
 RMS     Displacement     0.007176     0.001200     NO 
 Predicted change in Energy=-7.664485D-07
 Lowest energy point so far.  Saving SCF results.
 GradGradGradGradGradGradGradGradGradGradGradGradGradGradGradGradGradGrad

 Leave Link  103 at Mon Oct 10 16:39:24 2016, MaxMem=  2097152000 cpu:         0.3
 (Enter /share/apps/g09/l202.exe)
                          Input orientation:                          
 ---------------------------------------------------------------------
 Center     Atomic      Atomic             Coordinates (Angstroms)
 Number     Number       Type             X           Y           Z
 ---------------------------------------------------------------------
      1          6           0       -2.678069   -1.231529   -0.422575
      2          6           0       -3.770683   -0.478985    0.004921
      3          6           0       -3.564367    0.857525    0.355808
      4          6           0       -2.297462    1.435480    0.296739
      5          6           0       -1.226362    0.647923   -0.135282
      6          6           0       -1.393726   -0.684031   -0.503061
      7          8           0       -2.798778   -2.568079   -0.795621
      8          1           0       -3.719543   -2.874858   -0.749592
      9          1           0       -4.766953   -0.892581    0.070437
     10          8           0       -4.688167    1.566152    0.774051
     11          1           0       -4.475207    2.490031    0.986364
     12          1           0       -2.118792    2.466516    0.565873
     13          8           0        0.004771    1.318697   -0.223629
     14          6           0        1.233165    0.629696   -0.186366
     15          6           0        2.164787    0.960768   -1.160811
     16          6           0        3.429158    0.366441   -1.096678
     17          6           0        3.751633   -0.546366   -0.093670
     18          6           0        2.787571   -0.856759    0.868445
     19          6           0        1.520330   -0.274073    0.842238
     20          1           0        1.927119    1.665249   -1.940672
     21          8           0        4.333787    0.729756   -2.089552
     22          1           0        5.188159    0.278762   -1.985506
     23          1           0        4.721799   -1.018887   -0.033396
     24          8           0        3.170352   -1.767591    1.850567
     25          1           0        2.451469   -1.949794    2.478219
     26          1           0        0.779940   -0.500355    1.596184
     27          1           0       -0.578088   -1.293036   -0.856116
 ---------------------------------------------------------------------
                    Distance matrix (angstroms):
                    1          2          3          4          5
     1  C    0.000000
     2  C    1.393873   0.000000
     3  C    2.399073   1.397120   0.000000
     4  C    2.788407   2.433251   1.393761   0.000000
     5  C    2.392139   2.786242   2.398201   1.397906   0.000000
     6  C    1.398488   2.439265   2.797452   2.439005   1.391896
     7  O    1.392875   2.439217   3.694141   4.180078   3.640221
     8  H    1.972850   2.512392   3.895724   4.657911   4.359279
     9  H    2.172875   1.080698   2.142550   3.401392   3.866685
    10  O    3.646838   2.369793   1.392841   2.441387   3.695148
    11  H    4.366328   3.205407   1.972893   2.515995   3.899544
    12  H    3.868509   3.423359   2.173170   1.080459   2.143672
    13  O    3.706867   4.187833   3.645158   2.363196   1.404789
    14  C    4.337937   5.128767   4.833443   3.653492   2.460125
    15  C    5.366974   6.217847   5.927394   4.718206   3.556610
    16  C    6.348712   7.332529   7.159628   5.989878   4.762078
    17  C    6.474464   7.523264   7.463029   6.377435   5.119423
    18  C    5.628535   6.625639   6.599143   5.607028   4.402636
    19  C    4.488098   5.360775   5.231756   4.218492   3.057767
    20  H    5.648335   6.391245   6.006884   4.786009   3.773437
    21  O    7.469375   8.457559   8.269035   7.082788   5.894160
    22  H    8.160960   9.208519   9.078735   7.910826   6.686232
    23  H    7.413145   8.509712   8.504878   7.443314   6.178127
    24  O    6.297505   7.296909   7.381191   6.524648   5.395313
    25  H    5.936554   6.855338   6.969646   6.226659   5.206244
    26  H    4.070360   4.820865   4.717560   3.860882   2.888212
    27  H    2.145148   3.405397   3.874472   3.424927   2.169605
                    6          7          8          9         10
     6  C    0.000000
     7  O    2.368417   0.000000
     8  H    3.204672   0.971617   0.000000
     9  H    3.427981   2.725997   2.387244   0.000000
    10  O    4.188995   4.808900   4.793984   2.558641   0.000000
    11  H    4.667824   5.618750   5.689165   3.516546   0.971587
    12  H    3.405039   5.259582   5.729147   4.306013   2.730509
    13  O    2.458617   4.826396   5.633210   5.267407   4.804192
    14  C    2.954104   5.182038   6.093311   6.195538   6.071369
    15  C    3.975049   6.101074   7.036084   7.280102   7.146548
    16  C    4.971527   6.891244   7.856871   8.373980   8.416050
    17  C    5.163455   6.891150   7.853062   8.527198   8.743334
    18  C    4.403874   6.074952   7.002379   7.596640   7.859139
    19  C    3.235678   5.157494   6.062530   6.364602   6.475840
    20  H    4.314377   6.447194   7.342754   7.442960   7.151332
    21  O    6.109022   7.963884   8.924397   9.493207   9.502390
    22  H    6.815117   8.562214   9.529951  10.232458  10.335102
    23  H    6.142666   7.716221   8.672590   9.490160   9.791927
    24  O    5.248283   6.578268   7.446981   8.181401   8.604013
    25  H    5.027496   6.218151   7.025375   7.682495   8.138825
    26  H    3.027440   4.775295   5.602346   5.766261   5.903096
    27  H    1.077404   2.561417   3.518842   4.308765   5.265467
                   11         12         13         14         15
    11  H    0.000000
    12  H    2.393753   0.000000
    13  O    4.786053   2.539749   0.000000
    14  C    6.117324   3.895561   1.408923   0.000000
    15  C    7.144125   4.857753   2.381615   1.388190   0.000000
    16  C    8.445572   6.160694   3.659978   2.391727   1.398561
    17  C    8.835557   6.631316   4.187401   2.781078   2.434815
    18  C    7.997678   5.933642   3.697190   2.395486   2.794485
    19  C    6.603597   4.564035   2.443339   1.399030   2.439746
    20  H    7.087847   4.826406   2.600722   2.152100   1.077480
    21  O    9.495167   7.190507   4.750674   3.639503   2.370757
    22  H   10.349027   8.042844   5.572539   4.359133   3.207185
    23  H    9.896328   7.700704   5.267906   3.861578   3.424676
    24  O    8.793677   6.895879   4.883479   3.694424   4.186108
    25  H    8.361610   6.636879   4.895851   3.903594   4.668629
    26  H    6.077076   4.273934   2.687295   2.158683   3.413752
    27  H    5.735317   4.304656   2.749712   2.725087   3.563122
                   16         17         18         19         20
    16  C    0.000000
    17  C    1.393999   0.000000
    18  C    2.401991   1.396934   0.000000
    19  C    2.795224   2.434909   1.395031   0.000000
    20  H    2.157626   3.410500   3.871956   3.416289   0.000000
    21  O    1.391456   2.439454   3.695613   4.185523   2.586380
    22  H    1.972761   2.514655   3.898367   4.664197   3.543831
    23  H    2.172699   1.080801   2.140289   3.401600   4.318857
    24  O    3.647920   2.368403   1.393090   2.443338   5.263412
    25  H    4.370436   3.205410   1.974605   2.520218   5.733243
    26  H    3.875719   3.418872   2.164997   1.080655   4.302930
    27  H    4.343934   4.459296   3.806851   2.885490   4.025391
                   21         22         23         24         25
    21  O    0.000000
    22  H    0.971686   0.000000
    23  H    2.726918   2.390004   0.000000
    24  O    4.807791   4.793178   2.552814   0.000000
    25  H    5.620288   5.690411   3.511295   0.971565   0.000000
    26  H    5.265705   5.733055   4.296819   2.717475   2.381779
    27  H    5.453400   6.082407   5.370366   4.647810   4.552729
                   26         27
    26  H    0.000000
    27  H    2.913136   0.000000
 Stoichiometry    C12H10O5
 Framework group  C1[X(C12H10O5)]
 Deg. of freedom    75
 Full point group                 C1      NOp   1
 RotChk:  IX=0 Diff= 1.84D-03
 Largest Abelian subgroup         C1      NOp   1
 Largest concise Abelian subgroup C1      NOp   1
                         Standard orientation:                         
 ---------------------------------------------------------------------
 Center     Atomic      Atomic             Coordinates (Angstroms)
 Number     Number       Type             X           Y           Z
 ---------------------------------------------------------------------
      1          6           0       -2.595299    1.114052    0.862098
      2          6           0       -3.742284    0.539082    0.317380
      3          6           0       -3.612263   -0.641692   -0.418019
      4          6           0       -2.368088   -1.236041   -0.621361
      5          6           0       -1.240875   -0.628476   -0.060649
      6          6           0       -1.331142    0.542291    0.686701
      7          8           0       -2.638524    2.286793    1.612370
      8          1           0       -3.547457    2.611287    1.724549
      9          1           0       -4.723536    0.972874    0.447294
     10          8           0       -4.788003   -1.176734   -0.938951
     11          1           0       -4.626026   -2.003085   -1.423604
     12          1           0       -2.248231   -2.147762   -1.188628
     13          8           0       -0.034148   -1.319444   -0.260161
     14          6           0        1.215577   -0.672941   -0.187463
     15          6           0        2.194562   -1.290416    0.578947
     16          6           0        3.474667   -0.727380    0.596057
     17          6           0        3.767350    0.430954   -0.122156
     18          6           0        2.756000    1.025685   -0.880370
     19          6           0        1.471035    0.484852   -0.930123
     20          1           0        1.980227   -2.186276    1.137926
     21          8           0        4.426654   -1.380536    1.372755
     22          1           0        5.289679   -0.935198    1.340591
     23          1           0        4.749525    0.881963   -0.114839
     24          8           0        3.110091    2.174911   -1.583647
     25          1           0        2.359814    2.545208   -2.077514
     26          1           0        0.692872    0.934396   -1.530281
     27          1           0       -0.470846    1.006844    1.139339
 ---------------------------------------------------------------------
 Rotational constants (GHZ):      0.8920726      0.2211221      0.2054271
 Leave Link  202 at Mon Oct 10 16:39:24 2016, MaxMem=  2097152000 cpu:         0.1
 (Enter /share/apps/g09/l301.exe)
 Standard basis: 6-311G (5D, 7F)
 Ernie: Thresh=  0.10000D-02 Tol=  0.10000D-05 Strict=F.
 There are   251 symmetry adapted cartesian basis functions of A   symmetry.
 There are   251 symmetry adapted basis functions of A   symmetry.
   251 basis functions,   492 primitive gaussians,   251 cartesian basis functions
    61 alpha electrons       61 beta electrons
       nuclear repulsion energy      1122.9881722794 Hartrees.
 IExCor=  402 DFT=T Ex+Corr=B3LYP ExCW=0 ScaHFX=  0.200000
 ScaDFX=  0.800000  0.720000  1.000000  0.810000 ScalE2=  1.000000  1.000000
 IRadAn=      0 IRanWt=     -1 IRanGd=            0 ICorTp=0 IEmpDi=  4
 NAtoms=   27 NActive=   27 NUniq=   27 SFac= 1.00D+00 NAtFMM=   60 NAOKFM=F Big=F
 Integral buffers will be    131072 words long.
 Raffenetti 2 integral format.
 Two-electron integral symmetry is turned on.
 Leave Link  301 at Mon Oct 10 16:39:24 2016, MaxMem=  2097152000 cpu:         0.5
 (Enter /share/apps/g09/l302.exe)
 NPDir=0 NMtPBC=     1 NCelOv=     1 NCel=       1 NClECP=     1 NCelD=      1
         NCelK=      1 NCelE2=     1 NClLst=     1 CellRange=     0.0.
 One-electron integrals computed using PRISM.
 NBasis=   251 RedAO= T EigKep=  2.78D-04  NBF=   251
 NBsUse=   251 1.00D-06 EigRej= -1.00D+00 NBFU=   251
 Precomputing XC quadrature grid using
 IXCGrd= 4 IRadAn=           0 IRanWt=          -1 IRanGd=           0 AccXCQ= 0.00D+00.
 Generated NRdTot=       0 NPtTot=           0 NUsed=           0 NTot=          32
 NSgBfM=   247   247   248   248   248 MxSgAt=    27 MxSgA2=    27.
 Leave Link  302 at Mon Oct 10 16:39:25 2016, MaxMem=  2097152000 cpu:         2.5
 (Enter /share/apps/g09/l303.exe)
 DipDrv:  MaxL=1.
 Leave Link  303 at Mon Oct 10 16:39:25 2016, MaxMem=  2097152000 cpu:         0.3
 (Enter /share/apps/g09/l401.exe)
 Initial guess from the checkpoint file:  "C6H2OH2.chk"
 B after Tr=     0.000000    0.000000    0.000000
         Rot=    1.000000   -0.000303   -0.000149   -0.000490 Ang=  -0.07 deg.
 Guess basis will be translated and rotated to current coordinates.
 JPrj=2 DoOrth=T DoCkMO=T.
 Generating alternative initial guess.
 ExpMin= 1.03D-01 ExpMax= 8.59D+03 ExpMxC= 1.30D+03 IAcc=1 IRadAn=         1 AccDes= 0.00D+00
 Harris functional with IExCor=  402 and IRadAn=       1 diagonalized for initial guess.
 HarFok:  IExCor=  402 AccDes= 0.00D+00 IRadAn=         1 IDoV= 1 UseB2=F ITyADJ=14
 ICtDFT=  3500011 ScaDFX=  1.000000  1.000000  1.000000  1.000000
 FoFCou: FMM=F IPFlag=           0 FMFlag=      100000 FMFlg1=           0
         NFxFlg=           0 DoJE=T BraDBF=F KetDBF=T FulRan=T
         wScrn=  0.000000 ICntrl=     500 IOpCl=  0 I1Cent=   200000004 NGrid=           0
         NMat0=    1 NMatS0=      1 NMatT0=    0 NMatD0=    1 NMtDS0=    0 NMtDT0=    0
 Petite list used in FoFCou.
 Harris En= -839.462514662823    
 Leave Link  401 at Mon Oct 10 16:39:25 2016, MaxMem=  2097152000 cpu:         5.4
 (Enter /share/apps/g09/l502.exe)
 Closed shell SCF:
 Using DIIS extrapolation, IDIIS=  1040.
 Integral symmetry usage will be decided dynamically.
 Keep R1 ints in memory in canonical form, NReq=508330599.
 IVT=      211470 IEndB=      211470 NGot=  2097152000 MDV=  1596822780
 LenX=  1596822780 LenY=  1596759338
 Requested convergence on RMS density matrix=1.00D-08 within 128 cycles.
 Requested convergence on MAX density matrix=1.00D-06.
 Requested convergence on             energy=1.00D-06.
 No special actions if energy rises.
 FoFCou: FMM=F IPFlag=           0 FMFlag=           0 FMFlg1=           0
         NFxFlg=           0 DoJE=F BraDBF=F KetDBF=F FulRan=T
         wScrn=  0.000000 ICntrl=     600 IOpCl=  0 I1Cent=           0 NGrid=           0
         NMat0=    1 NMatS0=  31626 NMatT0=    0 NMatD0=    1 NMtDS0=    0 NMtDT0=    0
 Symmetry not used in FoFCou.
 Integral accuracy reduced to 1.0D-05 until final iterations.

 Cycle   1  Pass 0  IDiag  1:
 E= -839.359818715840    
 DIIS: error= 4.67D-04 at cycle   1 NSaved=   1.
 NSaved= 1 IEnMin= 1 EnMin= -839.359818715840     IErMin= 1 ErrMin= 4.67D-04
 ErrMax= 4.67D-04  0.00D+00 EMaxC= 1.00D-01 BMatC= 5.26D-05 BMatP= 5.26D-05
 IDIUse=3 WtCom= 9.95D-01 WtEn= 4.67D-03
 Coeff-Com:  0.100D+01
 Coeff-En:   0.100D+01
 Coeff:      0.100D+01
 Gap=     0.817 Goal=   None    Shift=    0.000
 RMSDP=4.87D-05 MaxDP=5.83D-04              OVMax= 2.13D-03

 Cycle   2  Pass 0  IDiag  1:
 E= -839.359926232103     Delta-E=       -0.000107516263 Rises=F Damp=F
 DIIS: error= 6.00D-05 at cycle   2 NSaved=   2.
 NSaved= 2 IEnMin= 2 EnMin= -839.359926232103     IErMin= 2 ErrMin= 6.00D-05
 ErrMax= 6.00D-05  0.00D+00 EMaxC= 1.00D-01 BMatC= 8.63D-07 BMatP= 5.26D-05
 IDIUse=1 WtCom= 1.00D+00 WtEn= 0.00D+00
 Coeff-Com: -0.564D-01 0.106D+01
 Coeff:     -0.564D-01 0.106D+01
 Gap=     0.214 Goal=   None    Shift=    0.000
 RMSDP=1.24D-05 MaxDP=5.15D-04 DE=-1.08D-04 OVMax= 3.16D-04

 Cycle   3  Pass 0  IDiag  1:
 E= -839.359926698147     Delta-E=       -0.000000466044 Rises=F Damp=F
 DIIS: error= 8.88D-05 at cycle   3 NSaved=   3.
 NSaved= 3 IEnMin= 3 EnMin= -839.359926698147     IErMin= 2 ErrMin= 6.00D-05
 ErrMax= 8.88D-05  0.00D+00 EMaxC= 1.00D-01 BMatC= 1.46D-06 BMatP= 8.63D-07
 IDIUse=1 WtCom= 1.00D+00 WtEn= 0.00D+00
 Coeff-Com: -0.447D-01 0.641D+00 0.404D+00
 Coeff:     -0.447D-01 0.641D+00 0.404D+00
 Gap=     0.214 Goal=   None    Shift=    0.000
 RMSDP=6.37D-06 MaxDP=3.46D-04 DE=-4.66D-07 OVMax= 1.98D-04

 Initial convergence to 1.0D-05 achieved.  Increase integral accuracy.
 Cycle   4  Pass 1  IDiag  1:
 E= -839.359967850824     Delta-E=       -0.000041152677 Rises=F Damp=F
 DIIS: error= 1.80D-05 at cycle   1 NSaved=   1.
 NSaved= 1 IEnMin= 1 EnMin= -839.359967850824     IErMin= 1 ErrMin= 1.80D-05
 ErrMax= 1.80D-05  0.00D+00 EMaxC= 1.00D-01 BMatC= 1.33D-07 BMatP= 1.33D-07
 IDIUse=1 WtCom= 1.00D+00 WtEn= 0.00D+00
 Coeff-Com:  0.100D+01
 Coeff:      0.100D+01
 Gap=     0.214 Goal=   None    Shift=    0.000
 RMSDP=6.37D-06 MaxDP=3.46D-04 DE=-4.12D-05 OVMax= 1.35D-04

 Cycle   5  Pass 1  IDiag  1:
 E= -839.359968001080     Delta-E=       -0.000000150256 Rises=F Damp=F
 DIIS: error= 1.84D-05 at cycle   2 NSaved=   2.
 NSaved= 2 IEnMin= 2 EnMin= -839.359968001080     IErMin= 1 ErrMin= 1.80D-05
 ErrMax= 1.84D-05  0.00D+00 EMaxC= 1.00D-01 BMatC= 8.69D-08 BMatP= 1.33D-07
 IDIUse=1 WtCom= 1.00D+00 WtEn= 0.00D+00
 Coeff-Com:  0.424D+00 0.576D+00
 Coeff:      0.424D+00 0.576D+00
 Gap=     0.214 Goal=   None    Shift=    0.000
 RMSDP=2.26D-06 MaxDP=1.24D-04 DE=-1.50D-07 OVMax= 7.76D-05

 Cycle   6  Pass 1  IDiag  1:
 E= -839.359968039070     Delta-E=       -0.000000037990 Rises=F Damp=F
 DIIS: error= 1.19D-05 at cycle   3 NSaved=   3.
 NSaved= 3 IEnMin= 3 EnMin= -839.359968039070     IErMin= 3 ErrMin= 1.19D-05
 ErrMax= 1.19D-05  0.00D+00 EMaxC= 1.00D-01 BMatC= 3.46D-08 BMatP= 8.69D-08
 IDIUse=1 WtCom= 1.00D+00 WtEn= 0.00D+00
 Coeff-Com: -0.263D-01 0.387D+00 0.639D+00
 Coeff:     -0.263D-01 0.387D+00 0.639D+00
 Gap=     0.214 Goal=   None    Shift=    0.000
 RMSDP=8.92D-07 MaxDP=4.11D-05 DE=-3.80D-08 OVMax= 3.53D-05

 Cycle   7  Pass 1  IDiag  1:
 E= -839.359968064770     Delta-E=       -0.000000025700 Rises=F Damp=F
 DIIS: error= 1.29D-06 at cycle   4 NSaved=   4.
 NSaved= 4 IEnMin= 4 EnMin= -839.359968064770     IErMin= 4 ErrMin= 1.29D-06
 ErrMax= 1.29D-06  0.00D+00 EMaxC= 1.00D-01 BMatC= 3.72D-10 BMatP= 3.46D-08
 IDIUse=1 WtCom= 1.00D+00 WtEn= 0.00D+00
 Coeff-Com: -0.168D-01 0.176D+00 0.306D+00 0.535D+00
 Coeff:     -0.168D-01 0.176D+00 0.306D+00 0.535D+00
 Gap=     0.214 Goal=   None    Shift=    0.000
 RMSDP=1.09D-07 MaxDP=3.35D-06 DE=-2.57D-08 OVMax= 4.42D-06

 Cycle   8  Pass 1  IDiag  1:
 E= -839.359968065124     Delta-E=       -0.000000000354 Rises=F Damp=F
 DIIS: error= 4.90D-07 at cycle   5 NSaved=   5.
 NSaved= 5 IEnMin= 5 EnMin= -839.359968065124     IErMin= 5 ErrMin= 4.90D-07
 ErrMax= 4.90D-07  0.00D+00 EMaxC= 1.00D-01 BMatC= 4.62D-11 BMatP= 3.72D-10
 IDIUse=1 WtCom= 1.00D+00 WtEn= 0.00D+00
 Coeff-Com: -0.603D-02 0.539D-01 0.973D-01 0.290D+00 0.565D+00
 Coeff:     -0.603D-02 0.539D-01 0.973D-01 0.290D+00 0.565D+00
 Gap=     0.214 Goal=   None    Shift=    0.000
 RMSDP=4.57D-08 MaxDP=1.73D-06 DE=-3.54D-10 OVMax= 1.98D-06

 Cycle   9  Pass 1  IDiag  1:
 E= -839.359968065137     Delta-E=       -0.000000000013 Rises=F Damp=F
 DIIS: error= 1.41D-07 at cycle   6 NSaved=   6.
 NSaved= 6 IEnMin= 6 EnMin= -839.359968065137     IErMin= 6 ErrMin= 1.41D-07
 ErrMax= 1.41D-07  0.00D+00 EMaxC= 1.00D-01 BMatC= 7.07D-12 BMatP= 4.62D-11
 IDIUse=1 WtCom= 1.00D+00 WtEn= 0.00D+00
 Coeff-Com: -0.132D-02 0.830D-02 0.158D-01 0.936D-01 0.328D+00 0.555D+00
 Coeff:     -0.132D-02 0.830D-02 0.158D-01 0.936D-01 0.328D+00 0.555D+00
 Gap=     0.214 Goal=   None    Shift=    0.000
 RMSDP=1.62D-08 MaxDP=3.94D-07 DE=-1.30D-11 OVMax= 7.77D-07

 Cycle  10  Pass 1  IDiag  1:
 E= -839.359968065161     Delta-E=       -0.000000000024 Rises=F Damp=F
 DIIS: error= 4.32D-08 at cycle   7 NSaved=   7.
 NSaved= 7 IEnMin= 7 EnMin= -839.359968065161     IErMin= 7 ErrMin= 4.32D-08
 ErrMax= 4.32D-08  0.00D+00 EMaxC= 1.00D-01 BMatC= 3.75D-13 BMatP= 7.07D-12
 IDIUse=1 WtCom= 1.00D+00 WtEn= 0.00D+00
 Coeff-Com: -0.173D-03-0.240D-03-0.174D-04 0.224D-01 0.112D+00 0.262D+00
 Coeff-Com:  0.604D+00
 Coeff:     -0.173D-03-0.240D-03-0.174D-04 0.224D-01 0.112D+00 0.262D+00
 Coeff:      0.604D+00
 Gap=     0.214 Goal=   None    Shift=    0.000
 RMSDP=4.19D-09 MaxDP=7.91D-08 DE=-2.39D-11 OVMax= 3.03D-07

 SCF Done:  E(RB3LYP) =  -839.359968065     A.U. after   10 cycles
            NFock= 10  Conv=0.42D-08     -V/T= 2.0029
 KE= 8.369131090229D+02 PE=-4.210324549212D+03 EE= 1.411063299844D+03
 Leave Link  502 at Mon Oct 10 16:39:48 2016, MaxMem=  2097152000 cpu:       107.4
 (Enter /share/apps/g09/l701.exe)
 Compute integral first derivatives.
 ... and contract with generalized density number  0.
 Leave Link  701 at Mon Oct 10 16:39:49 2016, MaxMem=  2097152000 cpu:         1.4
 (Enter /share/apps/g09/l702.exe)
 L702 exits ... SP integral derivatives will be done elsewhere.
 Leave Link  702 at Mon Oct 10 16:39:49 2016, MaxMem=  2097152000 cpu:         0.2
 (Enter /share/apps/g09/l703.exe)
 Compute integral first derivatives, UseDBF=F ICtDFT=           0.
 Integral derivatives from FoFJK, PRISM(SPDF).
 Calling FoFJK, ICntrl=      2127 FMM=F ISym2X=0 I1Cent= 0 IOpClX= 0 NMat=1 NMatS=1 NMatT=0.
 FoFJK:  IHMeth= 1 ICntrl=    2127 DoSepK=F KAlg= 0 I1Cent=   0 FoldK=F
 IRaf=         0 NMat=   1 IRICut=       1 DoRegI=T DoRafI=F ISym2E= 0.
 FoFCou: FMM=F IPFlag=           0 FMFlag=      100000 FMFlg1=         800
         NFxFlg=           0 DoJE=F BraDBF=F KetDBF=F FulRan=T
         wScrn=  0.000000 ICntrl=    2127 IOpCl=  0 I1Cent=           0 NGrid=           0
         NMat0=    1 NMatS0=      1 NMatT0=    0 NMatD0=    1 NMtDS0=    0 NMtDT0=    0
 Symmetry not used in FoFCou.
 Leave Link  703 at Mon Oct 10 16:39:53 2016, MaxMem=  2097152000 cpu:        36.9
 (Enter /share/apps/g09/l716.exe)
 Dipole        =-3.20485457D-01 4.26102852D-01-5.78961108D-01
 ***** Axes restored to original set *****
 -------------------------------------------------------------------
 Center     Atomic                   Forces (Hartrees/Bohr)
 Number     Number              X              Y              Z
 -------------------------------------------------------------------
      1        6          -0.000119459    0.000072434    0.000073018
      2        6           0.000050956   -0.000158731   -0.000077698
      3        6           0.000152713    0.000151007    0.000034747
      4        6          -0.000224096   -0.000048143    0.000091318
      5        6           0.000204665    0.000064666   -0.000031638
      6        6           0.000000822    0.000013090   -0.000019774
      7        8           0.000026674   -0.000027320   -0.000045010
      8        1          -0.000011092   -0.000003979    0.000012280
      9        1          -0.000004141    0.000029685    0.000026300
     10        8          -0.000044652   -0.000007848   -0.000044690
     11        1           0.000005011   -0.000009139    0.000035775
     12        1           0.000027350   -0.000001703    0.000002579
     13        8           0.000041768   -0.000209950   -0.000138450
     14        6          -0.000246048    0.000138215    0.000185083
     15        6           0.000226556   -0.000046224   -0.000027912
     16        6          -0.000183753    0.000092636   -0.000089359
     17        6          -0.000054929   -0.000085750    0.000144366
     18        6           0.000111594    0.000019587   -0.000061767
     19        6           0.000026915   -0.000044434   -0.000029079
     20        1          -0.000044054   -0.000001529    0.000003523
     21        8           0.000064306    0.000000671    0.000007180
     22        1          -0.000009648    0.000006052    0.000001307
     23        1           0.000013721    0.000018523   -0.000045075
     24        8          -0.000012162   -0.000017953    0.000007496
     25        1          -0.000005544    0.000000531   -0.000006356
     26        1           0.000000233    0.000032513   -0.000022512
     27        1           0.000006295    0.000023092    0.000014347
 -------------------------------------------------------------------
 Cartesian Forces:  Max     0.000246048 RMS     0.000084088
 Leave Link  716 at Mon Oct 10 16:39:53 2016, MaxMem=  2097152000 cpu:         0.2
 (Enter /share/apps/g09/l103.exe)

 GradGradGradGradGradGradGradGradGradGradGradGradGradGradGradGradGradGrad
 Berny optimization.
 Using GEDIIS/GDIIS optimizer.
 FormGI is forming the generalized inverse of G from B-inverse, IUseBI=4.
 GSVD:  received Info=                   1 from GESDD.
 Internal  Forces:  Max     0.000150407 RMS     0.000036994
 Search for a local minimum.
 Step number   9 out of a maximum of  139
 All quantities printed in internal units (Hartrees-Bohrs-Radians)
 RMS Force = .36994D-04 SwitMx=.10000D-02 MixMth= 2
 Mixed Optimization -- En-DIIS/RFO-DIIS
 Swapping is turned off.
 Update second derivatives using D2CorX and points    3    4    5    6    7
                                                      8    9
 DE= -1.05D-06 DEPred=-7.66D-07 R= 1.37D+00
 TightC=F SS=  1.41D+00  RLast= 1.91D-02 DXNew= 1.4270D+00 5.7300D-02
 Trust test= 1.37D+00 RLast= 1.91D-02 DXMaxT set to 8.49D-01
 ITU=  1  1  1  1  1  1  1  1  0
     Eigenvalues ---    0.00161   0.01444   0.01775   0.01784   0.01797
     Eigenvalues ---    0.02003   0.02053   0.02071   0.02078   0.02085
     Eigenvalues ---    0.02097   0.02109   0.02124   0.02135   0.02143
     Eigenvalues ---    0.02153   0.02157   0.02172   0.02176   0.02190
     Eigenvalues ---    0.02265   0.02405   0.02852   0.03235   0.15925
     Eigenvalues ---    0.15974   0.15994   0.16000   0.16000   0.16001
     Eigenvalues ---    0.16007   0.16013   0.16038   0.17108   0.23367
     Eigenvalues ---    0.23445   0.23500   0.23505   0.23543   0.23853
     Eigenvalues ---    0.24249   0.24919   0.24997   0.25014   0.25375
     Eigenvalues ---    0.28106   0.35549   0.35932   0.35937   0.35975
     Eigenvalues ---    0.36343   0.36897   0.39235   0.41995   0.42151
     Eigenvalues ---    0.42340   0.42909   0.45449   0.45726   0.45913
     Eigenvalues ---    0.46115   0.46368   0.46516   0.46603   0.46667
     Eigenvalues ---    0.46741   0.46894   0.46958   0.47030   0.52801
     Eigenvalues ---    0.53042   0.53056   0.53069   0.53339   0.56510
 En-DIIS/RFO-DIIS IScMMF=        0 using points:     9    8    7    6    5
 RFO step:  Lambda=-3.35175058D-07.
 NNeg= 0 NP= 5 Switch=  2.50D-03 Rises=F DC=  8.26D-06 SmlDif=  1.00D-05
 RMS Error=  0.1308991015D-03 NUsed= 5 EDIIS=F
 DidBck=F Rises=F RFO-DIIS coefs:    2.75662   -2.01018   -0.13060    0.38544   -0.00127
 Iteration  1 RMS(Cart)=  0.01315047 RMS(Int)=  0.00003327
 Iteration  2 RMS(Cart)=  0.00013784 RMS(Int)=  0.00000011
 Iteration  3 RMS(Cart)=  0.00000001 RMS(Int)=  0.00000011
 ITry= 1 IFail=0 DXMaxC= 4.35D-02 DCOld= 1.00D+10 DXMaxT= 8.49D-01 DXLimC= 3.00D+00 Rises=F
 Variable       Old X    -DE/DX   Delta X   Delta X   Delta X     New X
                                 (Linear)    (Quad)   (Total)
    R1        2.63404  -0.00009   0.00014   0.00000   0.00014   2.63418
    R2        2.64276   0.00004  -0.00009  -0.00004  -0.00013   2.64263
    R3        2.63215   0.00004   0.00000   0.00000   0.00000   2.63215
    R4        2.64018   0.00009  -0.00014   0.00003  -0.00011   2.64006
    R5        2.04222  -0.00001  -0.00002   0.00001  -0.00001   2.04222
    R6        2.63383  -0.00011   0.00017  -0.00001   0.00016   2.63399
    R7        2.63209   0.00002  -0.00006  -0.00001  -0.00007   2.63202
    R8        2.64166   0.00011  -0.00004  -0.00011  -0.00015   2.64151
    R9        2.04177   0.00000  -0.00002   0.00002   0.00000   2.04178
   R10        2.63030  -0.00002   0.00013   0.00000   0.00013   2.63044
   R11        2.65467  -0.00011  -0.00016  -0.00007  -0.00023   2.65444
   R12        2.03600  -0.00001   0.00004   0.00003   0.00007   2.03607
   R13        1.83609   0.00001   0.00000   0.00000   0.00000   1.83609
   R14        1.83603   0.00000  -0.00001   0.00001   0.00000   1.83603
   R15        2.66248  -0.00015  -0.00034  -0.00013  -0.00047   2.66201
   R16        2.62330   0.00009   0.00011   0.00000   0.00011   2.62341
   R17        2.64378  -0.00001   0.00012   0.00003   0.00015   2.64394
   R18        2.64290  -0.00011  -0.00007  -0.00009  -0.00015   2.64274
   R19        2.03614   0.00001  -0.00002   0.00002   0.00000   2.03614
   R20        2.63428   0.00008  -0.00001   0.00007   0.00006   2.63434
   R21        2.62947   0.00003   0.00003   0.00002   0.00005   2.62952
   R22        2.63982  -0.00009  -0.00001  -0.00005  -0.00006   2.63976
   R23        2.04242   0.00000  -0.00002   0.00001  -0.00002   2.04240
   R24        2.63623   0.00003  -0.00002   0.00000  -0.00002   2.63621
   R25        2.63256   0.00001   0.00005   0.00001   0.00005   2.63261
   R26        2.04214  -0.00002  -0.00003   0.00001  -0.00002   2.04212
   R27        1.83622  -0.00001  -0.00001   0.00001   0.00000   1.83622
   R28        1.83599   0.00000   0.00000   0.00000   0.00000   1.83599
    A1        2.12489   0.00000   0.00001  -0.00009  -0.00007   2.12482
    A2        2.13208   0.00003  -0.00008   0.00005  -0.00004   2.13204
    A3        2.02621  -0.00003   0.00007   0.00004   0.00011   2.02632
    A4        2.06888   0.00000   0.00002   0.00005   0.00007   2.06895
    A5        2.13483   0.00004  -0.00017   0.00003  -0.00014   2.13469
    A6        2.07947  -0.00004   0.00015  -0.00008   0.00007   2.07954
    A7        2.11796   0.00001  -0.00007   0.00003  -0.00004   2.11792
    A8        2.02969  -0.00005   0.00011  -0.00001   0.00010   2.02980
    A9        2.13549   0.00005  -0.00005  -0.00001  -0.00007   2.13543
   A10        2.06685   0.00001   0.00010  -0.00010  -0.00001   2.06684
   A11        2.13585   0.00002  -0.00012   0.00005  -0.00007   2.13578
   A12        2.08047  -0.00003   0.00003   0.00005   0.00008   2.08055
   A13        2.12781  -0.00004  -0.00010   0.00011   0.00001   2.12781
   A14        2.00636   0.00005   0.00030   0.00012   0.00042   2.00678
   A15        2.14801  -0.00001  -0.00023  -0.00025  -0.00048   2.14752
   A16        2.05992   0.00002   0.00003   0.00001   0.00004   2.05996
   A17        2.08612   0.00001   0.00012   0.00007   0.00019   2.08631
   A18        2.13704  -0.00003  -0.00016  -0.00008  -0.00024   2.13680
   A19        1.95240  -0.00001   0.00007  -0.00002   0.00004   1.95244
   A20        1.95255   0.00000   0.00005   0.00002   0.00008   1.95263
   A21        2.12812   0.00008   0.00088  -0.00010   0.00077   2.12890
   A22        2.03747   0.00000  -0.00085  -0.00042  -0.00126   2.03621
   A23        2.11100   0.00005   0.00104   0.00039   0.00143   2.11244
   A24        2.13224  -0.00005  -0.00018   0.00003  -0.00015   2.13209
   A25        2.06369   0.00001   0.00012  -0.00006   0.00007   2.06375
   A26        2.11293  -0.00005  -0.00012  -0.00001  -0.00013   2.11279
   A27        2.10650   0.00003   0.00001   0.00007   0.00007   2.10658
   A28        2.11811   0.00001   0.00006   0.00007   0.00012   2.11823
   A29        2.03094   0.00006  -0.00001  -0.00003  -0.00004   2.03089
   A30        2.13411  -0.00007  -0.00005  -0.00003  -0.00008   2.13403
   A31        2.07305   0.00001  -0.00015  -0.00003  -0.00018   2.07287
   A32        2.13419  -0.00005   0.00020  -0.00004   0.00016   2.13435
   A33        2.07594   0.00004  -0.00004   0.00007   0.00002   2.07596
   A34        2.11901  -0.00001   0.00017   0.00000   0.00017   2.11918
   A35        2.02774   0.00004  -0.00002   0.00003   0.00001   2.02775
   A36        2.13642  -0.00003  -0.00014  -0.00003  -0.00018   2.13624
   A37        2.06019   0.00003  -0.00001  -0.00001  -0.00002   2.06017
   A38        2.10318  -0.00005   0.00018   0.00009   0.00027   2.10345
   A39        2.11976   0.00002  -0.00017  -0.00008  -0.00025   2.11951
   A40        1.95416  -0.00001  -0.00007   0.00000  -0.00007   1.95409
   A41        1.95492  -0.00001  -0.00002  -0.00005  -0.00006   1.95486
    D1        0.00317  -0.00001   0.00008  -0.00016  -0.00008   0.00310
    D2        3.14140   0.00000   0.00022  -0.00024  -0.00002   3.14137
    D3       -3.13690   0.00000  -0.00025   0.00025   0.00000  -3.13690
    D4        0.00133   0.00001  -0.00011   0.00016   0.00005   0.00138
    D5        0.00521   0.00000   0.00014   0.00017   0.00031   0.00552
    D6       -3.12144   0.00000   0.00093   0.00000   0.00093  -3.12051
    D7       -3.13782  -0.00001   0.00045  -0.00021   0.00024  -3.13758
    D8        0.01871  -0.00001   0.00125  -0.00038   0.00086   0.01958
    D9        0.03735  -0.00002   0.00180   0.00000   0.00180   0.03915
   D10       -3.10280  -0.00001   0.00149   0.00038   0.00187  -3.10093
   D11       -0.01048   0.00000  -0.00045   0.00012  -0.00032  -0.01080
   D12        3.13980   0.00000   0.00028  -0.00004   0.00024   3.14005
   D13        3.13437  -0.00001  -0.00058   0.00020  -0.00037   3.13400
   D14        0.00147  -0.00001   0.00015   0.00005   0.00019   0.00166
   D15        0.00906   0.00001   0.00057  -0.00010   0.00047   0.00953
   D16       -3.13958   0.00000   0.00062  -0.00014   0.00048  -3.13910
   D17        3.14143   0.00001  -0.00020   0.00006  -0.00013   3.14130
   D18       -0.00721   0.00000  -0.00015   0.00003  -0.00012  -0.00733
   D19       -3.12378  -0.00002   0.00323   0.00002   0.00325  -3.12054
   D20        0.02659  -0.00003   0.00396  -0.00014   0.00382   0.03041
   D21       -0.00027  -0.00002  -0.00034   0.00012  -0.00022  -0.00049
   D22        3.09444  -0.00001  -0.00108  -0.00046  -0.00154   3.09291
   D23       -3.13504  -0.00001  -0.00039   0.00016  -0.00023  -3.13527
   D24       -0.04033   0.00000  -0.00112  -0.00042  -0.00154  -0.04187
   D25       -0.00669   0.00001  -0.00001  -0.00015  -0.00016  -0.00685
   D26        3.11949   0.00001  -0.00082   0.00003  -0.00080   3.11869
   D27       -3.09756   0.00000   0.00077   0.00046   0.00123  -3.09633
   D28        0.02862   0.00000  -0.00004   0.00064   0.00060   0.02922
   D29        2.75350  -0.00007  -0.00826  -0.00579  -0.01405   2.73945
   D30       -0.43558  -0.00006  -0.00900  -0.00637  -0.01536  -0.45095
   D31        2.30570   0.00001   0.01644   0.00568   0.02212   2.32781
   D32       -0.90975   0.00002   0.01664   0.00573   0.02237  -0.88738
   D33        3.06322   0.00001   0.00016   0.00023   0.00039   3.06360
   D34       -0.06621   0.00001  -0.00027   0.00006  -0.00021  -0.06641
   D35       -0.00355   0.00000  -0.00011   0.00016   0.00006  -0.00349
   D36       -3.13297  -0.00001  -0.00053  -0.00001  -0.00053  -3.13351
   D37       -3.06978  -0.00001  -0.00037   0.00001  -0.00036  -3.07015
   D38        0.06067  -0.00001  -0.00057   0.00017  -0.00040   0.06027
   D39       -0.00612   0.00000  -0.00018   0.00005  -0.00014  -0.00626
   D40        3.12433   0.00000  -0.00038   0.00021  -0.00017   3.12416
   D41        0.01181   0.00000   0.00028  -0.00025   0.00003   0.01185
   D42       -3.13753   0.00001   0.00006  -0.00020  -0.00014  -3.13767
   D43        3.14128   0.00001   0.00070  -0.00008   0.00062  -3.14128
   D44       -0.00805   0.00002   0.00048  -0.00003   0.00045  -0.00761
   D45       -0.01008   0.00000  -0.00016   0.00012  -0.00004  -0.01012
   D46        3.13507   0.00000  -0.00039   0.00006  -0.00034   3.13474
   D47        3.13972  -0.00001   0.00008   0.00007   0.00015   3.13987
   D48        0.00169  -0.00001  -0.00015   0.00000  -0.00015   0.00154
   D49       -3.13883  -0.00001  -0.00020   0.00003  -0.00017  -3.13900
   D50       -0.00506   0.00000  -0.00043   0.00009  -0.00034  -0.00541
   D51       -0.00007   0.00000  -0.00014   0.00010  -0.00005  -0.00011
   D52       -3.13398   0.00000  -0.00019  -0.00006  -0.00026  -3.13424
   D53        3.13809   0.00000   0.00008   0.00016   0.00024   3.13833
   D54        0.00417   0.00000   0.00003   0.00000   0.00003   0.00421
   D55        0.00795   0.00000   0.00031  -0.00018   0.00013   0.00808
   D56       -3.12240   0.00000   0.00050  -0.00034   0.00016  -3.12223
   D57        3.14138   0.00000   0.00037  -0.00001   0.00035  -3.14145
   D58        0.01104   0.00001   0.00056  -0.00017   0.00038   0.01142
   D59       -3.12587   0.00000  -0.00032   0.00018  -0.00014  -3.12601
   D60        0.02348   0.00000  -0.00037   0.00002  -0.00035   0.02313
         Item               Value     Threshold  Converged?
 Maximum Force            0.000150     0.000450     YES
 RMS     Force            0.000037     0.000300     YES
 Maximum Displacement     0.043467     0.001800     NO 
 RMS     Displacement     0.013153     0.001200     NO 
 Predicted change in Energy=-9.154873D-07
 Lowest energy point so far.  Saving SCF results.
 GradGradGradGradGradGradGradGradGradGradGradGradGradGradGradGradGradGrad

 Leave Link  103 at Mon Oct 10 16:39:53 2016, MaxMem=  2097152000 cpu:         0.3
 (Enter /share/apps/g09/l202.exe)
                          Input orientation:                          
 ---------------------------------------------------------------------
 Center     Atomic      Atomic             Coordinates (Angstroms)
 Number     Number       Type             X           Y           Z
 ---------------------------------------------------------------------
      1          6           0       -2.681521   -1.234865   -0.416338
      2          6           0       -3.770839   -0.480288    0.016197
      3          6           0       -3.561595    0.857309    0.360911
      4          6           0       -2.294759    1.434447    0.291268
      5          6           0       -1.227133    0.645015   -0.145640
      6          6           0       -1.397661   -0.688142   -0.507834
      7          8           0       -2.805468   -2.572664   -0.783794
      8          1           0       -3.726251   -2.878424   -0.731753
      9          1           0       -4.766736   -0.893346    0.090174
     10          8           0       -4.682011    1.567847    0.784828
     11          1           0       -4.467791    2.493134    0.989598
     12          1           0       -2.113792    2.466239    0.555942
     13          8           0        0.003440    1.314775   -0.246631
     14          6           0        1.232550    0.628172   -0.199429
     15          6           0        2.171702    0.964759   -1.164797
     16          6           0        3.436883    0.373364   -1.091885
     17          6           0        3.753231   -0.542076   -0.089280
     18          6           0        2.781763   -0.857999    0.863494
     19          6           0        1.513350   -0.278350    0.828618
     20          1           0        1.938681    1.670865   -1.944587
     21          8           0        4.348938    0.742139   -2.075946
     22          1           0        5.203554    0.293011   -1.966016
     23          1           0        4.723902   -1.012657   -0.022468
     24          8           0        3.158241   -1.771458    1.845651
     25          1           0        2.434465   -1.957334    2.466570
     26          1           0        0.767445   -0.509101    1.575729
     27          1           0       -0.584748   -1.298301   -0.865265
 ---------------------------------------------------------------------
                    Distance matrix (angstroms):
                    1          2          3          4          5
     1  C    0.000000
     2  C    1.393946   0.000000
     3  C    2.399132   1.397060   0.000000
     4  C    2.788461   2.433246   1.393847   0.000000
     5  C    2.392169   2.786205   2.398202   1.397826   0.000000
     6  C    1.398418   2.439218   2.797453   2.439003   1.391967
     7  O    1.392873   2.439255   3.694156   4.180134   3.640308
     8  H    1.972875   2.512464   3.895732   4.657961   4.359328
     9  H    2.172857   1.080694   2.142535   3.401430   3.866646
    10  O    3.646910   2.369786   1.392804   2.441387   3.695074
    11  H    4.366393   3.205385   1.972907   2.516058   3.899509
    12  H    3.868568   3.423325   2.173207   1.080461   2.143651
    13  O    3.706546   4.187662   3.645251   2.363340   1.404667
    14  C    4.340266   5.129238   4.832216   3.651407   2.460329
    15  C    5.380735   6.228700   5.933803   4.721230   3.562723
    16  C    6.362203   7.342194   7.164042   5.990887   4.766783
    17  C    6.480198   7.525063   7.461074   6.374139   5.120195
    18  C    5.623831   6.617943   6.590376   5.599449   4.398710
    19  C    4.479037   5.350089   5.221449   4.210002   3.051562
    20  H    5.667899   6.408646   6.019155   4.793428   3.782982
    21  O    7.489339   8.473616   8.278168   7.086728   5.901532
    22  H    8.179873   9.223172   9.086300   7.913464   6.692639
    23  H    7.419219   8.511495   8.502541   7.439648   6.178825
    24  O    6.285487   7.281907   7.366889   6.513766   5.388515
    25  H    5.916624   6.833139   6.950449   6.213025   5.196457
    26  H    4.048510   4.798854   4.699303   3.847638   2.876359
    27  H    2.145232   3.405481   3.874503   3.424853   2.169561
                    6          7          8          9         10
     6  C    0.000000
     7  O    2.368438   0.000000
     8  H    3.204654   0.971616   0.000000
     9  H    3.427883   2.725894   2.387197   0.000000
    10  O    4.188964   4.808931   4.794040   2.558748   0.000000
    11  H    4.667817   5.618767   5.689163   3.516615   0.971585
    12  H    3.405082   5.259644   5.729189   4.306027   2.730431
    13  O    2.458249   4.826043   5.632838   5.267240   4.804311
    14  C    2.957331   5.185791   6.096662   6.195992   6.069085
    15  C    3.987987   6.118068   7.052903   7.291737   7.151094
    16  C    4.984047   6.909482   7.874916   8.384579   8.418152
    17  C    5.169934   6.900882   7.862185   8.529093   8.738945
    18  C    4.401929   6.072132   6.998655   7.588090   7.848493
    19  C    3.229245   5.149363   6.053805   6.353188   6.464740
    20  H    4.331322   6.470079   7.366033   7.461772   7.161975
    21  O    6.126017   7.990188   8.951202   9.511172   9.509147
    22  H    6.831179   8.588025   9.556297  10.249002  10.340056
    23  H    6.149344   7.726879   8.682699   9.492056   9.786825
    24  O    5.241060   6.566714   7.434017   8.164437   8.587541
    25  H    5.014292   6.196806   7.002292   7.657456   8.117844
    26  H    3.010146   4.753036   5.579558   5.742968   5.885220
    27  H    1.077441   2.561687   3.519042   4.308814   5.265470
                   11         12         13         14         15
    11  H    0.000000
    12  H    2.393761   0.000000
    13  O    4.786303   2.540209   0.000000
    14  C    6.114389   3.891925   1.408674   0.000000
    15  C    7.145643   4.856011   2.380525   1.388248   0.000000
    16  C    8.444516   6.156740   3.659130   2.391754   1.398480
    17  C    8.829591   6.624819   4.187313   2.781267   2.434856
    18  C    7.987617   5.925504   3.697621   2.395531   2.794384
    19  C    6.594018   4.556674   2.444184   1.399111   2.439765
    20  H    7.094254   4.827815   2.599040   2.152070   1.077477
    21  O    9.497276   7.187922   4.749490   3.639530   2.370677
    22  H   10.349450   8.039076   5.571488   4.359133   3.207074
    23  H    9.889493   7.693590   5.267822   3.861758   3.424736
    24  O    8.779290   6.885910   4.884183   3.694436   4.186041
    25  H    8.344414   6.626095   4.896737   3.903458   4.668457
    26  H    6.063387   4.265459   2.689093   2.158911   3.413895
    27  H    5.735287   4.304598   2.748971   2.730788   3.578991
                   16         17         18         19         20
    16  C    0.000000
    17  C    1.394032   0.000000
    18  C    2.401862   1.396902   0.000000
    19  C    2.795182   2.434986   1.395020   0.000000
    20  H    2.157595   3.410552   3.871854   3.416287   0.000000
    21  O    1.391480   2.439450   3.695509   4.185505   2.586335
    22  H    1.972737   2.514547   3.898208   4.664123   3.543775
    23  H    2.172816   1.080793   2.140269   3.401647   4.318946
    24  O    3.647879   2.368407   1.393118   2.443234   5.263347
    25  H    4.370308   3.205380   1.974590   2.519985   5.733056
    26  H    3.875668   3.418809   2.164829   1.080645   4.303100
    27  H    4.361116   4.471252   3.809970   2.882976   4.043337
                   21         22         23         24         25
    21  O    0.000000
    22  H    0.971684   0.000000
    23  H    2.727028   2.390024   0.000000
    24  O    4.807791   4.793136   2.552831   0.000000
    25  H    5.620214   5.690318   3.511302   0.971566   0.000000
    26  H    5.265683   5.732923   4.296668   2.717040   2.381162
    27  H    5.474523   6.103144   5.382719   4.645741   4.544348
                   26         27
    26  H    0.000000
    27  H    2.899951   0.000000
 Stoichiometry    C12H10O5
 Framework group  C1[X(C12H10O5)]
 Deg. of freedom    75
 Full point group                 C1      NOp   1
 RotChk:  IX=0 Diff= 3.44D-03
 Largest Abelian subgroup         C1      NOp   1
 Largest concise Abelian subgroup C1      NOp   1
                         Standard orientation:                         
 ---------------------------------------------------------------------
 Center     Atomic      Atomic             Coordinates (Angstroms)
 Number     Number       Type             X           Y           Z
 ---------------------------------------------------------------------
      1          6           0       -2.600889    1.112840    0.859716
      2          6           0       -3.744156    0.535395    0.309639
      3          6           0       -3.608853   -0.647304   -0.421587
      4          6           0       -2.362898   -1.241104   -0.616029
      5          6           0       -1.239654   -0.631224   -0.050091
      6          6           0       -1.335365    0.541485    0.693660
      7          8           0       -2.649631    2.287669    1.606372
      8          1           0       -3.559628    2.610894    1.713466
      9          1           0       -4.726446    0.968914    0.432393
     10          8           0       -4.780895   -1.184605   -0.948398
     11          1           0       -4.615797   -2.013724   -1.427233
     12          1           0       -2.238942   -2.154102   -1.180357
     13          8           0       -0.031282   -1.322131   -0.238698
     14          6           0        1.217079   -0.672444   -0.176520
     15          6           0        2.204623   -1.291299    0.577805
     16          6           0        3.483652   -0.725813    0.585242
     17          6           0        3.767370    0.436312   -0.130505
     18          6           0        2.747656    1.032282   -0.876385
     19          6           0        1.463332    0.489157   -0.916489
     20          1           0        1.997165   -2.189744    1.135224
     21          8           0        4.444199   -1.380438    1.350116
     22          1           0        5.306033   -0.933306    1.311580
     23          1           0        4.748584    0.889448   -0.130305
     24          8           0        3.092605    2.185542   -1.577654
     25          1           0        2.336895    2.556328   -2.062793
     26          1           0        0.678908    0.939973   -1.507451
     27          1           0       -0.478123    1.007329    1.150830
 ---------------------------------------------------------------------
 Rotational constants (GHZ):      0.8929248      0.2212318      0.2051736
 Leave Link  202 at Mon Oct 10 16:39:53 2016, MaxMem=  2097152000 cpu:         0.1
 (Enter /share/apps/g09/l301.exe)
 Standard basis: 6-311G (5D, 7F)
 Ernie: Thresh=  0.10000D-02 Tol=  0.10000D-05 Strict=F.
 There are   251 symmetry adapted cartesian basis functions of A   symmetry.
 There are   251 symmetry adapted basis functions of A   symmetry.
   251 basis functions,   492 primitive gaussians,   251 cartesian basis functions
    61 alpha electrons       61 beta electrons
       nuclear repulsion energy      1123.0000332170 Hartrees.
 IExCor=  402 DFT=T Ex+Corr=B3LYP ExCW=0 ScaHFX=  0.200000
 ScaDFX=  0.800000  0.720000  1.000000  0.810000 ScalE2=  1.000000  1.000000
 IRadAn=      0 IRanWt=     -1 IRanGd=            0 ICorTp=0 IEmpDi=  4
 NAtoms=   27 NActive=   27 NUniq=   27 SFac= 1.00D+00 NAtFMM=   60 NAOKFM=F Big=F
 Integral buffers will be    131072 words long.
 Raffenetti 2 integral format.
 Two-electron integral symmetry is turned on.
 Leave Link  301 at Mon Oct 10 16:39:53 2016, MaxMem=  2097152000 cpu:         0.5
 (Enter /share/apps/g09/l302.exe)
 NPDir=0 NMtPBC=     1 NCelOv=     1 NCel=       1 NClECP=     1 NCelD=      1
         NCelK=      1 NCelE2=     1 NClLst=     1 CellRange=     0.0.
 One-electron integrals computed using PRISM.
 NBasis=   251 RedAO= T EigKep=  2.77D-04  NBF=   251
 NBsUse=   251 1.00D-06 EigRej= -1.00D+00 NBFU=   251
 Precomputing XC quadrature grid using
 IXCGrd= 4 IRadAn=           0 IRanWt=          -1 IRanGd=           0 AccXCQ= 0.00D+00.
 Generated NRdTot=       0 NPtTot=           0 NUsed=           0 NTot=          32
 NSgBfM=   245   245   247   247   247 MxSgAt=    27 MxSgA2=    27.
 Leave Link  302 at Mon Oct 10 16:39:54 2016, MaxMem=  2097152000 cpu:         2.5
 (Enter /share/apps/g09/l303.exe)
 DipDrv:  MaxL=1.
 Leave Link  303 at Mon Oct 10 16:39:54 2016, MaxMem=  2097152000 cpu:         0.3
 (Enter /share/apps/g09/l401.exe)
 Initial guess from the checkpoint file:  "C6H2OH2.chk"
 B after Tr=     0.000000    0.000000    0.000000
         Rot=    0.999999   -0.000370   -0.000278   -0.001008 Ang=  -0.13 deg.
 Guess basis will be translated and rotated to current coordinates.
 JPrj=2 DoOrth=T DoCkMO=T.
 Generating alternative initial guess.
 ExpMin= 1.03D-01 ExpMax= 8.59D+03 ExpMxC= 1.30D+03 IAcc=1 IRadAn=         1 AccDes= 0.00D+00
 Harris functional with IExCor=  402 and IRadAn=       1 diagonalized for initial guess.
 HarFok:  IExCor=  402 AccDes= 0.00D+00 IRadAn=         1 IDoV= 1 UseB2=F ITyADJ=14
 ICtDFT=  3500011 ScaDFX=  1.000000  1.000000  1.000000  1.000000
 FoFCou: FMM=F IPFlag=           0 FMFlag=      100000 FMFlg1=           0
         NFxFlg=           0 DoJE=T BraDBF=F KetDBF=T FulRan=T
         wScrn=  0.000000 ICntrl=     500 IOpCl=  0 I1Cent=   200000004 NGrid=           0
         NMat0=    1 NMatS0=      1 NMatT0=    0 NMatD0=    1 NMtDS0=    0 NMtDT0=    0
 Petite list used in FoFCou.
 Harris En= -839.462509840667    
 Leave Link  401 at Mon Oct 10 16:39:55 2016, MaxMem=  2097152000 cpu:         5.4
 (Enter /share/apps/g09/l502.exe)
 Closed shell SCF:
 Using DIIS extrapolation, IDIIS=  1040.
 Integral symmetry usage will be decided dynamically.
 Keep R1 ints in memory in canonical form, NReq=508330599.
 IVT=      211470 IEndB=      211470 NGot=  2097152000 MDV=  1596822780
 LenX=  1596822780 LenY=  1596759338
 Requested convergence on RMS density matrix=1.00D-08 within 128 cycles.
 Requested convergence on MAX density matrix=1.00D-06.
 Requested convergence on             energy=1.00D-06.
 No special actions if energy rises.
 FoFCou: FMM=F IPFlag=           0 FMFlag=           0 FMFlg1=           0
         NFxFlg=           0 DoJE=F BraDBF=F KetDBF=F FulRan=T
         wScrn=  0.000000 ICntrl=     600 IOpCl=  0 I1Cent=           0 NGrid=           0
         NMat0=    1 NMatS0=  31626 NMatT0=    0 NMatD0=    1 NMtDS0=    0 NMtDT0=    0
 Symmetry not used in FoFCou.
 Integral accuracy reduced to 1.0D-05 until final iterations.

 Cycle   1  Pass 0  IDiag  1:
 E= -839.359542462866    
 DIIS: error= 9.15D-04 at cycle   1 NSaved=   1.
 NSaved= 1 IEnMin= 1 EnMin= -839.359542462866     IErMin= 1 ErrMin= 9.15D-04
 ErrMax= 9.15D-04  0.00D+00 EMaxC= 1.00D-01 BMatC= 1.85D-04 BMatP= 1.85D-04
 IDIUse=3 WtCom= 9.91D-01 WtEn= 9.15D-03
 Coeff-Com:  0.100D+01
 Coeff-En:   0.100D+01
 Coeff:      0.100D+01
 Gap=     0.817 Goal=   None    Shift=    0.000
 RMSDP=8.98D-05 MaxDP=1.11D-03              OVMax= 4.03D-03

 Cycle   2  Pass 0  IDiag  1:
 E= -839.359914026536     Delta-E=       -0.000371563670 Rises=F Damp=F
 DIIS: error= 1.18D-04 at cycle   2 NSaved=   2.
 NSaved= 2 IEnMin= 2 EnMin= -839.359914026536     IErMin= 2 ErrMin= 1.18D-04
 ErrMax= 1.18D-04  0.00D+00 EMaxC= 1.00D-01 BMatC= 3.40D-06 BMatP= 1.85D-04
 IDIUse=3 WtCom= 9.99D-01 WtEn= 1.18D-03
 Coeff-Com: -0.514D-01 0.105D+01
 Coeff-En:   0.000D+00 0.100D+01
 Coeff:     -0.514D-01 0.105D+01
 Gap=     0.214 Goal=   None    Shift=    0.000
 RMSDP=2.46D-05 MaxDP=9.66D-04 DE=-3.72D-04 OVMax= 6.05D-04

 Cycle   3  Pass 0  IDiag  1:
 E= -839.359914705474     Delta-E=       -0.000000678938 Rises=F Damp=F
 DIIS: error= 1.66D-04 at cycle   3 NSaved=   3.
 NSaved= 3 IEnMin= 3 EnMin= -839.359914705474     IErMin= 2 ErrMin= 1.18D-04
 ErrMax= 1.66D-04  0.00D+00 EMaxC= 1.00D-01 BMatC= 6.54D-06 BMatP= 3.40D-06
 IDIUse=3 WtCom= 4.37D-01 WtEn= 5.63D-01
 Coeff-Com: -0.445D-01 0.648D+00 0.396D+00
 Coeff-En:   0.000D+00 0.449D+00 0.551D+00
 Coeff:     -0.195D-01 0.536D+00 0.484D+00
 Gap=     0.214 Goal=   None    Shift=    0.000
 RMSDP=1.64D-05 MaxDP=7.95D-04 DE=-6.79D-07 OVMax= 4.48D-04

 Cycle   4  Pass 0  IDiag  1:
 E= -839.359918854207     Delta-E=       -0.000004148733 Rises=F Damp=F
 DIIS: error= 6.21D-05 at cycle   4 NSaved=   4.
 NSaved= 4 IEnMin= 4 EnMin= -839.359918854207     IErMin= 4 ErrMin= 6.21D-05
 ErrMax= 6.21D-05  0.00D+00 EMaxC= 1.00D-01 BMatC= 9.66D-07 BMatP= 3.40D-06
 IDIUse=1 WtCom= 1.00D+00 WtEn= 0.00D+00
 Coeff-Com: -0.492D-02 0.322D-01 0.281D+00 0.692D+00
 Coeff:     -0.492D-02 0.322D-01 0.281D+00 0.692D+00
 Gap=     0.214 Goal=   None    Shift=    0.000
 RMSDP=4.52D-06 MaxDP=2.05D-04 DE=-4.15D-06 OVMax= 1.61D-04

 Initial convergence to 1.0D-05 achieved.  Increase integral accuracy.
 Cycle   5  Pass 1  IDiag  1:
 E= -839.359969635046     Delta-E=       -0.000050780839 Rises=F Damp=F
 DIIS: error= 1.92D-05 at cycle   1 NSaved=   1.
 NSaved= 1 IEnMin= 1 EnMin= -839.359969635046     IErMin= 1 ErrMin= 1.92D-05
 ErrMax= 1.92D-05  0.00D+00 EMaxC= 1.00D-01 BMatC= 1.26D-07 BMatP= 1.26D-07
 IDIUse=1 WtCom= 1.00D+00 WtEn= 0.00D+00
 Coeff-Com:  0.100D+01
 Coeff:      0.100D+01
 Gap=     0.214 Goal=   None    Shift=    0.000
 RMSDP=4.52D-06 MaxDP=2.05D-04 DE=-5.08D-05 OVMax= 1.27D-04

 Cycle   6  Pass 1  IDiag  1:
 E= -839.359969810562     Delta-E=       -0.000000175516 Rises=F Damp=F
 DIIS: error= 1.27D-05 at cycle   2 NSaved=   2.
 NSaved= 2 IEnMin= 2 EnMin= -839.359969810562     IErMin= 2 ErrMin= 1.27D-05
 ErrMax= 1.27D-05  0.00D+00 EMaxC= 1.00D-01 BMatC= 4.58D-08 BMatP= 1.26D-07
 IDIUse=1 WtCom= 1.00D+00 WtEn= 0.00D+00
 Coeff-Com:  0.313D+00 0.687D+00
 Coeff:      0.313D+00 0.687D+00
 Gap=     0.214 Goal=   None    Shift=    0.000
 RMSDP=1.69D-06 MaxDP=5.02D-05 DE=-1.76D-07 OVMax= 1.03D-04

 Cycle   7  Pass 1  IDiag  1:
 E= -839.359969819289     Delta-E=       -0.000000008727 Rises=F Damp=F
 DIIS: error= 1.38D-05 at cycle   3 NSaved=   3.
 NSaved= 3 IEnMin= 3 EnMin= -839.359969819289     IErMin= 2 ErrMin= 1.27D-05
 ErrMax= 1.38D-05  0.00D+00 EMaxC= 1.00D-01 BMatC= 3.68D-08 BMatP= 4.58D-08
 IDIUse=1 WtCom= 1.00D+00 WtEn= 0.00D+00
 Coeff-Com: -0.227D-01 0.476D+00 0.546D+00
 Coeff:     -0.227D-01 0.476D+00 0.546D+00
 Gap=     0.214 Goal=   None    Shift=    0.000
 RMSDP=9.15D-07 MaxDP=3.78D-05 DE=-8.73D-09 OVMax= 5.30D-05

 Cycle   8  Pass 1  IDiag  1:
 E= -839.359969850214     Delta-E=       -0.000000030925 Rises=F Damp=F
 DIIS: error= 2.24D-06 at cycle   4 NSaved=   4.
 NSaved= 4 IEnMin= 4 EnMin= -839.359969850214     IErMin= 4 ErrMin= 2.24D-06
 ErrMax= 2.24D-06  0.00D+00 EMaxC= 1.00D-01 BMatC= 9.32D-10 BMatP= 3.68D-08
 IDIUse=1 WtCom= 1.00D+00 WtEn= 0.00D+00
 Coeff-Com: -0.194D-01 0.256D+00 0.313D+00 0.450D+00
 Coeff:     -0.194D-01 0.256D+00 0.313D+00 0.450D+00
 Gap=     0.214 Goal=   None    Shift=    0.000
 RMSDP=1.59D-07 MaxDP=6.34D-06 DE=-3.09D-08 OVMax= 8.43D-06

 Cycle   9  Pass 1  IDiag  1:
 E= -839.359969851084     Delta-E=       -0.000000000870 Rises=F Damp=F
 DIIS: error= 4.21D-07 at cycle   5 NSaved=   5.
 NSaved= 5 IEnMin= 5 EnMin= -839.359969851084     IErMin= 5 ErrMin= 4.21D-07
 ErrMax= 4.21D-07  0.00D+00 EMaxC= 1.00D-01 BMatC= 4.22D-11 BMatP= 9.32D-10
 IDIUse=1 WtCom= 1.00D+00 WtEn= 0.00D+00
 Coeff-Com: -0.658D-02 0.716D-01 0.912D-01 0.215D+00 0.629D+00
 Coeff:     -0.658D-02 0.716D-01 0.912D-01 0.215D+00 0.629D+00
 Gap=     0.214 Goal=   None    Shift=    0.000
 RMSDP=4.27D-08 MaxDP=1.63D-06 DE=-8.70D-10 OVMax= 2.42D-06

 Cycle  10  Pass 1  IDiag  1:
 E= -839.359969851116     Delta-E=       -0.000000000032 Rises=F Damp=F
 DIIS: error= 1.96D-07 at cycle   6 NSaved=   6.
 NSaved= 6 IEnMin= 6 EnMin= -839.359969851116     IErMin= 6 ErrMin= 1.96D-07
 ErrMax= 1.96D-07  0.00D+00 EMaxC= 1.00D-01 BMatC= 6.78D-12 BMatP= 4.22D-11
 IDIUse=1 WtCom= 1.00D+00 WtEn= 0.00D+00
 Coeff-Com: -0.169D-02 0.145D-01 0.200D-01 0.776D-01 0.351D+00 0.538D+00
 Coeff:     -0.169D-02 0.145D-01 0.200D-01 0.776D-01 0.351D+00 0.538D+00
 Gap=     0.214 Goal=   None    Shift=    0.000
 RMSDP=1.63D-08 MaxDP=3.28D-07 DE=-3.18D-11 OVMax= 1.20D-06

 Cycle  11  Pass 1  IDiag  1:
 E= -839.359969851131     Delta-E=       -0.000000000016 Rises=F Damp=F
 DIIS: error= 7.47D-08 at cycle   7 NSaved=   7.
 NSaved= 7 IEnMin= 7 EnMin= -839.359969851131     IErMin= 7 ErrMin= 7.47D-08
 ErrMax= 7.47D-08  0.00D+00 EMaxC= 1.00D-01 BMatC= 9.14D-13 BMatP= 6.78D-12
 IDIUse=1 WtCom= 1.00D+00 WtEn= 0.00D+00
 Coeff-Com: -0.181D-03-0.239D-03 0.525D-03 0.191D-01 0.121D+00 0.313D+00
 Coeff-Com:  0.546D+00
 Coeff:     -0.181D-03-0.239D-03 0.525D-03 0.191D-01 0.121D+00 0.313D+00
 Coeff:      0.546D+00
 Gap=     0.214 Goal=   None    Shift=    0.000
 RMSDP=5.71D-09 MaxDP=1.70D-07 DE=-1.57D-11 OVMax= 3.57D-07

 SCF Done:  E(RB3LYP) =  -839.359969851     A.U. after   11 cycles
            NFock= 11  Conv=0.57D-08     -V/T= 2.0029
 KE= 8.369135207861D+02 PE=-4.210344309795D+03 EE= 1.411070785940D+03
 Leave Link  502 at Mon Oct 10 16:40:19 2016, MaxMem=  2097152000 cpu:       111.9
 (Enter /share/apps/g09/l701.exe)
 Compute integral first derivatives.
 ... and contract with generalized density number  0.
 Leave Link  701 at Mon Oct 10 16:40:19 2016, MaxMem=  2097152000 cpu:         1.4
 (Enter /share/apps/g09/l702.exe)
 L702 exits ... SP integral derivatives will be done elsewhere.
 Leave Link  702 at Mon Oct 10 16:40:19 2016, MaxMem=  2097152000 cpu:         0.2
 (Enter /share/apps/g09/l703.exe)
 Compute integral first derivatives, UseDBF=F ICtDFT=           0.
 Integral derivatives from FoFJK, PRISM(SPDF).
 Calling FoFJK, ICntrl=      2127 FMM=F ISym2X=0 I1Cent= 0 IOpClX= 0 NMat=1 NMatS=1 NMatT=0.
 FoFJK:  IHMeth= 1 ICntrl=    2127 DoSepK=F KAlg= 0 I1Cent=   0 FoldK=F
 IRaf=         0 NMat=   1 IRICut=       1 DoRegI=T DoRafI=F ISym2E= 0.
 FoFCou: FMM=F IPFlag=           0 FMFlag=      100000 FMFlg1=         800
         NFxFlg=           0 DoJE=F BraDBF=F KetDBF=F FulRan=T
         wScrn=  0.000000 ICntrl=    2127 IOpCl=  0 I1Cent=           0 NGrid=           0
         NMat0=    1 NMatS0=      1 NMatT0=    0 NMatD0=    1 NMtDS0=    0 NMtDT0=    0
 Symmetry not used in FoFCou.
 Leave Link  703 at Mon Oct 10 16:40:24 2016, MaxMem=  2097152000 cpu:        36.9
 (Enter /share/apps/g09/l716.exe)
 Dipole        =-3.32486557D-01 4.24631163D-01-5.79832745D-01
 ***** Axes restored to original set *****
 -------------------------------------------------------------------
 Center     Atomic                   Forces (Hartrees/Bohr)
 Number     Number              X              Y              Z
 -------------------------------------------------------------------
      1        6          -0.000141420    0.000071003    0.000074931
      2        6           0.000068595   -0.000183723   -0.000080359
      3        6           0.000171181    0.000163377    0.000054935
      4        6          -0.000247504   -0.000051766    0.000090931
      5        6           0.000156844    0.000021841   -0.000056070
      6        6           0.000010324    0.000039910   -0.000047062
      7        8           0.000027283   -0.000018764   -0.000058792
      8        1          -0.000010980   -0.000009718    0.000022337
      9        1          -0.000010243    0.000038901    0.000027851
     10        8          -0.000067284   -0.000004315   -0.000076034
     11        1           0.000012048   -0.000015624    0.000059706
     12        1           0.000028918   -0.000003069   -0.000003869
     13        8           0.000051771   -0.000162296   -0.000120846
     14        6          -0.000215201    0.000088357    0.000211937
     15        6           0.000239798   -0.000061548   -0.000039328
     16        6          -0.000179970    0.000098021   -0.000098521
     17        6          -0.000066477   -0.000099193    0.000157294
     18        6           0.000130827    0.000005536   -0.000071950
     19        6           0.000018730    0.000010227   -0.000023775
     20        1          -0.000040267    0.000004412    0.000012012
     21        8           0.000069632    0.000001679    0.000010364
     22        1          -0.000009826    0.000003818   -0.000000658
     23        1           0.000018255    0.000024911   -0.000051810
     24        8          -0.000012552   -0.000005364    0.000012962
     25        1          -0.000005888   -0.000001504   -0.000006169
     26        1           0.000019989    0.000024220   -0.000030645
     27        1          -0.000016584    0.000020671    0.000030629
 -------------------------------------------------------------------
 Cartesian Forces:  Max     0.000247504 RMS     0.000085762
 Leave Link  716 at Mon Oct 10 16:40:24 2016, MaxMem=  2097152000 cpu:         0.2
 (Enter /share/apps/g09/l103.exe)

 GradGradGradGradGradGradGradGradGradGradGradGradGradGradGradGradGradGrad
 Berny optimization.
 Using GEDIIS/GDIIS optimizer.
 FormGI is forming the generalized inverse of G from B-inverse, IUseBI=4.
 GSVD:  received Info=                   1 from GESDD.
 Internal  Forces:  Max     0.000191930 RMS     0.000042384
 Search for a local minimum.
 Step number  10 out of a maximum of  139
 All quantities printed in internal units (Hartrees-Bohrs-Radians)
 RMS Force = .42384D-04 SwitMx=.10000D-02 MixMth= 2
 Mixed Optimization -- En-DIIS/RFO-DIIS
 Swapping is turned off.
 Update second derivatives using D2CorX and points    3    4    5    6    7
                                                      8    9   10
 DE= -1.79D-06 DEPred=-9.15D-07 R= 1.95D+00
 TightC=F SS=  1.41D+00  RLast= 3.84D-02 DXNew= 1.4270D+00 1.1514D-01
 Trust test= 1.95D+00 RLast= 3.84D-02 DXMaxT set to 8.49D-01
 ITU=  1  1  1  1  1  1  1  1  1  0
     Eigenvalues ---    0.00083   0.01464   0.01775   0.01783   0.01797
     Eigenvalues ---    0.02049   0.02053   0.02071   0.02079   0.02088
     Eigenvalues ---    0.02100   0.02109   0.02129   0.02142   0.02145
     Eigenvalues ---    0.02156   0.02168   0.02173   0.02184   0.02190
[truncated: 376,036 more chars]
