# Supplementary material for: A new type of two-dimensional carbon crystal prepared from 1,3,5-trihydroxybenzene
Source: Sci Rep. 2017 Jan 17;7:40796. doi: 10.1038/srep40796 (PMC5240129; doi:10.1038/srep40796)
Supplement: Supplementary Information [file srep40796-s2.zip › C6H3(OH)3-Z.gjf]

%nprocs=8
%mem=16000mb
%chk=C6H3OH3.chk
#p opt b3lyp/6-311g geom=connectivity freq=noraman temperature=623

C6H3(OH)3, Optimization A.U.

0 1
 C                 -1.21190300    0.68960600    0.00000000
 C                 -0.00372300    1.39140200    0.00000000
 C                  1.20722200    0.69438900    0.00000000
 C                  1.20722200   -0.70282900    0.00000000
 C                 -0.00372300   -1.39984200    0.00000000
 C                 -1.21190300   -0.69804600    0.00000000
 O                 -2.40641500    1.39985600    0.00000000
 H                 -2.25037600    2.35843400    0.00000000
 H                  0.00417800    2.47346700    0.00000000
 O                  2.39891600    1.40935800    0.00000000
 H                  3.16892000    0.81748600    0.00000000
 H                  2.13892000   -1.25316200    0.00000000
 O                  0.01594800   -2.78942000    0.00000000
 H                 -0.88260500   -3.15796000    0.00000000
 H                 -2.14577000   -1.24469000    0.00000000

 1 2 1.5 6 1.5 7 1.0
 2 3 1.5 9 1.0
 3 4 1.5 10 1.0
 4 5 1.5 12 1.0
 5 6 1.5 13 1.0
 6 15 1.0
 7 8 1.0
 8
 9
 10 11 1.0
 11
 12
 13 14 1.0
 14
 15
