# Supplementary material for: A new type of two-dimensional carbon crystal prepared from 1,3,5-trihydroxybenzene
Source: Sci Rep. 2017 Jan 17;7:40796. doi: 10.1038/srep40796 (PMC5240129; doi:10.1038/srep40796)
Supplement: Supplementary Information [file srep40796-s2.zip › H2O-Z-DFT.gjf]

%nprocs=8
%mem=16000mb
%chk=Water.chk
#p opt b3lyp/6-311g geom=connectivity freq=noraman temperature=623

Water (H2O)

0 1
 H                  0.00000000    0.79094300   -0.45032400
 O                  0.00000000    0.00000000    0.11258100
 H                  0.00000000   -0.79094300   -0.45032400

 1 2 1.0
 2 3 1.0
 3
