# Supplementary material for: A new type of two-dimensional carbon crystal prepared from 1,3,5-trihydroxybenzene
Source: Sci Rep. 2017 Jan 17;7:40796. doi: 10.1038/srep40796 (PMC5240129; doi:10.1038/srep40796)
Supplement: Supplementary Information [file srep40796-s2.zip › H2O-Z-DFT.log]

 Entering Gaussian System, Link 0=g09
 Initial command:
 /share/apps/g09/l1.exe "/scratch/cliu/H2O-Z-DFT/Gau-10302.inp" -scrdir="/scratch/cliu/H2O-Z-DFT/"
 Entering Link 1 = /share/apps/g09/l1.exe PID=     10303.
  
 Copyright (c) 1988,1990,1992,1993,1995,1998,2003,2009,2013,
            Gaussian, Inc.  All Rights Reserved.
  
 This is part of the Gaussian(R) 09 program.  It is based on
 the Gaussian(R) 03 system (copyright 2003, Gaussian, Inc.),
 the Gaussian(R) 98 system (copyright 1998, Gaussian, Inc.),
 the Gaussian(R) 94 system (copyright 1995, Gaussian, Inc.),
 the Gaussian 92(TM) system (copyright 1992, Gaussian, Inc.),
 the Gaussian 90(TM) system (copyright 1990, Gaussian, Inc.),
 the Gaussian 88(TM) system (copyright 1988, Gaussian, Inc.),
 the Gaussian 86(TM) system (copyright 1986, Carnegie Mellon
 University), and the Gaussian 82(TM) system (copyright 1983,
 Carnegie Mellon University). Gaussian is a federally registered
 trademark of Gaussian, Inc.
  
 This software contains proprietary and confidential information,
 including trade secrets, belonging to Gaussian, Inc.
  
 This software is provided under written license and may be
 used, copied, transmitted, or stored only in accord with that
 written license.
  
 The following legend is applicable only to US Government
 contracts under FAR:
  
                    RESTRICTED RIGHTS LEGEND
  
 Use, reproduction and disclosure by the US Government is
 subject to restrictions as set forth in subparagraphs (a)
 and (c) of the Commercial Computer Software - Restricted
 Rights clause in FAR 52.227-19.
  
 Gaussian, Inc.
 340 Quinnipiac St., Bldg. 40, Wallingford CT 06492
  
  
 ---------------------------------------------------------------
 Warning -- This program may not be used in any manner that
 competes with the business of Gaussian, Inc. or will provide
 assistance to any competitor of Gaussian, Inc.  The licensee
 of this program is prohibited from giving any competitor of
 Gaussian, Inc. access to this program.  By using this program,
 the user acknowledges that Gaussian, Inc. is engaged in the
 business of creating and licensing software in the field of
 computational chemistry and represents and warrants to the
 licensee that it is not a competitor of Gaussian, Inc. and that
 it will not use this program in any manner prohibited above.
 ---------------------------------------------------------------
  

 Cite this work as:
 Gaussian 09, Revision D.01,
 M. J. Frisch, G. W. Trucks, H. B. Schlegel, G. E. Scuseria, 
 M. A. Robb, J. R. Cheeseman, G. Scalmani, V. Barone, B. Mennucci, 
 G. A. Petersson, H. Nakatsuji, M. Caricato, X. Li, H. P. Hratchian, 
 A. F. Izmaylov, J. Bloino, G. Zheng, J. L. Sonnenberg, M. Hada, 
 M. Ehara, K. Toyota, R. Fukuda, J. Hasegawa, M. Ishida, T. Nakajima, 
 Y. Honda, O. Kitao, H. Nakai, T. Vreven, J. A. Montgomery, Jr., 
 J. E. Peralta, F. Ogliaro, M. Bearpark, J. J. Heyd, E. Brothers, 
 K. N. Kudin, V. N. Staroverov, T. Keith, R. Kobayashi, J. Normand, 
 K. Raghavachari, A. Rendell, J. C. Burant, S. S. Iyengar, J. Tomasi, 
 M. Cossi, N. Rega, J. M. Millam, M. Klene, J. E. Knox, J. B. Cross, 
 V. Bakken, C. Adamo, J. Jaramillo, R. Gomperts, R. E. Stratmann, 
 O. Yazyev, A. J. Austin, R. Cammi, C. Pomelli, J. W. Ochterski, 
 R. L. Martin, K. Morokuma, V. G. Zakrzewski, G. A. Voth, 
 P. Salvador, J. J. Dannenberg, S. Dapprich, A. D. Daniels, 
 O. Farkas, J. B. Foresman, J. V. Ortiz, J. Cioslowski, 
 and D. J. Fox, Gaussian, Inc., Wallingford CT, 2013.
 
 ******************************************
 Gaussian 09:  ES64L-G09RevD.01 24-Apr-2013
                11-Oct-2016 
 ******************************************
 %nprocs=8
 Will use up to    8 processors via shared memory.
 %mem=16000mb
 %chk=Water.chk
 ------------------------------------------------------------------
 #p opt b3lyp/6-311g geom=connectivity freq=noraman temperature=623
 ------------------------------------------------------------------
 1/14=-1,18=20,19=15,26=3,38=1,57=2,112=623000/1,3;
 2/9=110,12=2,17=6,18=5,40=1/2;
 3/5=4,6=6,11=2,16=1,25=1,30=1,71=1,74=-5/1,2,3;
 4//1;
 5/5=2,38=5/2;
 6/7=2,8=2,9=2,10=2,28=1/1;
 7//1,2,3,16;
 1/14=-1,18=20,19=15,26=3/3(2);
 2/9=110/2;
 99//99;
 2/9=110/2;
 3/5=4,6=6,11=2,16=1,25=1,30=1,71=1,74=-5/1,2,3;
 4/5=5,16=3,69=1/1;
 5/5=2,38=5/2;
 7//1,2,3,16;
 1/14=-1,18=20,19=15,26=3/3(-5);
 2/9=110/2;
 6/7=2,8=2,9=2,10=2,19=2,28=1/1;
 99/9=1/99;
 Leave Link    1 at Tue Oct 11 02:44:06 2016, MaxMem=  2097152000 cpu:         0.4
 (Enter /share/apps/g09/l101.exe)
 -----------
 Water (H2O)
 -----------
 Symbolic Z-matrix:
 Charge =  0 Multiplicity = 1
 H                     0.        0.79094  -0.45032 
 O                     0.        0.        0.11258 
 H                     0.       -0.79094  -0.45032 
 
 NAtoms=      3 NQM=        3 NQMF=       0 NMMI=      0 NMMIF=      0
                NMic=       0 NMicF=      0.
                    Isotopes and Nuclear Properties:
 (Nuclear quadrupole moments (NQMom) in fm**2, nuclear magnetic moments (NMagM)
  in nuclear magnetons)

  Atom         1           2           3
 IAtWgt=           1          16           1
 AtmWgt=   1.0078250  15.9949146   1.0078250
 NucSpn=           1           0           1
 AtZEff=   0.0000000   0.0000000   0.0000000
 NQMom=    0.0000000   0.0000000   0.0000000
 NMagM=    2.7928460   0.0000000   2.7928460
 AtZNuc=   1.0000000   8.0000000   1.0000000
 Leave Link  101 at Tue Oct 11 02:44:07 2016, MaxMem=  2097152000 cpu:         3.4
 (Enter /share/apps/g09/l103.exe)

 GradGradGradGradGradGradGradGradGradGradGradGradGradGradGradGradGradGrad
 Berny optimization.
 Initialization pass.
                           ----------------------------
                           !    Initial Parameters    !
                           ! (Angstroms and Degrees)  !
 --------------------------                            --------------------------
 ! Name  Definition              Value          Derivative Info.                !
 --------------------------------------------------------------------------------
 ! R1    R(1,2)                  0.9708         estimate D2E/DX2                !
 ! R2    R(2,3)                  0.9708         estimate D2E/DX2                !
 ! A1    A(1,2,3)              109.122          estimate D2E/DX2                !
 --------------------------------------------------------------------------------
 Trust Radius=3.00D-01 FncErr=1.00D-07 GrdErr=1.00D-06
 Number of steps in this run=     20 maximum allowed number of steps=    100.
 GradGradGradGradGradGradGradGradGradGradGradGradGradGradGradGradGradGrad

 Leave Link  103 at Tue Oct 11 02:44:07 2016, MaxMem=  2097152000 cpu:         0.1
 (Enter /share/apps/g09/l202.exe)
                          Input orientation:                          
 ---------------------------------------------------------------------
 Center     Atomic      Atomic             Coordinates (Angstroms)
 Number     Number       Type             X           Y           Z
 ---------------------------------------------------------------------
      1          1           0        0.000000    0.790943   -0.450324
      2          8           0        0.000000    0.000000    0.112581
      3          1           0        0.000000   -0.790943   -0.450324
 ---------------------------------------------------------------------
                    Distance matrix (angstroms):
                    1          2          3
     1  H    0.000000
     2  O    0.970800   0.000000
     3  H    1.581886   0.970800   0.000000
 Stoichiometry    H2O
 Framework group  C2V[C2(O),SGV(H2)]
 Deg. of freedom     2
 Full point group                 C2V     NOp   4
 Largest Abelian subgroup         C2V     NOp   4
 Largest concise Abelian subgroup C2      NOp   2
                         Standard orientation:                         
 ---------------------------------------------------------------------
 Center     Atomic      Atomic             Coordinates (Angstroms)
 Number     Number       Type             X           Y           Z
 ---------------------------------------------------------------------
      1          1           0        0.000000    0.790943   -0.450324
      2          8           0        0.000000    0.000000    0.112581
      3          1           0        0.000000   -0.790943   -0.450324
 ---------------------------------------------------------------------
 Rotational constants (GHZ):    890.9990645    400.7852072    276.4387619
 Leave Link  202 at Tue Oct 11 02:44:08 2016, MaxMem=  2097152000 cpu:         0.1
 (Enter /share/apps/g09/l301.exe)
 Standard basis: 6-311G (5D, 7F)
 Ernie: Thresh=  0.10000D-02 Tol=  0.10000D-05 Strict=F.
 There are    10 symmetry adapted cartesian basis functions of A1  symmetry.
 There are     0 symmetry adapted cartesian basis functions of A2  symmetry.
 There are     3 symmetry adapted cartesian basis functions of B1  symmetry.
 There are     6 symmetry adapted cartesian basis functions of B2  symmetry.
 There are    10 symmetry adapted basis functions of A1  symmetry.
 There are     0 symmetry adapted basis functions of A2  symmetry.
 There are     3 symmetry adapted basis functions of B1  symmetry.
 There are     6 symmetry adapted basis functions of B2  symmetry.
    19 basis functions,    36 primitive gaussians,    19 cartesian basis functions
     5 alpha electrons        5 beta electrons
       nuclear repulsion energy         9.0560251492 Hartrees.
 IExCor=  402 DFT=T Ex+Corr=B3LYP ExCW=0 ScaHFX=  0.200000
 ScaDFX=  0.800000  0.720000  1.000000  0.810000 ScalE2=  1.000000  1.000000
 IRadAn=      0 IRanWt=     -1 IRanGd=            0 ICorTp=0 IEmpDi=  4
 NAtoms=    3 NActive=    3 NUniq=    2 SFac= 2.25D+00 NAtFMM=   60 NAOKFM=F Big=F
 Integral buffers will be    131072 words long.
 Raffenetti 2 integral format.
 Two-electron integral symmetry is turned on.
 Leave Link  301 at Tue Oct 11 02:44:08 2016, MaxMem=  2097152000 cpu:         0.5
 (Enter /share/apps/g09/l302.exe)
 NPDir=0 NMtPBC=     1 NCelOv=     1 NCel=       1 NClECP=     1 NCelD=      1
         NCelK=      1 NCelE2=     1 NClLst=     1 CellRange=     0.0.
 One-electron integrals computed using PRISM.
 One-electron integral symmetry used in STVInt
 NBasis=    19 RedAO= T EigKep=  6.20D-02  NBF=    10     0     3     6
 NBsUse=    19 1.00D-06 EigRej= -1.00D+00 NBFU=    10     0     3     6
 Precomputing XC quadrature grid using
 IXCGrd= 4 IRadAn=           0 IRanWt=          -1 IRanGd=           0 AccXCQ= 0.00D+00.
 Generated NRdTot=       0 NPtTot=           0 NUsed=           0 NTot=          32
 NSgBfM=    19    19    19    19    19 MxSgAt=     3 MxSgA2=     3.
 Leave Link  302 at Tue Oct 11 02:44:09 2016, MaxMem=  2097152000 cpu:         1.0
 (Enter /share/apps/g09/l303.exe)
 DipDrv:  MaxL=1.
 Leave Link  303 at Tue Oct 11 02:44:09 2016, MaxMem=  2097152000 cpu:         0.2
 (Enter /share/apps/g09/l401.exe)
 ExpMin= 1.03D-01 ExpMax= 8.59D+03 ExpMxC= 1.30D+03 IAcc=1 IRadAn=         1 AccDes= 0.00D+00
 Harris functional with IExCor=  402 and IRadAn=       1 diagonalized for initial guess.
 HarFok:  IExCor=  402 AccDes= 0.00D+00 IRadAn=         1 IDoV= 1 UseB2=F ITyADJ=14
 ICtDFT=  3500011 ScaDFX=  1.000000  1.000000  1.000000  1.000000
 FoFCou: FMM=F IPFlag=           0 FMFlag=      100000 FMFlg1=           0
         NFxFlg=           0 DoJE=T BraDBF=F KetDBF=T FulRan=T
         wScrn=  0.000000 ICntrl=     500 IOpCl=  0 I1Cent=   200000004 NGrid=           0
         NMat0=    1 NMatS0=      1 NMatT0=    0 NMatD0=    1 NMtDS0=    0 NMtDT0=    0
 Petite list used in FoFCou.
 Harris En= -76.4687816827211    
 JPrj=0 DoOrth=F DoCkMO=F.
 Initial guess orbital symmetries:
       Occupied  (A1) (A1) (B2) (A1) (B1)
       Virtual   (A1) (B2) (B2) (A1) (B1) (A1) (B2) (A1) (A1) (B2)
                 (B1) (A1) (B2) (A1)
 The electronic state of the initial guess is 1-A1.
 Leave Link  401 at Tue Oct 11 02:44:09 2016, MaxMem=  2097152000 cpu:         0.9
 (Enter /share/apps/g09/l502.exe)
 Closed shell SCF:
 Using DIIS extrapolation, IDIIS=  1040.
 Integral symmetry usage will be decided dynamically.
 Keep R1 ints in memory in symmetry-blocked form, NReq=898603.
 IVT=       20263 IEndB=       20263 NGot=  2097152000 MDV=  2097124920
 LenX=  2097124920 LenY=  2097124038
 Requested convergence on RMS density matrix=1.00D-08 within 128 cycles.
 Requested convergence on MAX density matrix=1.00D-06.
 Requested convergence on             energy=1.00D-06.
 No special actions if energy rises.
 FoFCou: FMM=F IPFlag=           0 FMFlag=           0 FMFlg1=           0
         NFxFlg=           0 DoJE=F BraDBF=F KetDBF=F FulRan=T
         wScrn=  0.000000 ICntrl=     600 IOpCl=  0 I1Cent=           0 NGrid=           0
         NMat0=    1 NMatS0=    190 NMatT0=    0 NMatD0=    1 NMtDS0=    0 NMtDT0=    0
 Petite list used in FoFCou.
 Integral accuracy reduced to 1.0D-05 until final iterations.

 Cycle   1  Pass 0  IDiag  1:
 E= -76.3255756033526    
 DIIS: error= 1.01D-01 at cycle   1 NSaved=   1.
 NSaved= 1 IEnMin= 1 EnMin= -76.3255756033526     IErMin= 1 ErrMin= 1.01D-01
 ErrMax= 1.01D-01  0.00D+00 EMaxC= 1.00D-01 BMatC= 1.36D-01 BMatP= 1.36D-01
 IDIUse=3 WtCom= 0.00D+00 WtEn= 1.00D+00
 Coeff-Com:  0.100D+01
 Coeff-En:   0.100D+01
 Coeff:      0.100D+01
 Gap=     0.153 Goal=   None    Shift=    0.000
 GapD=    0.153 DampG=1.000 DampE=0.250 DampFc=0.2500 IDamp=-1.
 Damping current iteration by 2.50D-01
 RMSDP=2.55D-02 MaxDP=1.93D-01              OVMax= 2.20D-01

 Cycle   2  Pass 0  IDiag  1:
 E= -76.3602554318420     Delta-E=       -0.034679828489 Rises=F Damp=T
 DIIS: error= 4.05D-02 at cycle   2 NSaved=   2.
 NSaved= 2 IEnMin= 2 EnMin= -76.3602554318420     IErMin= 2 ErrMin= 4.05D-02
 ErrMax= 4.05D-02  0.00D+00 EMaxC= 1.00D-01 BMatC= 2.01D-02 BMatP= 1.36D-01
 IDIUse=3 WtCom= 5.95D-01 WtEn= 4.05D-01
 Coeff-Com: -0.601D+00 0.160D+01
 Coeff-En:   0.000D+00 0.100D+01
 Coeff:     -0.358D+00 0.136D+01
 Gap=     0.285 Goal=   None    Shift=    0.000
 RMSDP=5.65D-03 MaxDP=2.92D-02 DE=-3.47D-02 OVMax= 1.17D-01

 Cycle   3  Pass 0  IDiag  1:
 E= -76.4118316774107     Delta-E=       -0.051576245569 Rises=F Damp=F
 DIIS: error= 2.08D-02 at cycle   3 NSaved=   3.
 NSaved= 3 IEnMin= 3 EnMin= -76.4118316774107     IErMin= 3 ErrMin= 2.08D-02
 ErrMax= 2.08D-02  0.00D+00 EMaxC= 1.00D-01 BMatC= 6.40D-03 BMatP= 2.01D-02
 IDIUse=3 WtCom= 7.92D-01 WtEn= 2.08D-01
 Coeff-Com:  0.495D+00-0.652D+00 0.116D+01
 Coeff-En:   0.000D+00 0.000D+00 0.100D+01
 Coeff:      0.392D+00-0.516D+00 0.112D+01
 Gap=     0.322 Goal=   None    Shift=    0.000
 RMSDP=2.70D-03 MaxDP=2.09D-02 DE=-5.16D-02 OVMax= 2.28D-02

 Cycle   4  Pass 0  IDiag  1:
 E= -76.4155927171367     Delta-E=       -0.003761039726 Rises=F Damp=F
 DIIS: error= 5.92D-03 at cycle   4 NSaved=   4.
 NSaved= 4 IEnMin= 4 EnMin= -76.4155927171367     IErMin= 4 ErrMin= 5.92D-03
 ErrMax= 5.92D-03  0.00D+00 EMaxC= 1.00D-01 BMatC= 5.30D-04 BMatP= 6.40D-03
 IDIUse=3 WtCom= 9.41D-01 WtEn= 5.92D-02
 Coeff-Com: -0.314D-01 0.432D-01 0.167D+00 0.822D+00
 Coeff-En:   0.000D+00 0.000D+00 0.343D-01 0.966D+00
 Coeff:     -0.295D-01 0.406D-01 0.159D+00 0.830D+00
 Gap=     0.315 Goal=   None    Shift=    0.000
 RMSDP=6.22D-04 MaxDP=4.52D-03 DE=-3.76D-03 OVMax= 5.35D-03

 Cycle   5  Pass 0  IDiag  1:
 E= -76.4159254594316     Delta-E=       -0.000332742295 Rises=F Damp=F
 DIIS: error= 3.58D-04 at cycle   5 NSaved=   5.
 NSaved= 5 IEnMin= 5 EnMin= -76.4159254594316     IErMin= 5 ErrMin= 3.58D-04
 ErrMax= 3.58D-04  0.00D+00 EMaxC= 1.00D-01 BMatC= 1.87D-06 BMatP= 5.30D-04
 IDIUse=3 WtCom= 9.96D-01 WtEn= 3.58D-03
 Coeff-Com: -0.124D-02 0.988D-03 0.466D-02 0.842D-01 0.911D+00
 Coeff-En:   0.000D+00 0.000D+00 0.000D+00 0.000D+00 0.100D+01
 Coeff:     -0.123D-02 0.984D-03 0.465D-02 0.838D-01 0.912D+00
 Gap=     0.316 Goal=   None    Shift=    0.000
 RMSDP=3.48D-05 MaxDP=2.72D-04 DE=-3.33D-04 OVMax= 2.98D-04

 Cycle   6  Pass 0  IDiag  1:
 E= -76.4159266059607     Delta-E=       -0.000001146529 Rises=F Damp=F
 DIIS: error= 1.41D-06 at cycle   6 NSaved=   6.
 NSaved= 6 IEnMin= 6 EnMin= -76.4159266059607     IErMin= 6 ErrMin= 1.41D-06
 ErrMax= 1.41D-06  0.00D+00 EMaxC= 1.00D-01 BMatC= 2.17D-11 BMatP= 1.87D-06
 IDIUse=1 WtCom= 1.00D+00 WtEn= 0.00D+00
 Coeff-Com: -0.270D-04 0.487D-04-0.964D-03-0.494D-02-0.314D-01 0.104D+01
 Coeff:     -0.270D-04 0.487D-04-0.964D-03-0.494D-02-0.314D-01 0.104D+01
 Gap=     0.316 Goal=   None    Shift=    0.000
 RMSDP=3.95D-07 MaxDP=2.93D-06 DE=-1.15D-06 OVMax= 4.45D-06

 Initial convergence to 1.0D-05 achieved.  Increase integral accuracy.
 Cycle   7  Pass 1  IDiag  1:
 E= -76.4159289291411     Delta-E=       -0.000002323180 Rises=F Damp=F
 DIIS: error= 7.77D-06 at cycle   1 NSaved=   1.
 NSaved= 1 IEnMin= 1 EnMin= -76.4159289291411     IErMin= 1 ErrMin= 7.77D-06
 ErrMax= 7.77D-06  0.00D+00 EMaxC= 1.00D-01 BMatC= 5.63D-10 BMatP= 5.63D-10
 IDIUse=1 WtCom= 1.00D+00 WtEn= 0.00D+00
 Coeff-Com:  0.100D+01
 Coeff:      0.100D+01
 Gap=     0.316 Goal=   None    Shift=    0.000
 RMSDP=3.95D-07 MaxDP=2.93D-06 DE=-2.32D-06 OVMax= 3.76D-06

 Cycle   8  Pass 1  IDiag  1:
 E= -76.4159289292278     Delta-E=       -0.000000000087 Rises=F Damp=F
 DIIS: error= 1.09D-06 at cycle   2 NSaved=   2.
 NSaved= 2 IEnMin= 2 EnMin= -76.4159289292278     IErMin= 2 ErrMin= 1.09D-06
 ErrMax= 1.09D-06  0.00D+00 EMaxC= 1.00D-01 BMatC= 2.10D-11 BMatP= 5.63D-10
 IDIUse=1 WtCom= 1.00D+00 WtEn= 0.00D+00
 Coeff-Com:  0.709D-01 0.929D+00
 Coeff:      0.709D-01 0.929D+00
 Gap=     0.316 Goal=   None    Shift=    0.000
 RMSDP=2.74D-07 MaxDP=2.11D-06 DE=-8.67D-11 OVMax= 2.48D-06

 Cycle   9  Pass 1  IDiag  1:
 E= -76.4159289292193     Delta-E=        0.000000000008 Rises=F Damp=F
 DIIS: error= 1.51D-06 at cycle   3 NSaved=   3.
 NSaved= 3 IEnMin= 2 EnMin= -76.4159289292278     IErMin= 2 ErrMin= 1.09D-06
 ErrMax= 1.51D-06  0.00D+00 EMaxC= 1.00D-01 BMatC= 3.36D-11 BMatP= 2.10D-11
 IDIUse=1 WtCom= 1.00D+00 WtEn= 0.00D+00
 Coeff-Com:  0.185D-02 0.559D+00 0.439D+00
 Coeff:      0.185D-02 0.559D+00 0.439D+00
 Gap=     0.316 Goal=   None    Shift=    0.000
 RMSDP=1.50D-07 MaxDP=1.07D-06 DE= 8.44D-12 OVMax= 1.33D-06

 Cycle  10  Pass 1  IDiag  1:
 E= -76.4159289292410     Delta-E=       -0.000000000022 Rises=F Damp=F
 DIIS: error= 3.05D-08 at cycle   4 NSaved=   4.
 NSaved= 4 IEnMin= 4 EnMin= -76.4159289292410     IErMin= 4 ErrMin= 3.05D-08
 ErrMax= 3.05D-08  0.00D+00 EMaxC= 1.00D-01 BMatC= 1.18D-14 BMatP= 2.10D-11
 IDIUse=1 WtCom= 1.00D+00 WtEn= 0.00D+00
 Coeff-Com: -0.953D-03-0.235D-01 0.601D-03 0.102D+01
 Coeff:     -0.953D-03-0.235D-01 0.601D-03 0.102D+01
 Gap=     0.316 Goal=   None    Shift=    0.000
 RMSDP=4.54D-09 MaxDP=3.87D-08 DE=-2.17D-11 OVMax= 5.62D-08

 SCF Done:  E(RB3LYP) =  -76.4159289292     A.U. after   10 cycles
            NFock= 10  Conv=0.45D-08     -V/T= 2.0013
 KE= 7.631869490314D+01 PE=-1.992066232153D+02 EE= 3.741597423372D+01
 Leave Link  502 at Tue Oct 11 02:44:10 2016, MaxMem=  2097152000 cpu:         1.1
 (Enter /share/apps/g09/l601.exe)
 Copying SCF densities to generalized density rwf, IOpCl= 0 IROHF=0.

 **********************************************************************

            Population analysis using the SCF density.

 **********************************************************************

 Orbital symmetries:
       Occupied  (A1) (A1) (B2) (A1) (B1)
       Virtual   (A1) (B2) (B2) (A1) (B1) (A1) (B2) (A1) (A1) (B2)
                 (B1) (A1) (B2) (A1)
 The electronic state is 1-A1.
 Alpha  occ. eigenvalues --  -19.10731  -1.01357  -0.53827  -0.35503  -0.29770
 Alpha virt. eigenvalues --    0.01815   0.09758   0.37889   0.39122   0.76275
 Alpha virt. eigenvalues --    0.78161   0.89428   1.15731   2.11646   2.18556
 Alpha virt. eigenvalues --    4.74866   4.83911   4.97294  49.72693
          Condensed to atoms (all electrons):
               1          2          3
     1  H    0.417610   0.247294  -0.039643
     2  O    0.247294   8.254890   0.247294
     3  H   -0.039643   0.247294   0.417610
 Mulliken charges:
               1
     1  H    0.374739
     2  O   -0.749478
     3  H    0.374739
 Sum of Mulliken charges =   0.00000
 Mulliken charges with hydrogens summed into heavy atoms:
               1
     2  O    0.000000
 Electronic spatial extent (au):  <R**2>=             19.5205
 Charge=              0.0000 electrons
 Dipole moment (field-independent basis, Debye):
    X=              0.0000    Y=              0.0000    Z=             -2.4300  Tot=              2.4300
 Quadrupole moment (field-independent basis, Debye-Ang):
   XX=             -7.3562   YY=             -4.0856   ZZ=             -6.3692
   XY=              0.0000   XZ=              0.0000   YZ=              0.0000
 Traceless Quadrupole moment (field-independent basis, Debye-Ang):
   XX=             -1.4192   YY=              1.8514   ZZ=             -0.4322
   XY=              0.0000   XZ=              0.0000   YZ=              0.0000
 Octapole moment (field-independent basis, Debye-Ang**2):
  XXX=              0.0000  YYY=              0.0000  ZZZ=             -1.3528  XYY=              0.0000
  XXY=              0.0000  XXZ=             -0.3886  XZZ=              0.0000  YZZ=              0.0000
  YYZ=             -1.2240  XYZ=              0.0000
 Hexadecapole moment (field-independent basis, Debye-Ang**3):
 XXXX=             -5.5663 YYYY=             -6.1076 ZZZZ=             -6.5721 XXXY=              0.0000
 XXXZ=              0.0000 YYYX=              0.0000 YYYZ=              0.0000 ZZZX=              0.0000
 ZZZY=              0.0000 XXYY=             -2.2117 XXZZ=             -2.0626 YYZZ=             -1.8636
 XXYZ=              0.0000 YYXZ=              0.0000 ZZXY=              0.0000
 N-N= 9.056025149163D+00 E-N=-1.992066225752D+02  KE= 7.631869490314D+01
 Symmetry A1   KE= 6.808801875381D+01
 Symmetry A2   KE= 0.000000000000D+00
 Symmetry B1   KE= 4.685262553445D+00
 Symmetry B2   KE= 3.545413595893D+00
 No NMR shielding tensors so no spin-rotation constants.
 Leave Link  601 at Tue Oct 11 02:44:10 2016, MaxMem=  2097152000 cpu:         0.9
 (Enter /share/apps/g09/l701.exe)
 Compute integral first derivatives.
 ... and contract with generalized density number  0.
 Leave Link  701 at Tue Oct 11 02:44:11 2016, MaxMem=  2097152000 cpu:         0.9
 (Enter /share/apps/g09/l702.exe)
 L702 exits ... SP integral derivatives will be done elsewhere.
 Leave Link  702 at Tue Oct 11 02:44:11 2016, MaxMem=  2097152000 cpu:         0.2
 (Enter /share/apps/g09/l703.exe)
 Compute integral first derivatives, UseDBF=F ICtDFT=           0.
 Integral derivatives from FoFJK, PRISM(SPDF).
 Calling FoFJK, ICntrl=      2127 FMM=F ISym2X=1 I1Cent= 0 IOpClX= 0 NMat=1 NMatS=1 NMatT=0.
 FoFJK:  IHMeth= 1 ICntrl=    2127 DoSepK=F KAlg= 0 I1Cent=   0 FoldK=F
 IRaf=         0 NMat=   1 IRICut=       1 DoRegI=T DoRafI=F ISym2E= 1.
 FoFCou: FMM=F IPFlag=           0 FMFlag=      100000 FMFlg1=         800
         NFxFlg=           0 DoJE=F BraDBF=F KetDBF=F FulRan=T
         wScrn=  0.000000 ICntrl=    2127 IOpCl=  0 I1Cent=           0 NGrid=           0
         NMat0=    1 NMatS0=      1 NMatT0=    0 NMatD0=    1 NMtDS0=    0 NMtDT0=    0
 Petite list used in FoFCou.
 Leave Link  703 at Tue Oct 11 02:44:11 2016, MaxMem=  2097152000 cpu:         0.8
 (Enter /share/apps/g09/l716.exe)
 Dipole        =-6.56346001D-17 0.00000000D+00-9.56037262D-01
 ***** Axes restored to original set *****
 -------------------------------------------------------------------
 Center     Atomic                   Forces (Hartrees/Bohr)
 Number     Number              X              Y              Z
 -------------------------------------------------------------------
      1        1           0.000000000   -0.000035994    0.000061151
      2        8           0.000000000    0.000000000   -0.000122303
      3        1           0.000000000    0.000035994    0.000061151
 -------------------------------------------------------------------
 Cartesian Forces:  Max     0.000122303 RMS     0.000052734
 Leave Link  716 at Tue Oct 11 02:44:12 2016, MaxMem=  2097152000 cpu:         0.3
 (Enter /share/apps/g09/l103.exe)

 GradGradGradGradGradGradGradGradGradGradGradGradGradGradGradGradGradGrad
 Berny optimization.
 FormGI is forming the generalized inverse of G from B-inverse, IUseBI=4.
 Internal  Forces:  Max     0.000064783 RMS     0.000061141
 Search for a local minimum.
 Step number   1 out of a maximum of   20
 All quantities printed in internal units (Hartrees-Bohrs-Radians)
 RMS Force = .61141D-04 SwitMx=.10000D-02 MixMth= 2
 Mixed Optimization -- En-DIIS/RFO-DIIS
 Second derivative matrix not updated -- first step.
 The second derivative matrix:
                          R1        R2        A1
           R1           0.53214
           R2           0.00000   0.53214
           A1           0.00000   0.00000   0.16000
 ITU=  0
     Eigenvalues ---    0.16000   0.53214   0.53214
 RFO step:  Lambda=-3.34045004D-08 EMin= 1.60000000D-01
 Linear search not attempted -- first point.
 Iteration  1 RMS(Cart)=  0.00016296 RMS(Int)=  0.00000002
 Iteration  2 RMS(Cart)=  0.00000003 RMS(Int)=  0.00000000
 ITry= 1 IFail=0 DXMaxC= 2.12D-04 DCOld= 1.00D+10 DXMaxT= 3.00D-01 DXLimC= 3.00D+00 Rises=F
 ClnCor:  largest displacement from symmetrization is 2.48D-16 for atom     3.
 Variable       Old X    -DE/DX   Delta X   Delta X   Delta X     New X
                                 (Linear)    (Quad)   (Total)
    R1        1.83455  -0.00006   0.00000  -0.00012  -0.00012   1.83442
    R2        1.83455  -0.00006   0.00000  -0.00012  -0.00012   1.83442
    A1        1.90454   0.00005   0.00000   0.00033   0.00033   1.90487
         Item               Value     Threshold  Converged?
 Maximum Force            0.000065     0.000450     YES
 RMS     Force            0.000061     0.000300     YES
 Maximum Displacement     0.000212     0.001800     YES
 RMS     Displacement     0.000163     0.001200     YES
 Predicted change in Energy=-1.670225D-08
 Optimization completed.
    -- Stationary point found.
                           ----------------------------
                           !   Optimized Parameters   !
                           ! (Angstroms and Degrees)  !
 --------------------------                            --------------------------
 ! Name  Definition              Value          Derivative Info.                !
 --------------------------------------------------------------------------------
 ! R1    R(1,2)                  0.9708         -DE/DX =   -0.0001              !
 ! R2    R(2,3)                  0.9708         -DE/DX =   -0.0001              !
 ! A1    A(1,2,3)              109.122          -DE/DX =    0.0001              !
 --------------------------------------------------------------------------------
 Lowest energy point so far.  Saving SCF results.
 GradGradGradGradGradGradGradGradGradGradGradGradGradGradGradGradGradGrad

 Largest change from initial coordinates is atom    0       0.000 Angstoms.
 Leave Link  103 at Tue Oct 11 02:44:12 2016, MaxMem=  2097152000 cpu:         0.1
 (Enter /share/apps/g09/l202.exe)
                          Input orientation:                          
 ---------------------------------------------------------------------
 Center     Atomic      Atomic             Coordinates (Angstroms)
 Number     Number       Type             X           Y           Z
 ---------------------------------------------------------------------
      1          1           0        0.000000    0.790943   -0.450324
      2          8           0        0.000000    0.000000    0.112581
      3          1           0        0.000000   -0.790943   -0.450324
 ---------------------------------------------------------------------
                    Distance matrix (angstroms):
                    1          2          3
     1  H    0.000000
     2  O    0.970800   0.000000
     3  H    1.581886   0.970800   0.000000
 Stoichiometry    H2O
 Framework group  C2V[C2(O),SGV(H2)]
 Deg. of freedom     2
 Full point group                 C2V     NOp   4
 RotChk:  IX=0 Diff= 9.12D-16
 Largest Abelian subgroup         C2V     NOp   4
 Largest concise Abelian subgroup C2      NOp   2
                         Standard orientation:                         
 ---------------------------------------------------------------------
 Center     Atomic      Atomic             Coordinates (Angstroms)
 Number     Number       Type             X           Y           Z
 ---------------------------------------------------------------------
      1          1           0        0.000000    0.790943   -0.450324
      2          8           0        0.000000    0.000000    0.112581
      3          1           0        0.000000   -0.790943   -0.450324
 ---------------------------------------------------------------------
 Rotational constants (GHZ):    890.9990645    400.7852072    276.4387619
 Leave Link  202 at Tue Oct 11 02:44:12 2016, MaxMem=  2097152000 cpu:         0.1
 (Enter /share/apps/g09/l9999.exe)
 1\1\GINC-COMPUTE-0-1\FOpt\RB3LYP\6-311G\H2O1\CLIU\11-Oct-2016\0\\#p op
 t b3lyp/6-311g geom=connectivity freq=noraman temperature=623\\Water (
 H2O)\\0,1\H,0.,0.790943,-0.450324\O,0.,0.,0.112581\H,0.,-0.790943,-0.4
 50324\\Version=ES64L-G09RevD.01\State=1-A1\HF=-76.4159289\RMSD=4.539e-
 09\RMSF=5.273e-05\Dipole=0.,0.,-0.9560373\Quadrupole=-1.0551414,1.3764
 481,-0.3213067,0.,0.,0.\PG=C02V [C2(O1),SGV(H2)]\\@


 YOU WILL NEVER "FIND" TIME FOR ANYTHING.
 IF YOU WANT TIME, YOU MUST MAKE IT.

                        -- CHARLES BIXTON
 Leave Link 9999 at Tue Oct 11 02:44:12 2016, MaxMem=  2097152000 cpu:         0.2
 Job cpu time:       0 days  0 hours  0 minutes 11.5 seconds.
 File lengths (MBytes):  RWF=      5 Int=      0 D2E=      0 Chk=      2 Scr=      1
 Normal termination of Gaussian 09 at Tue Oct 11 02:44:12 2016.
 (Enter /share/apps/g09/l1.exe)
 Link1:  Proceeding to internal job step number  2.
 ------------------------------------------------------------------
 #P Geom=AllCheck Guess=TCheck SCRF=Check GenChk RB3LYP/6-311G Freq
 ------------------------------------------------------------------
 1/10=4,29=7,30=1,38=1,40=1,112=623000/1,3;
 2/12=2,40=1/2;
 3/5=4,6=6,11=2,14=-4,16=1,25=1,30=1,70=2,71=2,74=-5,116=1,140=1/1,2,3;
 4/5=101/1;
 5/5=2,98=1/2;
 8/6=4,10=90,11=11/1;
 11/6=1,8=1,9=11,15=111,16=1/1,2,10;
 10/6=1/2;
 6/7=2,8=2,9=2,10=2,18=1,28=1/1;
 7/8=1,10=1,25=1/1,2,3,16;
 1/10=4,30=1/3;
 99//99;
 Leave Link    1 at Tue Oct 11 02:44:12 2016, MaxMem=  2097152000 cpu:         0.3
 (Enter /share/apps/g09/l101.exe)
 Structure from the checkpoint file:  "Water.chk"
 -----------
 Water (H2O)
 -----------
 Charge =  0 Multiplicity = 1
 Redundant internal coordinates found in file.
 H,0,0.,0.790943,-0.450324
 O,0,0.,0.,0.112581
 H,0,0.,-0.790943,-0.450324
 Recover connectivity data from disk.
 NAtoms=      3 NQM=        3 NQMF=       0 NMMI=      0 NMMIF=      0
                NMic=       0 NMicF=      0.
                    Isotopes and Nuclear Properties:
 (Nuclear quadrupole moments (NQMom) in fm**2, nuclear magnetic moments (NMagM)
  in nuclear magnetons)

  Atom         1           2           3
 IAtWgt=           1          16           1
 AtmWgt=   1.0078250  15.9949146   1.0078250
 NucSpn=           1           0           1
 AtZEff=  -1.0000000  -5.6000000  -1.0000000
 NQMom=    0.0000000   0.0000000   0.0000000
 NMagM=    2.7928460   0.0000000   2.7928460
 AtZNuc=   1.0000000   8.0000000   1.0000000
 Leave Link  101 at Tue Oct 11 02:44:13 2016, MaxMem=  2097152000 cpu:         3.4
 (Enter /share/apps/g09/l103.exe)

 GradGradGradGradGradGradGradGradGradGradGradGradGradGradGradGradGradGrad
 Berny optimization.
 Initialization pass.
                           ----------------------------
                           !    Initial Parameters    !
                           ! (Angstroms and Degrees)  !
 --------------------------                            --------------------------
 ! Name  Definition              Value          Derivative Info.                !
 --------------------------------------------------------------------------------
 ! R1    R(1,2)                  0.9708         calculate D2E/DX2 analytically  !
 ! R2    R(2,3)                  0.9708         calculate D2E/DX2 analytically  !
 ! A1    A(1,2,3)              109.122          calculate D2E/DX2 analytically  !
 --------------------------------------------------------------------------------
 Trust Radius=3.00D-01 FncErr=1.00D-07 GrdErr=1.00D-07
 Number of steps in this run=      2 maximum allowed number of steps=      2.
 GradGradGradGradGradGradGradGradGradGradGradGradGradGradGradGradGradGrad

 Leave Link  103 at Tue Oct 11 02:44:13 2016, MaxMem=  2097152000 cpu:         0.1
 (Enter /share/apps/g09/l202.exe)
                          Input orientation:                          
 ---------------------------------------------------------------------
 Center     Atomic      Atomic             Coordinates (Angstroms)
 Number     Number       Type             X           Y           Z
 ---------------------------------------------------------------------
      1          1           0        0.000000    0.790943   -0.450324
      2          8           0        0.000000    0.000000    0.112581
      3          1           0        0.000000   -0.790943   -0.450324
 ---------------------------------------------------------------------
                    Distance matrix (angstroms):
                    1          2          3
     1  H    0.000000
     2  O    0.970800   0.000000
     3  H    1.581886   0.970800   0.000000
 Stoichiometry    H2O
 Framework group  C2V[C2(O),SGV(H2)]
 Deg. of freedom     2
 Full point group                 C2V     NOp   4
 RotChk:  IX=0 Diff= 4.91D-16
 Largest Abelian subgroup         C2V     NOp   4
 Largest concise Abelian subgroup C2      NOp   2
                         Standard orientation:                         
 ---------------------------------------------------------------------
 Center     Atomic      Atomic             Coordinates (Angstroms)
 Number     Number       Type             X           Y           Z
 ---------------------------------------------------------------------
      1          1           0        0.000000    0.790943   -0.450324
      2          8           0        0.000000    0.000000    0.112581
      3          1           0        0.000000   -0.790943   -0.450324
 ---------------------------------------------------------------------
 Rotational constants (GHZ):    890.9990645    400.7852072    276.4387619
 Leave Link  202 at Tue Oct 11 02:44:13 2016, MaxMem=  2097152000 cpu:         0.1
 (Enter /share/apps/g09/l301.exe)
 Standard basis: 6-311G (5D, 7F)
 Ernie: Thresh=  0.10000D-02 Tol=  0.10000D-05 Strict=F.
 There are    10 symmetry adapted cartesian basis functions of A1  symmetry.
 There are     0 symmetry adapted cartesian basis functions of A2  symmetry.
 There are     3 symmetry adapted cartesian basis functions of B1  symmetry.
 There are     6 symmetry adapted cartesian basis functions of B2  symmetry.
 There are    10 symmetry adapted basis functions of A1  symmetry.
 There are     0 symmetry adapted basis functions of A2  symmetry.
 There are     3 symmetry adapted basis functions of B1  symmetry.
 There are     6 symmetry adapted basis functions of B2  symmetry.
    19 basis functions,    36 primitive gaussians,    19 cartesian basis functions
     5 alpha electrons        5 beta electrons
       nuclear repulsion energy         9.0560251492 Hartrees.
 IExCor=  402 DFT=T Ex+Corr=B3LYP ExCW=0 ScaHFX=  0.200000
 ScaDFX=  0.800000  0.720000  1.000000  0.810000 ScalE2=  1.000000  1.000000
 IRadAn=      0 IRanWt=     -1 IRanGd=            0 ICorTp=0 IEmpDi=  4
 NAtoms=    3 NActive=    3 NUniq=    2 SFac= 2.25D+00 NAtFMM=   60 NAOKFM=F Big=F
 Integral buffers will be    131072 words long.
 Raffenetti 2 integral format.
 Two-electron integral symmetry is turned on.
 Leave Link  301 at Tue Oct 11 02:44:13 2016, MaxMem=  2097152000 cpu:         0.5
 (Enter /share/apps/g09/l302.exe)
 NPDir=0 NMtPBC=     1 NCelOv=     1 NCel=       1 NClECP=     1 NCelD=      1
         NCelK=      1 NCelE2=     1 NClLst=     1 CellRange=     0.0.
 One-electron integrals computed using PRISM.
 One-electron integral symmetry used in STVInt
 NBasis=    19 RedAO= T EigKep=  6.20D-02  NBF=    10     0     3     6
 NBsUse=    19 1.00D-06 EigRej= -1.00D+00 NBFU=    10     0     3     6
 Precomputing XC quadrature grid using
 IXCGrd= 4 IRadAn=           0 IRanWt=          -1 IRanGd=           0 AccXCQ= 0.00D+00.
 Generated NRdTot=       0 NPtTot=           0 NUsed=           0 NTot=          32
 NSgBfM=    19    19    19    19    19 MxSgAt=     3 MxSgA2=     3.
 Leave Link  302 at Tue Oct 11 02:44:13 2016, MaxMem=  2097152000 cpu:         1.0
 (Enter /share/apps/g09/l303.exe)
 DipDrv:  MaxL=1.
 Leave Link  303 at Tue Oct 11 02:44:13 2016, MaxMem=  2097152000 cpu:         0.2
 (Enter /share/apps/g09/l401.exe)
 Initial guess from the checkpoint file:  "Water.chk"
 B after Tr=     0.000000    0.000000    0.000000
         Rot=    1.000000    0.000000    0.000000    0.000000 Ang=   0.00 deg.
 Guess basis will be translated and rotated to current coordinates.
 JPrj=2 DoOrth=T DoCkMO=T.
 Initial guess orbital symmetries:
       Occupied  (A1) (A1) (B2) (A1) (B1)
       Virtual   (A1) (B2) (B2) (A1) (B1) (A1) (B2) (A1) (A1) (B2)
                 (B1) (A1) (B2) (A1)
 The electronic state of the initial guess is 1-A1.
 Leave Link  401 at Tue Oct 11 02:44:14 2016, MaxMem=  2097152000 cpu:         0.8
 (Enter /share/apps/g09/l502.exe)
 Closed shell SCF:
 Using DIIS extrapolation, IDIIS=  1040.
 Integral symmetry usage will be decided dynamically.
 Keep R1 ints in memory in symmetry-blocked form, NReq=898603.
 IVT=       20263 IEndB=       20263 NGot=  2097152000 MDV=  2097124920
 LenX=  2097124920 LenY=  2097124038
 Requested convergence on RMS density matrix=1.00D-08 within 128 cycles.
 Requested convergence on MAX density matrix=1.00D-06.
 Requested convergence on             energy=1.00D-06.
 No special actions if energy rises.
 FoFCou: FMM=F IPFlag=           0 FMFlag=           0 FMFlg1=           0
         NFxFlg=           0 DoJE=F BraDBF=F KetDBF=F FulRan=T
         wScrn=  0.000000 ICntrl=     600 IOpCl=  0 I1Cent=           0 NGrid=           0
         NMat0=    1 NMatS0=    190 NMatT0=    0 NMatD0=    1 NMtDS0=    0 NMtDT0=    0
 Petite list used in FoFCou.

 Cycle   1  Pass 1  IDiag  1:
 E= -76.4159289292410    
 DIIS: error= 1.99D-09 at cycle   1 NSaved=   1.
 NSaved= 1 IEnMin= 1 EnMin= -76.4159289292410     IErMin= 1 ErrMin= 1.99D-09
 ErrMax= 1.99D-09  0.00D+00 EMaxC= 1.00D-01 BMatC= 3.83D-17 BMatP= 3.83D-17
 IDIUse=1 WtCom= 1.00D+00 WtEn= 0.00D+00
 Coeff-Com:  0.100D+01
 Coeff:      0.100D+01
 Gap=     0.316 Goal=   None    Shift=    0.000
 RMSDP=3.80D-10 MaxDP=3.10D-09              OVMax= 4.71D-09

 SCF Done:  E(RB3LYP) =  -76.4159289292     A.U. after    1 cycles
            NFock=  1  Conv=0.38D-09     -V/T= 2.0013
 KE= 7.631869497916D+01 PE=-1.992066226512D+02 EE= 3.741597359362D+01
 Leave Link  502 at Tue Oct 11 02:44:14 2016, MaxMem=  2097152000 cpu:         0.7
 (Enter /share/apps/g09/l801.exe)
 DoSCS=F DFT=T ScalE2(SS,OS)=  1.000000  1.000000
 Range of M.O.s used for correlation:     1    19
 NBasis=    19 NAE=     5 NBE=     5 NFC=     0 NFV=     0
 NROrb=     19 NOA=     5 NOB=     5 NVA=    14 NVB=    14
 Leave Link  801 at Tue Oct 11 02:44:14 2016, MaxMem=  2097152000 cpu:         0.2
 (Enter /share/apps/g09/l1101.exe)
 Using compressed storage, NAtomX=     3.
 Will process      4 centers per pass.
 Leave Link 1101 at Tue Oct 11 02:44:15 2016, MaxMem=  2097152000 cpu:         0.8
 (Enter /share/apps/g09/l1102.exe)
 Symmetrizing basis deriv contribution to polar:
 IMax=3 JMax=2 DiffMx= 0.00D+00
 Leave Link 1102 at Tue Oct 11 02:44:15 2016, MaxMem=  2097152000 cpu:         0.2
 (Enter /share/apps/g09/l1110.exe)
 Forming Gx(P) for the SCF density, NAtomX=     3.
 Integral derivatives from FoFJK, PRISM(SPDF).
 Do as many integral derivatives as possible in FoFJK.
 G2DrvN: MDV=    2097151872.
 G2DrvN: will do     4 centers at a time, making    1 passes.
 Calling FoFCou, ICntrl=  3107 FMM=F I1Cent=   0 AccDes= 0.00D+00.
 FoFJK:  IHMeth= 1 ICntrl=    3107 DoSepK=F KAlg= 0 I1Cent=   0 FoldK=F
 IRaf=         0 NMat=   1 IRICut=       1 DoRegI=T DoRafI=F ISym2E= 1.
 FoFCou: FMM=F IPFlag=           0 FMFlag=      100000 FMFlg1=           0
         NFxFlg=           0 DoJE=F BraDBF=F KetDBF=F FulRan=T
         wScrn=  0.000000 ICntrl=    3107 IOpCl=  0 I1Cent=           0 NGrid=           0
         NMat0=    1 NMatS0=      1 NMatT0=    0 NMatD0=    1 NMtDS0=    0 NMtDT0=    0
 Petite list used in FoFCou.
 End of G2Drv F.D. properties file   721 does not exist.
 End of G2Drv F.D. properties file   722 does not exist.
 End of G2Drv F.D. properties file   788 does not exist.
 Leave Link 1110 at Tue Oct 11 02:44:16 2016, MaxMem=  2097152000 cpu:         1.0
 (Enter /share/apps/g09/l1002.exe)
 Minotr:  Closed shell wavefunction.
          IDoAtm=111
          Direct CPHF calculation.
          Differentiating once with respect to electric field.
                with respect to dipole field.
          Differentiating once with respect to nuclear coordinates.
          Using symmetry in CPHF.
          Requested convergence is 1.0D-08 RMS, and 1.0D-07 maximum.
          Secondary convergence is 1.0D-12 RMS, and 1.0D-12 maximum.
          NewPWx=T KeepS1=F KeepF1=F KeepIn=T MapXYZ=F SortEE=F KeepMc=T.
          MDV=    2097151947 using IRadAn=       2.
 Generate precomputed XC quadrature information.
 Keep R1 ints in memory in symmetry-blocked form, NReq=877775.
 FoFCou: FMM=F IPFlag=           0 FMFlag=           0 FMFlg1=           0
         NFxFlg=           0 DoJE=F BraDBF=F KetDBF=F FulRan=T
         wScrn=  0.000000 ICntrl=     600 IOpCl=  0 I1Cent=           0 NGrid=           0
         NMat0=    1 NMatS0=    190 NMatT0=    0 NMatD0=    1 NMtDS0=    0 NMtDT0=    0
 Petite list used in FoFCou.
          Solving linear equations simultaneously, MaxMat=       0.
          There are     9 degrees of freedom in the 1st order CPHF.  IDoFFX=4 NUNeed=     9.
      9 vectors produced by pass  0 Test12= 7.78D-16 1.11D-08 XBig12= 3.73D+00 1.39D+00.
 AX will form     9 AO Fock derivatives at one time.
      9 vectors produced by pass  1 Test12= 7.78D-16 1.11D-08 XBig12= 3.15D-01 2.64D-01.
      9 vectors produced by pass  2 Test12= 7.78D-16 1.11D-08 XBig12= 2.36D-03 2.47D-02.
      9 vectors produced by pass  3 Test12= 7.78D-16 1.11D-08 XBig12= 2.39D-06 7.35D-04.
      8 vectors produced by pass  4 Test12= 7.78D-16 1.11D-08 XBig12= 1.09D-09 1.53D-05.
      1 vectors produced by pass  5 Test12= 7.78D-16 1.11D-08 XBig12= 1.84D-13 2.18D-07.
 InvSVY:  IOpt=1 It=  1 EMax= 8.88D-16
 Solved reduced A of dimension    45 with     9 vectors.
 FullF1:  Do perturbations    1 to     9.
 Isotropic polarizability for W=    0.000000        5.24 Bohr**3.
 End of Minotr F.D. properties file   721 does not exist.
 End of Minotr F.D. properties file   722 does not exist.
 End of Minotr F.D. properties file   788 does not exist.
 Leave Link 1002 at Tue Oct 11 02:44:16 2016, MaxMem=  2097152000 cpu:         1.3
 (Enter /share/apps/g09/l601.exe)
 Copying SCF densities to generalized density rwf, IOpCl= 0 IROHF=0.

 **********************************************************************

            Population analysis using the SCF density.

 **********************************************************************

 Orbital symmetries:
       Occupied  (A1) (A1) (B2) (A1) (B1)
       Virtual   (A1) (B2) (B2) (A1) (B1) (A1) (B2) (A1) (A1) (B2)
                 (B1) (A1) (B2) (A1)
 The electronic state is 1-A1.
 Alpha  occ. eigenvalues --  -19.10731  -1.01357  -0.53827  -0.35503  -0.29770
 Alpha virt. eigenvalues --    0.01815   0.09758   0.37889   0.39122   0.76275
 Alpha virt. eigenvalues --    0.78161   0.89428   1.15731   2.11646   2.18556
 Alpha virt. eigenvalues --    4.74866   4.83911   4.97294  49.72693
          Condensed to atoms (all electrons):
               1          2          3
     1  H    0.417610   0.247294  -0.039643
     2  O    0.247294   8.254890   0.247294
     3  H   -0.039643   0.247294   0.417610
 Mulliken charges:
               1
     1  H    0.374739
     2  O   -0.749478
     3  H    0.374739
 Sum of Mulliken charges =   0.00000
 Mulliken charges with hydrogens summed into heavy atoms:
               1
     2  O    0.000000
 APT charges:
               1
     1  H    0.262025
     2  O   -0.524051
     3  H    0.262025
 Sum of APT charges =   0.00000
 APT charges with hydrogens summed into heavy atoms:
               1
     2  O    0.000000
 Electronic spatial extent (au):  <R**2>=             19.5205
 Charge=              0.0000 electrons
 Dipole moment (field-independent basis, Debye):
    X=              0.0000    Y=              0.0000    Z=             -2.4300  Tot=              2.4300
 Quadrupole moment (field-independent basis, Debye-Ang):
   XX=             -7.3562   YY=             -4.0856   ZZ=             -6.3692
   XY=              0.0000   XZ=              0.0000   YZ=              0.0000
 Traceless Quadrupole moment (field-independent basis, Debye-Ang):
   XX=             -1.4192   YY=              1.8514   ZZ=             -0.4322
   XY=              0.0000   XZ=              0.0000   YZ=              0.0000
 Octapole moment (field-independent basis, Debye-Ang**2):
  XXX=              0.0000  YYY=              0.0000  ZZZ=             -1.3528  XYY=              0.0000
  XXY=              0.0000  XXZ=             -0.3886  XZZ=              0.0000  YZZ=              0.0000
  YYZ=             -1.2240  XYZ=              0.0000
 Hexadecapole moment (field-independent basis, Debye-Ang**3):
 XXXX=             -5.5663 YYYY=             -6.1076 ZZZZ=             -6.5721 XXXY=              0.0000
 XXXZ=              0.0000 YYYX=              0.0000 YYYZ=              0.0000 ZZZX=              0.0000
 ZZZY=              0.0000 XXYY=             -2.2117 XXZZ=             -2.0626 YYZZ=             -1.8636
 XXYZ=              0.0000 YYXZ=              0.0000 ZZXY=              0.0000
 N-N= 9.056025149163D+00 E-N=-1.992066227313D+02  KE= 7.631869497916D+01
 Symmetry A1   KE= 6.808801877697D+01
 Symmetry A2   KE= 0.000000000000D+00
 Symmetry B1   KE= 4.685262579151D+00
 Symmetry B2   KE= 3.545413623039D+00
  Exact polarizability:   2.725   0.000   7.856   0.000   0.000   5.145
 Approx polarizability:   2.584   0.000   9.295   0.000   0.000   5.864
 No NMR shielding tensors so no spin-rotation constants.
 Leave Link  601 at Tue Oct 11 02:44:17 2016, MaxMem=  2097152000 cpu:         0.9
 (Enter /share/apps/g09/l701.exe)
 Compute integral second derivatives.
 ... and contract with generalized density number  0.
 Leave Link  701 at Tue Oct 11 02:44:17 2016, MaxMem=  2097152000 cpu:         1.0
 (Enter /share/apps/g09/l702.exe)
 L702 exits ... SP integral derivatives will be done elsewhere.
 Leave Link  702 at Tue Oct 11 02:44:17 2016, MaxMem=  2097152000 cpu:         0.2
 (Enter /share/apps/g09/l703.exe)
 Compute integral second derivatives, UseDBF=F ICtDFT=           0.
 Integral derivatives from FoFJK, PRISM(SPDF).
 Calling FoFJK, ICntrl=    100127 FMM=F ISym2X=1 I1Cent= 0 IOpClX= 0 NMat=1 NMatS=1 NMatT=0.
 FoFJK:  IHMeth= 1 ICntrl=  100127 DoSepK=F KAlg= 0 I1Cent=   0 FoldK=F
 IRaf=         0 NMat=   1 IRICut=       1 DoRegI=T DoRafI=F ISym2E= 1.
 FoFCou: FMM=F IPFlag=           0 FMFlag=      100000 FMFlg1=         800
         NFxFlg=           0 DoJE=F BraDBF=F KetDBF=F FulRan=T
         wScrn=  0.000000 ICntrl=  100127 IOpCl=  0 I1Cent=           0 NGrid=           0
         NMat0=    1 NMatS0=      1 NMatT0=    0 NMatD0=    1 NMtDS0=    0 NMtDT0=    0
 Petite list used in FoFCou.
 Leave Link  703 at Tue Oct 11 02:44:17 2016, MaxMem=  2097152000 cpu:         1.6
 (Enter /share/apps/g09/l716.exe)
 Dipole        =-6.56346012D-17-2.49800181D-16-9.56037270D-01
 Polarizability= 2.72515141D+00-5.30899946D-12 7.85598878D+00
                -2.33877288D-10 4.54427329D-11 5.14512033D+00
 Full mass-weighted force constant matrix:
 Low frequencies ---  -45.0244  -15.0756   -5.3958   -0.0013    0.0012    0.0013
 Low frequencies --- 1613.3619 3644.6643 3802.0905
 Diagonal vibrational polarizability:
        0.0000000       0.0197056       0.8929286
 Harmonic frequencies (cm**-1), IR intensities (KM/Mole), Raman scattering
 activities (A**4/AMU), depolarization ratios for plane and unpolarized
 incident light, reduced masses (AMU), force constants (mDyne/A),
 and normal coordinates:
                      1                      2                      3
                     A1                     A1                     B2
 Frequencies --   1613.3619              3644.6643              3802.0905
 Red. masses --      1.0923                 1.0363                 1.0864
 Frc consts  --      1.6752                 8.1108                 9.2531
 IR Inten    --     84.8881                 7.5467                10.5852
  Atom  AN      X      Y      Z        X      Y      Z        X      Y      Z
     1   1     0.00   0.38   0.60     0.00   0.62  -0.35     0.00  -0.57   0.41
     2   8     0.00   0.00  -0.08     0.00   0.00   0.04     0.00   0.07   0.00
     3   1     0.00  -0.38   0.60     0.00  -0.62  -0.35     0.00  -0.57  -0.41

 -------------------
 - Thermochemistry -
 -------------------
 Temperature   623.000 Kelvin.  Pressure   1.00000 Atm.
 Atom     1 has atomic number  1 and mass   1.00783
 Atom     2 has atomic number  8 and mass  15.99491
 Atom     3 has atomic number  1 and mass   1.00783
 Molecular mass:    18.01056 amu.
 Principal axes and moments of inertia in atomic units:
                           1         2         3
     Eigenvalues --     2.02553   4.50301   6.52854
           X            0.00000   0.00000   1.00000
           Y            1.00000   0.00000   0.00000
           Z            0.00000   1.00000   0.00000
 This molecule is an asymmetric top.
 Rotational symmetry number  2.
 Rotational temperatures (Kelvin)     42.76116    19.23463    13.26695
 Rotational constants (GHZ):         890.99906   400.78521   276.43876
 Zero-point vibrational energy      54191.5 (Joules/Mol)
                                   12.95209 (Kcal/Mol)
 Vibrational temperatures:   2321.26  5243.85  5470.35
          (Kelvin)
 
 Zero-point correction=                           0.020640 (Hartree/Particle)
 Thermal correction to Energy=                    0.026747
 Thermal correction to Enthalpy=                  0.028720
 Thermal correction to Gibbs Free Energy=        -0.022103
 Sum of electronic and zero-point Energies=            -76.395288
 Sum of electronic and thermal Energies=               -76.389182
 Sum of electronic and thermal Enthalpies=             -76.387209
 Sum of electronic and thermal Free Energies=          -76.438032
 
                     E (Thermal)             CV                S
                      KCal/Mol        Cal/Mol-Kelvin    Cal/Mol-Kelvin
 Total                   16.784              6.714             51.191
 Electronic               0.000              0.000              0.000
 Translational            1.857              2.981             38.269
 Rotational               1.857              2.981             12.683
 Vibrational             13.070              0.753              0.238
                       Q            Log10(Q)             Ln(Q)
 Total Bot       0.733553D+05          4.865431         11.203070
 Total V=0       0.256423D+10          9.408957         21.664924
 Vib (Bot)       0.293243D-04         -4.532773        -10.437095
 Vib (V=0)       0.102507D+01          0.010753          0.024760
 Electronic      0.100000D+01          0.000000          0.000000
 Translational   0.189618D+08          7.277879         16.757936
 Rotational      0.131924D+03          2.120325          4.882228
 
                                                             Water (H2O)
                                                             IR Spectrum
 
     3     3                                                                   1                                                     
     8     6                                                                   6                                                     
     0     4                                                                   1                                                     
     2     5                                                                   3                                                     
 
     X     X                                                                   X                                                     
     X     X                                                                   X                                                     
                                                                               X                                                     
                                                                               X                                                     
                                                                               X                                                     
                                                                               X                                                     
                                                                               X                                                     
                                                                               X                                                     
                                                                               X                                                     
                                                                               X                                                     
                                                                               X                                                     
                                                                               X                                                     
                                                                               X                                                     
                                                                               X                                                     
                                                                               X                                                     
                                                                               X                                                     
                                                                               X                                                     
                                                                               X                                                     
                                                                               X                                                     
                                                                               X                                                     
 
 ***** Axes restored to original set *****
 -------------------------------------------------------------------
 Center     Atomic                   Forces (Hartrees/Bohr)
 Number     Number              X              Y              Z
 -------------------------------------------------------------------
      1        1           0.000000000   -0.000035995    0.000061152
      2        8           0.000000000    0.000000000   -0.000122304
      3        1           0.000000000    0.000035995    0.000061152
 -------------------------------------------------------------------
 Cartesian Forces:  Max     0.000122304 RMS     0.000052735
 Force constants in Cartesian coordinates: 
                1             2             3             4             5 
      1 -0.425073D-04
      2  0.000000D+00  0.368729D+00
      3  0.000000D+00 -0.204622D+00  0.177081D+00
      4  0.769806D-05  0.000000D+00  0.000000D+00 -0.153961D-04
      5  0.000000D+00 -0.337696D+00  0.240368D+00  0.000000D+00  0.675391D+00
      6  0.000000D+00  0.168875D+00 -0.183073D+00  0.000000D+00  0.000000D+00
      7  0.348092D-04  0.000000D+00  0.000000D+00  0.769807D-05  0.000000D+00
      8  0.000000D+00 -0.310334D-01 -0.357467D-01  0.000000D+00 -0.337696D+00
      9  0.000000D+00  0.357467D-01  0.599148D-02  0.000000D+00 -0.240368D+00
                6             7             8             9 
      6  0.366146D+00
      7  0.000000D+00 -0.425073D-04
      8 -0.168875D+00  0.000000D+00  0.368729D+00
      9 -0.183073D+00  0.000000D+00  0.204622D+00  0.177081D+00
 FormGI is forming the generalized inverse of G from B-inverse, IUseBI=4.
 Force constants in internal coordinates: 
                1             2             3 
      1  0.497604D+00
      2 -0.111373D-01  0.497604D+00
      3  0.431402D-01  0.431402D-01  0.162109D+00
 Leave Link  716 at Tue Oct 11 02:44:17 2016, MaxMem=  2097152000 cpu:         0.3
 (Enter /share/apps/g09/l103.exe)

 GradGradGradGradGradGradGradGradGradGradGradGradGradGradGradGradGradGrad
 Berny optimization.
 Red2BG is reusing G-inverse.
 Internal  Forces:  Max     0.000064784 RMS     0.000061142
 Search for a local minimum.
 Step number   1 out of a maximum of    2
 All quantities printed in internal units (Hartrees-Bohrs-Radians)
 Second derivative matrix not updated -- analytic derivatives used.
 The second derivative matrix:
                          R1        R2        A1
           R1           0.49760
           R2          -0.01114   0.49760
           A1           0.04314   0.04314   0.16211
 ITU=  0
     Eigenvalues ---    0.15101   0.49756   0.50874
 Angle between quadratic step and forces=  29.97 degrees.
 Linear search not attempted -- first point.
 Iteration  1 RMS(Cart)=  0.00020559 RMS(Int)=  0.00000004
 Iteration  2 RMS(Cart)=  0.00000004 RMS(Int)=  0.00000000
 ITry= 1 IFail=0 DXMaxC= 2.74D-04 DCOld= 1.00D+10 DXMaxT= 3.00D-01 DXLimC= 3.00D+00 Rises=F
 ClnCor:  largest displacement from symmetrization is 8.58D-13 for atom     3.
 Variable       Old X    -DE/DX   Delta X   Delta X   Delta X     New X
                                 (Linear)    (Quad)   (Total)
    R1        1.83455  -0.00006   0.00000  -0.00017  -0.00017   1.83438
    R2        1.83455  -0.00006   0.00000  -0.00017  -0.00017   1.83438
    A1        1.90454   0.00005   0.00000   0.00042   0.00042   1.90496
         Item               Value     Threshold  Converged?
 Maximum Force            0.000065     0.000450     YES
 RMS     Force            0.000061     0.000300     YES
 Maximum Displacement     0.000274     0.001800     YES
 RMS     Displacement     0.000206     0.001200     YES
 Predicted change in Energy=-2.213781D-08
 Optimization completed.
    -- Stationary point found.
                           ----------------------------
                           !   Optimized Parameters   !
                           ! (Angstroms and Degrees)  !
 --------------------------                            --------------------------
 ! Name  Definition              Value          Derivative Info.                !
 --------------------------------------------------------------------------------
 ! R1    R(1,2)                  0.9708         -DE/DX =   -0.0001              !
 ! R2    R(2,3)                  0.9708         -DE/DX =   -0.0001              !
 ! A1    A(1,2,3)              109.122          -DE/DX =    0.0001              !
 --------------------------------------------------------------------------------
 GradGradGradGradGradGradGradGradGradGradGradGradGradGradGradGradGradGrad

 Leave Link  103 at Tue Oct 11 02:44:17 2016, MaxMem=  2097152000 cpu:         0.1
 (Enter /share/apps/g09/l9999.exe)
 1\1\GINC-COMPUTE-0-1\Freq\RB3LYP\6-311G\H2O1\CLIU\11-Oct-2016\0\\#P Ge
 om=AllCheck Guess=TCheck SCRF=Check GenChk RB3LYP/6-311G Freq\\Water (
 H2O)\\0,1\H,0.,0.790943,-0.450324\O,0.,0.,0.112581\H,0.,-0.790943,-0.4
 50324\\Version=ES64L-G09RevD.01\State=1-A1\HF=-76.4159289\RMSD=3.798e-
 10\RMSF=5.273e-05\ZeroPoint=0.0206405\Thermal=0.026747\Dipole=0.,0.,-0
 .9560373\DipoleDeriv=0.4493702,0.,0.,0.,0.1973101,0.1609331,0.,0.17938
 18,0.1393955,-0.8987405,0.,0.,0.,-0.3946201,0.,0.,0.,-0.278791,0.44937
 02,0.,0.,0.,0.1973101,-0.1609331,0.,-0.1793818,0.1393955\Polar=2.72515
 14,0.,7.8559888,0.,0.,5.1451203\PG=C02V [C2(O1),SGV(H2)]\NImag=0\\-0.0
 0004251,0.,0.36872916,0.,-0.20462151,0.17708136,0.00000770,0.,0.,-0.00
 001540,0.,-0.33769573,0.24036819,0.,0.67539146,0.,0.16887484,-0.183072
 84,0.,0.,0.36614567,0.00003481,0.,0.,0.00000770,0.,0.,-0.00004251,0.,-
 0.03103343,-0.03574668,0.,-0.33769573,-0.16887484,0.,0.36872916,0.,0.0
 3574668,0.00599148,0.,-0.24036819,-0.18307283,0.,0.20462151,0.17708136
 \\0.,0.00003599,-0.00006115,0.,0.,0.00012230,0.,-0.00003599,-0.0000611
 5\\\@


 REPARTEE - WHAT YOU THINK OF AFTER YOU BECOME A DEPARTEE.
 Job cpu time:       0 days  0 hours  0 minutes 15.3 seconds.
 File lengths (MBytes):  RWF=      5 Int=      0 D2E=      0 Chk=      2 Scr=      1
 Normal termination of Gaussian 09 at Tue Oct 11 02:44:18 2016.
