# Supplementary material for: A new type of two-dimensional carbon crystal prepared from 1,3,5-trihydroxybenzene
Source: Sci Rep. 2017 Jan 17;7:40796. doi: 10.1038/srep40796 (PMC5240129; doi:10.1038/srep40796)
Supplement: Supplementary Information [file srep40796-s2.zip › (C6H2(OH)2)2-XYZ-DG.gjf]

%chk=C6H2OH2.chk
#p freq=noraman rb3lyp/6-311g opt temperature=623 scf=verytight

(C6H2(OH)2)2, Optimized, -762.872754312 A.U.

0   1
6           0        0.292955    2.376348    0.000000
6           0        1.666328    2.739558    0.000000
6           0        2.658597    1.767953    0.000000
6           0        2.370502    0.372836    0.000000
6           0        1.037857    0.054122    0.000000
6           0       -0.000194    1.036864    0.000000
8           0       -0.725424    3.323373    0.000000
1           0       -0.375289    4.229745    0.000000
1           0        1.967858    3.778290    0.000000
8           0        3.975021    2.228206    0.000000
1           0        4.612659    1.495354    0.000000
1           0        3.160989   -0.365266    0.000000
6           0        0.000392   -1.037005    0.000000
6           0       -1.037417   -0.054267    0.000000
6           0       -0.293145   -2.376532    0.000000
6           0       -1.666499   -2.739362    0.000000
6           0       -2.658645   -1.767470    0.000000
6           0       -2.370251   -0.372554    0.000000
8           0        0.725010   -3.323716    0.000000
1           0        0.374594   -4.229979    0.000000
8           0       -3.975101   -2.227706    0.000000
1           0       -4.612666   -1.494781    0.000000
1           0       -3.160368    0.365934    0.000000
1           0       -1.968396   -3.777985    0.000000
 
