# Supplementary material for: A new type of two-dimensional carbon crystal prepared from 1,3,5-trihydroxybenzene
Source: Sci Rep. 2017 Jan 17;7:40796. doi: 10.1038/srep40796 (PMC5240129; doi:10.1038/srep40796)
Supplement: Supplementary Information [file srep40796-s2.zip › Al2O3-XYZa.gjf]

%nprocs=8
%mem=16000MB
%chk=Al2O3.chk
#p freq=noraman rb3lyp/6-311g opt  geom=connectivity scf=verytight temperature=623

Title: Al2O3, E(RB3LYP) = -710.547393510 A.U. 

0    1
13           0       -0.129615   -0.000009   -1.129996
13           0       -0.123656    0.000775    1.129842
 8           0       -0.115893    1.483092   -0.000670
 8           0        1.153396   -0.749414   -0.002766
 8           0       -1.414232   -0.734444    0.003583

 1 2 1.0 3 1.0 4 1.0 5 1.0
 2 3 1.0 4 1.0 5 1.0
 3
 4
 5
